# Supplementary material for: Interaction between the microbiome and TP53 in human lung cancer
Source: Genome Biol. 2018 Aug 24;19:123. doi: 10.1186/s13059-018-1501-6 (PMC6109311; doi:10.1186/s13059-018-1501-6)
Supplement: Supplementary file 4 — Distribution of samples across runs of 16S rRNA sequencing. (XLSX 18 kb) [file 13059_2018_1501_MOESM4_ESM.xlsx]

## Sheet: Sheet1
Additional file 3: Distribution of Samples Across Runs of 16S rRNA Sequencing
Sample Name	Plate	Tissue
509.S22.L001.R1.001.Plate.1.R1	1	IA
515.S94.L001.R1.001.Plate.1.R1	1	IA
511.S46.L001.R1.001.Plate.1.R1	1	IA
514.S82.L001.R1.001.Plate.1.R1	1	IA
502.S45.L001.R1.001.Plate.1.R1	1	IA
512.S58.L001.R1.001.Plate.1.R1	1	IA
500.S21.L001.R1.001.Plate.1.R1	1	IA
508.S10.L001.R1.001.Plate.1.R1	1	IA
503.S57.L001.R1.001.Plate.1.R1	1	IA
513.S70.L001.R1.001.Plate.1.R1	1	IA
507.S93.L001.R1.001.Plate.1.R1	1	IA
504.S69.L001.R1.001.Plate.1.R1	1	IA
510.S34.L001.R1.001.Plate.1.R1	1	IA
506.S81.L001.R1.001.Plate.1.R1	1	IA
501.S33.L001.R1.001.Plate.1.R1	1	IA
541.S64.L001.R1.001.Plate.1.R1	1	NT
563.S13.L001.R1.001.Plate.1.R1	1	NT
571.S86.L001.R1.001.Plate.1.R1	1	NT
517.S23.L001.R1.001.Plate.1.R1	1	NT
521.S71.L001.R1.001.Plate.1.R1	1	NT
315.S76.L001.R1.001.Plate.1.R1	1	NT
543.S67.L001.R1.001.Plate.1.R1	1	NT
519.S47.L001.R1.001.Plate.1.R1	1	NT
524.S12.L001.R1.001.Plate.1.R1	1	NT
363.S44.L001.R1.001.Plate.1.R1	1	NT
309.S40.L001.R1.001.Plate.1.R1	1	NT
573.S87.L001.R1.001.Plate.1.R1	1	NT
569.S50.L001.R1.001.Plate.1.R1	1	NT
565.S37.L001.R1.001.Plate.1.R1	1	NT
311.S52.L001.R1.001.Plate.1.R1	1	NT
351.S43.L001.R1.001.Plate.1.R1	1	NT
375.S68.L001.R1.001.Plate.1.R1	1	NT
361.S20.L001.R1.001.Plate.1.R1	1	NT
549.S11.L001.R1.001.Plate.1.R1	1	NT
527.S48.L001.R1.001.Plate.1.R1	1	NT
545.S91.L001.R1.001.Plate.1.R1	1	NT
522.S83.L001.R1.001.Plate.1.R1	1	NT
321.S41.L001.R1.001.Plate.1.R1	1	NT
345.S90.L001.R1.001.Plate.1.R1	1	NT
271.S14.L001.R1.001.Plate.1.R1	1	NT
377.S92.L001.R1.001.Plate.1.R1	1	NT
339.S66.L001.R1.001.Plate.1.R1	1	NT
567.S61.L001.R1.001.Plate.1.R1	1	NT
301.S16.L001.R1.001.Plate.1.R1	1	NT
547.S56.L001.R1.001.Plate.1.R1	1	NT
529.S72.L001.R1.001.Plate.1.R1	1	NT
333.S30.L001.R1.001.Plate.1.R1	1	NT
337.S54.L001.R1.001.Plate.1.R1	1	NT
325.S65.L001.R1.001.Plate.1.R1	1	NT
526.S36.L001.R1.001.Plate.1.R1	1	NT
575.S29.L001.R1.001.Plate.1.R1	1	NT
291.S63.L001.R1.001.Plate.1.R1	1	NT
539.S27.L001.R1.001.Plate.1.R1	1	NT
523.S95.L001.R1.001.Plate.1.R1	1	NC
393.S9.L001.R1.001.Plate.1.R1	1	NC
294.S75.L001.R1.001.Plate.1.R1	1	T
324.S53.L001.R1.001.Plate.1.R1	1	T
276.S38.L001.R1.001.Plate.1.R1	1	T
572.S15.L001.R1.001.Plate.1.R1	1	T
280.S62.L001.R1.001.Plate.1.R1	1	T
344.S78.L001.R1.001.Plate.1.R1	1	T
568a.S85.L001.R1.001.Plate.1.R1	1	T
336.S42.L001.R1.001.Plate.1.R1	1	T
544.S79.L001.R1.001.Plate.1.R1	1	T
568.S73.L001.R1.001.Plate.1.R1	1	T
576.S19.L001.R1.001.Plate.1.R1	1	T
352.S55.L001.R1.001.Plate.1.R1	1	T
326.S77.L001.R1.001.Plate.1.R1	1	T
520.S59.L001.R1.001.Plate.1.R1	1	T
332.S18.L001.R1.001.Plate.1.R1	1	T
530.S84.L001.R1.001.Plate.1.R1	1	T
574.S17.L001.R1.001.Plate.1.R1	1	T
570.S74.L001.R1.001.Plate.1.R1	1	T
540.S39.L001.R1.001.Plate.1.R1	1	T
346.S7.L001.R1.001.Plate.1.R1	1	T
350.S31.L001.R1.001.Plate.1.R1	1	T
274.S26.L001.R1.001.Plate.1.R1	1	T
548.S80.L001.R1.001.Plate.1.R1	1	T
330.S89.L001.R1.001.Plate.1.R1	1	T
290.S51.L001.R1.001.Plate.1.R1	1	T
518.S35.L001.R1.001.Plate.1.R1	1	T
362.S32.L001.R1.001.Plate.1.R1	1	T
316.S88.L001.R1.001.Plate.1.R1	1	T
564.S25.L001.R1.001.Plate.1.R1	1	T
566.S49.L001.R1.001.Plate.1.R1	1	T
308.S28.L001.R1.001.Plate.1.R1	1	T
525.S24.L001.R1.001.Plate.1.R1	1	T
528.S60.L001.R1.001.Plate.1.R1	1	T
360.S8.L001.R1.001.Plate.1.R1	1	T
70.S69.L001.R1.001.Plate.2.R1	2	IA
71.S81.L001.R1.001.Plate.2.R1	2	IA
66.S21.L001.R1.001.Plate.2.R1	2	IA
77.S58.L001.R1.001.Plate.2.R1	2	IA
72.S93.L001.R1.001.Plate.2.R1	2	IA
73.S10.L001.R1.001.Plate.2.R1	2	IA
65.S9.L001.R1.001.Plate.2.R1	2	IA
68.S45.L001.R1.001.Plate.2.R1	2	IA
81.S11.L001.R1.001.Plate.2.R1	2	IA
75.S34.L001.R1.001.Plate.2.R1	2	IA
69.S57.L001.R1.001.Plate.2.R1	2	IA
83.S35.L001.R1.001.Plate.2.R1	2	IA
67.S33.L001.R1.001.Plate.2.R1	2	IA
95.S84.L001.R1.001.Plate.2.R1	2	M
135.S63.L001.R1.001.Plate.2.R1	2	NT
39.S77.L001.R1.001.Plate.2.R1	2	NT
1.S1.L001.R1.001.Plate.2.R1	2	NT
57.S8.L001.R1.001.Plate.2.R1	2	NT
179.S12.L001.R1.001.Plate.2.R1	2	NT
31.S76.L001.R1.001.Plate.2.R1	2	NT
25.S4.L001.R1.001.Plate.2.R1	2	NT
5.S49.L001.R1.001.Plate.2.R1	2	NT
113.S46.L001.R1.001.Plate.2.R1	2	NT
47.S78.L001.R1.001.Plate.2.R1	2	NT
41.S6.L001.R1.001.Plate.2.R1	2	NT
11.S26.L001.R1.001.Plate.2.R1	2	NT
55.S79.L001.R1.001.Plate.2.R1	2	NT
99.S61.L001.R1.001.Plate.2.R1	2	NT
33.S5.L001.R1.001.Plate.2.R1	2	NT
9.S2.L001.R1.001.Plate.2.R1	2	NT
111.S22.L001.R1.001.Plate.2.R1	2	NT
145.S88.L001.R1.001.Plate.2.R1	2	NT
153.S56.L001.R1.001.Plate.2.R1	2	NT
15.S74.L001.R1.001.Plate.2.R1	2	NT
53.S55.L001.R1.001.Plate.2.R1	2	NT
119.S83.L001.R1.001.Plate.2.R1	2	NT
29.S52.L001.R1.001.Plate.2.R1	2	NT
23.S75.L001.R1.001.Plate.2.R1	2	NT
85.S59.L001.R1.001.Plate.2.R1	2	NT
45.S54.L001.R1.001.Plate.2.R1	2	NT
181.S80.L001.R1.001.Plate.2.R1	2	NT
151.S90.L001.R1.001.Plate.2.R1	2	NT
27.S28.L001.R1.001.Plate.2.R1	2	NT
13.S50.L001.R1.001.Plate.2.R1	2	NT
51.S31.L001.R1.001.Plate.2.R1	2	NT
93.S60.L001.R1.001.Plate.2.R1	2	NT
17.S3.L001.R1.001.Plate.2.R1	2	NT
43.S30.L001.R1.001.Plate.2.R1	2	NT
37.S53.L001.R1.001.Plate.2.R1	2	NT
21.S51.L001.R1.001.Plate.2.R1	2	NT
59.S32.L001.R1.001.Plate.2.R1	2	NT
35.S29.L001.R1.001.Plate.2.R1	2	NT
3.S25.L001.R1.001.Plate.2.R1	2	NT
91.S36.L001.R1.001.Plate.2.R1	2	NT
19.S27.L001.R1.001.Plate.2.R1	2	NT
94.S72.L001.R1.001.Plate.2.R1	2	NC
86.S71.L001.R1.001.Plate.2.R1	2	T
38.S65.L001.R1.001.Plate.2.R1	2	T
62.S68.L001.R1.001.Plate.2.R1	2	T
110.S7.L001.R1.001.Plate.2.R1	2	T
54.S67.L001.R1.001.Plate.2.R1	2	T
104a.S86.L001.R1.001.Plate.2.R1	2	T
18.S15.L001.R1.001.Plate.2.R1	2	T
4.S37.L001.R1.001.Plate.2.R1	2	T
28.S40.L001.R1.001.Plate.2.R1	2	T
60.S44.L001.R1.001.Plate.2.R1	2	T
102.S73.L001.R1.001.Plate.2.R1	2	T
114.S70.L001.R1.001.Plate.2.R1	2	T
44.S42.L001.R1.001.Plate.2.R1	2	T
144.S16.L001.R1.001.Plate.2.R1	2	T
36.S41.L001.R1.001.Plate.2.R1	2	T
52.S43.L001.R1.001.Plate.2.R1	2	T
34.S17.L001.R1.001.Plate.2.R1	2	T
12.S38.L001.R1.001.Plate.2.R1	2	T
106.S39.L001.R1.001.Plate.2.R1	2	T
8.S85.L001.R1.001.Plate.2.R1	2	T
116.S82.L001.R1.001.Plate.2.R1	2	T
122.S48.L001.R1.001.Plate.2.R1	2	T
84.S47.L001.R1.001.Plate.2.R1	2	T
56.S91.L001.R1.001.Plate.2.R1	2	T
150.S18.L001.R1.001.Plate.2.R1	2	T
120b.S95.L001.R1.001.Plate.2.R1	2	T
10.S14.L001.R1.001.Plate.2.R1	2	T
30.S64.L001.R1.001.Plate.2.R1	2	T
146.S89.L001.R1.001.Plate.2.R1	2	T
104b.S94.L001.R1.001.Plate.2.R1	2	T
118.S23.L001.R1.001.Plate.2.R1	2	T
182.S92.L001.R1.001.Plate.2.R1	2	T
58.S20.L001.R1.001.Plate.2.R1	2	T
2.S13.L001.R1.001.Plate.2.R1	2	T
14.S62.L001.R1.001.Plate.2.R1	2	T
120a.S19.L001.R1.001.Plate.2.R1	2	T
46.S66.L001.R1.001.Plate.2.R1	2	T
24.S87.L001.R1.001.Plate.2.R1	2	T
90.S24.L001.R1.001.Plate.2.R1	2	T
495.S72.L001.R1.001.Plate.3.R1	3	IA
494.S60.L001.R1.001.Plate.3.R1	3	IA
95.S84.L001.R1.001.Plate.3.R1	3	M
187.S3.L001.R1.001.Plate.3.R1	3	NT
490.S12.L001.R1.001.Plate.3.R1	3	NT
488.S83.L001.R1.001.Plate.3.R1	3	NT
489.S95.L001.R1.001.Plate.3.R1	3	NT
255.S9.L001.R1.001.Plate.3.R1	3	NT
245.S20.L001.R1.001.Plate.3.R1	3	NT
231.S19.L001.R1.001.Plate.3.R1	3	NT
209.S17.L001.R1.001.Plate.3.R1	3	NT
397.S45.L001.R1.001.Plate.3.R1	3	NT
203.S40.L001.R1.001.Plate.3.R1	3	NT
419.S70.L001.R1.001.Plate.3.R1	3	NT
233.S43.L001.R1.001.Plate.3.R1	3	NT
485.S47.L001.R1.001.Plate.3.R1	3	NT
157.S13.L001.R1.001.Plate.3.R1	3	NT
159.S37.L001.R1.001.Plate.3.R1	3	NT
415.S46.L001.R1.001.Plate.3.R1	3	NT
427.S94.L001.R1.001.Plate.3.R1	3	NT
225.S66.L001.R1.001.Plate.3.R1	3	NT
165.S85.L001.R1.001.Plate.3.R1	3	NT
207.S88.L001.R1.001.Plate.3.R1	3	NT
201.S16.L001.R1.001.Plate.3.R1	3	NT
213.S41.L001.R1.001.Plate.3.R1	3	NT
486.S59.L001.R1.001.Plate.3.R1	3	NT
487.S71.L001.R1.001.Plate.3.R1	3	NT
205.S64.L001.R1.001.Plate.3.R1	3	NT
235.S67.L001.R1.001.Plate.3.R1	3	NT
195.S39.L001.R1.001.Plate.3.R1	3	NT
251.S68.L001.R1.001.Plate.3.R1	3	NT
215.S65.L001.R1.001.Plate.3.R1	3	NT
223.S42.L001.R1.001.Plate.3.R1	3	NT
493.S48.L001.R1.001.Plate.3.R1	3	NT
183.S62.L001.R1.001.Plate.3.R1	3	NT
227.S90.L001.R1.001.Plate.3.R1	3	NT
171.S50.L001.R1.001.Plate.3.R1	3	NT
409.S22.L001.R1.001.Plate.3.R1	3	NT
429.S11.L001.R1.001.Plate.3.R1	3	NT
197.S63.L001.R1.001.Plate.3.R1	3	NT
163.S61.L001.R1.001.Plate.3.R1	3	NT
221.S18.L001.R1.001.Plate.3.R1	3	NT
403.S81.L001.R1.001.Plate.3.R1	3	NT
253.S92.L001.R1.001.Plate.3.R1	3	NT
217.S89.L001.R1.001.Plate.3.R1	3	NT
193.S27.L001.R1.001.Plate.3.R1	3	NT
199.S87.L001.R1.001.Plate.3.R1	3	NT
169.S26.L001.R1.001.Plate.3.R1	3	NT
484.S35.L001.R1.001.Plate.3.R1	3	T
170.S38.L001.R1.001.Plate.3.R1	3	T
234.S55.L001.R1.001.Plate.3.R1	3	T
214.S53.L001.R1.001.Plate.3.R1	3	T
184.S74.L001.R1.001.Plate.3.R1	3	T
200.S4.L001.R1.001.Plate.3.R1	3	T
210.S29.L001.R1.001.Plate.3.R1	3	T
206.S76.L001.R1.001.Plate.3.R1	3	T
236.S79.L001.R1.001.Plate.3.R1	3	T
491.S24.L001.R1.001.Plate.3.R1	3	T
158.S25.L001.R1.001.Plate.3.R1	3	T
250.S56.L001.R1.001.Plate.3.R1	3	T
156.S1.L001.R1.001.Plate.3.R1	3	T
204.S52.L001.R1.001.Plate.3.R1	3	T
220.S6.L001.R1.001.Plate.3.R1	3	T
418.S58.L001.R1.001.Plate.3.R1	3	T
162.S49.L001.R1.001.Plate.3.R1	3	T
230.S7.L001.R1.001.Plate.3.R1	3	T
248.S44.L001.R1.001.Plate.3.R1	3	T
244.S8.L001.R1.001.Plate.3.R1	3	T
408.S10.L001.R1.001.Plate.3.R1	3	T
492.S36.L001.R1.001.Plate.3.R1	3	T
426.S82.L001.R1.001.Plate.3.R1	3	T
232.S31.L001.R1.001.Plate.3.R1	3	T
242.S91.L001.R1.001.Plate.3.R1	3	T
192.S15.L001.R1.001.Plate.3.R1	3	T
396.S33.L001.R1.001.Plate.3.R1	3	T
208.S5.L001.R1.001.Plate.3.R1	3	T
186.S86.L001.R1.001.Plate.3.R1	3	T
168.S14.L001.R1.001.Plate.3.R1	3	T
164.S73.L001.R1.001.Plate.3.R1	3	T
226.S78.L001.R1.001.Plate.3.R1	3	T
402.S69.L001.R1.001.Plate.3.R1	3	T
166.S2.L001.R1.001.Plate.3.R1	3	T
198.S75.L001.R1.001.Plate.3.R1	3	T
483.S23.L001.R1.001.Plate.3.R1	3	T
400.S57.L001.R1.001.Plate.3.R1	3	T
252.S80.L001.R1.001.Plate.3.R1	3	T
202.S28.L001.R1.001.Plate.3.R1	3	T
414.S34.L001.R1.001.Plate.3.R1	3	T
224.S54.L001.R1.001.Plate.3.R1	3	T
196.S51.L001.R1.001.Plate.3.R1	3	T
406.S93.L001.R1.001.Plate.3.R1	3	T
216.S77.L001.R1.001.Plate.3.R1	3	T
256.S21.L001.R1.001.Plate.3.R1	3	T
222.S30.L001.R1.001.Plate.3.R1	3	T
246.S32.L001.R1.001.Plate.3.R1	3	T
35-LeBG7.S29.L001.R1.001.Plate.5.R1	5	BG
37-LeBG9.S51.L001.R1.001.Plate.5.R1	5	BG
29-LeBG1.S50.L001.R1.001.Plate.5.R1	5	BG
31-LeBG3.S72.L001.R1.001.Plate.5.R1	5	BG
33-LeBG5.S5.L001.R1.001.Plate.5.R1	5	BG
36-LeBG8.S40.L001.R1.001.Plate.5.R1	5	BG
34-LeBG6.S17.L001.R1.001.Plate.5.R1	5	BG
38-LeBG10.S62.L001.R1.001.Plate.5.R1	5	BG
32-LeBG4.S83.L001.R1.001.Plate.5.R1	5	BG
30-LeBG2.S61.L001.R1.001.Plate.5.R1	5	BG
39-LeBG11.S73.L001.R1.001.Plate.5.R1	5	BG
40-LeMOCK.S84.L001.R1.001.Plate.5.R1	5	M
12-Le181.S37.L001.R1.001.Plate.5.R1	5	NT
20-Le245.S38.L001.R1.001.Plate.5.R1	5	NT
2-Le7.S13.L001.R1.001.Plate.5.R1	5	NT
28-Le541.S39.L001.R1.001.Plate.5.R1	5	NT
23-Le431.S71.L001.R1.001.Plate.5.R1	5	NT
10-Le135.S14.L001.R1.001.Plate.5.R1	5	NT
21-Le255.S49.L001.R1.001.Plate.5.R1	5	NT
27-Le490.S28.L001.R1.001.Plate.5.R1	5	NT
17-Le229.S3.L001.R1.001.Plate.5.R1	5	NT
14-Le187.S59.L001.R1.001.Plate.5.R1	5	NT
26-Le489.S16.L001.R1.001.Plate.5.R1	5	NT
15-Le209.S70.L001.R1.001.Plate.5.R1	5	NT
13-Le184.S48.L001.R1.001.Plate.5.R1	5	T
1-Le6.S1.L001.R1.001.Plate.5.R1	5	T
4-Le22.S36.L001.R1.001.Plate.5.R1	5	T
9-Le110.S2.L001.R1.001.Plate.5.R1	5	T
8-Le92.S80.L001.R1.001.Plate.5.R1	5	T
16-Le214.S81.L001.R1.001.Plate.5.R1	5	T
7-Le86.S69.L001.R1.001.Plate.5.R1	5	T
5-Le26.S47.L001.R1.001.Plate.5.R1	5	T
3-Le20.S25.L001.R1.001.Plate.5.R1	5	T
11-Le170.S26.L001.R1.001.Plate.5.R1	5	T
22-Le294.S60.L001.R1.001.Plate.5.R1	5	T
19-Le234.S27.L001.R1.001.Plate.5.R1	5	T
24-Le484.S82.L001.R1.001.Plate.5.R1	5	T
BG.S94.L001.R1.001.Plate.4b.R1	4b	BG
82.S21.L001.R1.001.Plate.4b.R1	4b	IA
79.S8.L001.R1.001.Plate.4b.R1	4b	IA
78.S93.L001.R1.001.Plate.4b.R1	4b	IA
76.S92.L001.R1.001.Plate.4b.R1	4b	IA
MC.S96.L001.R1.001.Plate.4b.R1	4b	M
583.S19.L001.R1.001.Plate.4b.R1	4b	NT
627.S51.L001.R1.001.Plate.4b.R1	4b	NT
621.S45.L001.R1.001.Plate.4b.R1	4b	NT
611.S35.L001.R1.001.Plate.4b.R1	4b	NT
551.S2.L001.R1.001.Plate.4b.R1	4b	NT
581.S17.L001.R1.001.Plate.4b.R1	4b	NT
87.S80.L001.R1.001.Plate.4b.R1	4b	NT
553.S4.L001.R1.001.Plate.4b.R1	4b	NT
561.S12.L001.R1.001.Plate.4b.R1	4b	NT
589.S25.L001.R1.001.Plate.4b.R1	4b	NT
593.S29.L001.R1.001.Plate.4b.R1	4b	NT
89.S88.L001.R1.001.Plate.4b.R1	4b	NT
63.S91.L001.R1.001.Plate.4b.R1	4b	NT
631.S55.L001.R1.001.Plate.4b.R1	4b	NT
587.S23.L001.R1.001.Plate.4b.R1	4b	NT
577.S13.L001.R1.001.Plate.4b.R1	4b	NT
105.S86.L001.R1.001.Plate.4b.R1	4b	NT
629.S53.L001.R1.001.Plate.4b.R1	4b	NT
559.S10.L001.R1.001.Plate.4b.R1	4b	NT
663.S76.L001.R1.001.Plate.4b.R1	4b	NT
615.S39.L001.R1.001.Plate.4b.R1	4b	NT
555.S6.L001.R1.001.Plate.4b.R1	4b	NT
619.S43.L001.R1.001.Plate.4b.R1	4b	NT
601.S33.L001.R1.001.Plate.4b.R1	4b	NT
623.S47.L001.R1.001.Plate.4b.R1	4b	NT
595.S31.L001.R1.001.Plate.4b.R1	4b	NT
579.S15.L001.R1.001.Plate.4b.R1	4b	NT
633.S57.L001.R1.001.Plate.4b.R1	4b	NT
625.S49.L001.R1.001.Plate.4b.R1	4b	NT
591.S27.L001.R1.001.Plate.4b.R1	4b	NT
613.S37.L001.R1.001.Plate.4b.R1	4b	NT
103.S78.L001.R1.001.Plate.4b.R1	4b	NT
617.S41.L001.R1.001.Plate.4b.R1	4b	NT
NC.S95.L001.R1.001.Plate.4b.R1	4b	NC
644.S68.L001.R1.001.Plate.4b.R1	4b	HB
648.S72.L001.R1.001.Plate.4b.R1	4b	HB
638.S62.L001.R1.001.Plate.4b.R1	4b	HB
646.S70.L001.R1.001.Plate.4b.R1	4b	HB
643.S67.L001.R1.001.Plate.4b.R1	4b	HB
640.S64.L001.R1.001.Plate.4b.R1	4b	HB
641.S65.L001.R1.001.Plate.4b.R1	4b	HB
647.S71.L001.R1.001.Plate.4b.R1	4b	HB
636.S60.L001.R1.001.Plate.4b.R1	4b	HB
649.S73.L001.R1.001.Plate.4b.R1	4b	HB
645.S69.L001.R1.001.Plate.4b.R1	4b	HB
650.S74.L001.R1.001.Plate.4b.R1	4b	HB
635.S59.L001.R1.001.Plate.4b.R1	4b	HB
642.S66.L001.R1.001.Plate.4b.R1	4b	HB
637.S61.L001.R1.001.Plate.4b.R1	4b	HB
639.S63.L001.R1.001.Plate.4b.R1	4b	HB
48.S84.L001.R1.001.Plate.4b.R1	4b	T
62.S90.L001.R1.001.Plate.4b.R1	4b	T
628.S52.L001.R1.001.Plate.4b.R1	4b	T
554.S5.L001.R1.001.Plate.4b.R1	4b	T
556.S7.L001.R1.001.Plate.4b.R1	4b	T
586.S22.L001.R1.001.Plate.4b.R1	4b	T
626.S50.L001.R1.001.Plate.4b.R1	4b	T
590.S26.L001.R1.001.Plate.4b.R1	4b	T
584.S20.L001.R1.001.Plate.4b.R1	4b	T
16.S79.L001.R1.001.Plate.4b.R1	4b	T
550.S1.L001.R1.001.Plate.4b.R1	4b	T
578.S14.L001.R1.001.Plate.4b.R1	4b	T
632.S56.L001.R1.001.Plate.4b.R1	4b	T
50.S85.L001.R1.001.Plate.4b.R1	4b	T
616.S40.L001.R1.001.Plate.4b.R1	4b	T
620.S44.L001.R1.001.Plate.4b.R1	4b	T
596.S32.L001.R1.001.Plate.4b.R1	4b	T
560.S11.L001.R1.001.Plate.4b.R1	4b	T
558.S9.L001.R1.001.Plate.4b.R1	4b	T
582.S18.L001.R1.001.Plate.4b.R1	4b	T
580.S16.L001.R1.001.Plate.4b.R1	4b	T
552.S3.L001.R1.001.Plate.4b.R1	4b	T
634.S58.L001.R1.001.Plate.4b.R1	4b	T
588.S24.L001.R1.001.Plate.4b.R1	4b	T
92.S89.L001.R1.001.Plate.4b.R1	4b	T
614.S38.L001.R1.001.Plate.4b.R1	4b	T
612.S36.L001.R1.001.Plate.4b.R1	4b	T
88.S87.L001.R1.001.Plate.4b.R1	4b	T
602.S34.L001.R1.001.Plate.4b.R1	4b	T
40.S82.L001.R1.001.Plate.4b.R1	4b	T
594.S30.L001.R1.001.Plate.4b.R1	4b	T
42.S83.L001.R1.001.Plate.4b.R1	4b	T
622.S46.L001.R1.001.Plate.4b.R1	4b	T
618.S42.L001.R1.001.Plate.4b.R1	4b	T
592.S28.L001.R1.001.Plate.4b.R1	4b	T
630.S54.L001.R1.001.Plate.4b.R1	4b	T
662.S75.L001.R1.001.Plate.4b.R1	4b	T
32.S81.L001.R1.001.Plate.4b.R1	4b	T
624.S48.L001.R1.001.Plate.4b.R1	4b	T
100.S77.L001.R1.001.Plate.4b.R1	4b	T
