# Supplementary material for: Interaction between the microbiome and TP53 in human lung cancer
Source: Genome Biol. 2018 Aug 24;19:123. doi: 10.1186/s13059-018-1501-6 (PMC6109311; doi:10.1186/s13059-018-1501-6)
Supplement: Supplementary file 5 — Clinical metadata and OTUs for NCI-MD samples. (XLSX 808 kb) [file 13059_2018_1501_MOESM5_ESM.xlsx]

## Sheet: 16S rRNA
Additional file 4: Clinical Metadata and OTUs for NCI-MD Samples
ID	Tissue	Age	txtSex	txtRace	smoke	Diagnosis	Stage	LocationLR	smkstat	packyears	Abx_medication	SampleID	#OTUID	Counts	X75908	977135	HQ256825	3958029	AB695347	261920	AF104671	FR773715	4479081	101495	AY486387	4409101	348376	AJ888983	527741	3621083	EU660322	AM184300	AY831385	EF114425	EF114427	EF114426	4330158	4382740	AJ783916	947050	FJ939596	4342987	4302782	386453	AB002513	362927	JF894158	AB494730	AB494731
V0243	NL	60	M	W	Y	Emphysema	NA	RUL	1	NA	NA	648.S72.L001.R1.001.Plate.4b.R1		27838	0	0	0	0	0	0	0	0	0.00127273	0	0	0	0	0	0	0	0	0	0	0	0	0	0	0	0	0	0	0	0	0	0	0	0	0	0
10388	IA	69	NA	NA	NA	NA	NA	NA	7	NA	NA	66.S21.L001.R1.001.Plate.2.R1		27365	0.00109091	0	0	0	0	0	0	0	0	0	0	0	0	0	0	0	0	0	0	0	0	0	0	0	0	0	0	0	0	0	0	0	0	0	0
13585	T	72	M	W	Y	SCC	NA	RLL	1	40	N	16.Le214.S81.L001.R1.001.Plate.5.R1		28320	0	0	0	0	0	0	0	0	0	0	0	0	0	0	0	0	0	0	0	0	0	0	0	0	0	0	0	0	0	0	0	0	0	0	0
13717	T	70	F	W	Y	AC	IA	RUL	1	40	N	19.Le234.S27.L001.R1.001.Plate.5.R1		28538	0	0	0	0	0	0	0	0	0	0	0	0	0	0	0	0	0	0	0	0	0	0	0	0	0	0	0	0	0	0	0	0	0	0	0
1711	IA	44	NA	NA	NA	NA	NA	NA	7	NA	NA	502.S45.L001.R1.001.Plate.1.R1		27400	0	0.000909091	0	0	0	0	0	0	0	0	0	0	0	0	0	0	0	0	0	0	0.000363636	0	0	0	0	0	0	0	0	0	0	0	0	0	0
19327	T	52	M	W	Y	AC	NA	RUL	2	73	N	530.S84.L001.R1.001.Plate.1.R1		28230	0	0	0	0	0	0	0	0	0	0	0	0	0	0	0	0	0	0	0	0	0.000363636	0	0	0	0	0	0	0	0	0	0	0	0	0	0
15618	T	72	M	W	Y	AC	IIIA	RIGHT	2	82	N	18.S15.L001.R1.001.Plate.2.R1		27355	0	0.000181818	0	0	0	0	0	0	0	0	0.000727273	0	0	0	0	0	0	0	0	0	0	0	0	0	0	0	0	0.00327273	0	0	0	0	0	0	0
15618	NT	72	M	W	Y	AC	IIIA	RIGHT	2	82	N	17.S3.L001.R1.001.Plate.2.R1		28387	0	0.000181818	0	0	0	0	0	0	0	0	0	0	0	0	0	0	0	0	0	0	0	0	0	0	0	0	0	0	0	0	0	0	0	0	0
12839	T	62	F	W	Y	AC	IA	LLL	2	50	Y	4.S37.L001.R1.001.Plate.2.R1		27393	0	0.000363636	0	0	0	0	0	0	0	0	0	0	0	0	0	0	0	0	0	0	0	0	0	0	0	0	0	0	0	0	0	0	0	0	0
14516	T	58	M	B	Y	AC	IA	LUL	2	20	N	52.S43.L001.R1.001.Plate.2.R1		27924	0	0	0	0	0	0	0	0	0	0	0	0	0	0	0	0	0	0	0	0	0.000181818	0	0	0	0	0	0	0	0	0	0	0	0	0	0
12900	NT	55	M	W	Y	AC	IA	RUL	2	86	N	5.S49.L001.R1.001.Plate.2.R1		27609	0	0	0	0	0	0	0	0	0	0	0.000727273	0	0	0	0	0	0	0	0	0	0	0	0	0	0	0	0	0.000181818	0	0	0	0	0	0	0
PCRNC	NC	NA	NA	NA	NA	NA	NA	NA	7	NA	NA	94.S72.L001.R1.001.Plate.2.R1		11467	0	0.000181818	0	0	0	0	0	0	0	0	0	0	0	0	0	0	0	0	0	0	0	0	0	0	0	0	0	0	0	0	0	0	0	0	0
13300	T	72	F	W	Y	SCC	NA	RUL	2	78	N	184.S74.L001.R1.001.Plate.3.R1		10644	0	0.000181818	0	0	0	0	0	0	0	0	0	0	0	0	0	0	0	0	0	0	0	0	0	0	0	0	0	0	0	0	0	0	0	0	0
Mock	M	NA	NA	NA	NA	NA	NA	NA	7	NA	NA	95.S84.L001.R1.001.Plate.3.R1		24479	0	0.000181818	0	0	0	0	0	0	0	0	0	0	0	0	0	0	0	0	0	0	0	0	0	0	0	0	0	0	0	0	0	0	0	0	0
13717	T	71	F	W	Y	AC	IA	RUL	1	40	N	626.S50.L001.R1.001.Plate.4b.R1		28703	0	0.000181818	0	0	0	0	0	0	0	0	0	0	0	0	0	0	0	0	0	0	0	0	0	0	0	0	0	0	0	0	0	0	0	0	0
Mock	M	NA	NA	NA	NA	NA	NA	NA	7	NA	NA	MC.S96.L001.R1.001.Plate.4b.R1		25977	0	0	0	0	0	0	0	0.000363636	0	0.000181818	0	0	0	0	0	0	0	0	0	0	0	0	0	0	0	0	0	0	0	0	0	0	0	0	0
Mock	M	NA	NA	NA	NA	NA	NA	NA	7	NA	NA	40.LeMOCK.S84.L001.R1.001.Plate.5.R1		27109	0	0.000727273	0	0	0	0	0	0	0	0	0	0	0	0	0	0	0	0	0	0	0	0	0	0	0	0	0	0	0	0	0	0	0	0	0.000727273
15983	NT	55	M	B	Y	NSCLC	NA	RUL	1	15	N	321.S41.L001.R1.001.Plate.1.R1		28199	0	0	0.000181818	0	0	0	0	0	0	0	0	0	0	0	0	0	0	0	0	0	0.000545455	0	0	0	0	0	0	0	0	0	0	0	0	0	0
18100	NT	70	M	W	Y	AC	NA	RML	2	64.5	Y	397.S45.L001.R1.001.Plate.3.R1		25671	0	0	0	0	0	0	0	0	0	0	0	0	0	0	0	0	0	0	0	0	0	0	0	0.000181818	0	0	0	0	0	0	0	0	0	0	0
13620	NT	68	M	B	Y	AC	I	LUL	1	50	N	17.Le229.S3.L001.R1.001.Plate.5.R1		28448	0	0	0.000181818	0	0	0	0	0	0	0	0	0	0	0	0	0	0	0	0	0	0	0	0	0	0	0	0	0	0	0	0	0	0	0	0
17225	T	72	M	B	Y	AC	IIA	RUL	1	25	Y	350.S31.L001.R1.001.Plate.1.R1		28304	0	0	0	0	0	0	0	0	0	0	0	0	0	0	0	0.000181818	0	0	0	0	0	0	0	0	0	0	0	0	0	0	0	0	0	0	0
1685	IA	46	NA	NA	NA	NA	NA	NA	7	NA	NA	500.S21.L001.R1.001.Plate.1.R1		27610	0	0	0	0.000181818	0	0	0	0	0	0	0	0	0	0	0	0.000181818	0	0	0	0	0	0	0	0	0	0	0	0	0	0	0	0	0	0	0
1584	IA	45	NA	NA	NA	NA	NA	NA	7	NA	NA	514.S82.L001.R1.001.Plate.1.R1		27058	0	0	0	0.000181818	0	0	0	0	0	0	0	0	0	0	0	0.000181818	0	0	0	0	0.000181818	0	0	0	0	0	0.000727273	0	0	0	0	0	0	0	0
12696	NT	57	M	B	Y	SCC	IIA	RIGHT	2	108	N	1.S1.L001.R1.001.Plate.2.R1		27295	0	0	0	0	0	0	0	0	0	0	0	0	0	0	0	0.000363636	0	0	0	0	0	0	0	0	0	0	0	0	0	0	0	0	0	0	0
16052	T	63	M	B	Y	AC	IIIB	RLL	2	78	N	54.S67.L001.R1.001.Plate.2.R1		27132	0	0	0	0.000181818	0	0	0	0	0	0	0	0.000909091	0	0	0	0.000181818	0	0	0	0	0	0	0	0	0	0	0	0	0	0	0	0	0	0	0
10756	IA	37	NA	NA	NA	NA	NA	NA	7	NA	NA	70.S69.L001.R1.001.Plate.2.R1		26991	0	0	0	0	0	0	0	0	0	0	0	0	0	0	0	0	0	0	0	0	0	0	0	0	0	0	0	0	0	0	0	0	0	0	0
13054	NT	76	F	W	Y	NSCLC	IB	RUL	1	27	N	9.S2.L001.R1.001.Plate.2.R1		28019	0	0	0	0	0	0	0	0	0	0	0	0	0	0	0	0	0	0	0	0	0	0	0	0	0	0	0	0	0	0	0	0	0	0	0
12899	NT	76	F	W	Y	AC	IIA	LUL	1	26	N	589.S25.L001.R1.001.Plate.4b.R1		28705	0	0	0	0.00218182	0	0	0	0	0	0	0	0	0	0	0	0.000181818	0	0	0	0	0	0	0	0	0	0	0	0	0	0	0	0	0	0	0
13320	T	62	F	W	Y	AC	IA	RML	2	NA	NA	62.S90.L001.R1.001.Plate.4b.R1		26447	0	0	0	0.000545455	0	0	0	0	0	0	0	0	0	0	0	0	0	0	0	0	0	0	0	0	0	0	0	0	0	0	0	0	0	0	0
14659	T	71	M	B	Y	SCC	IB	RUL	1	84	N	274.S26.L001.R1.001.Plate.1.R1		28308	0	0	0	0	0.000181818	0	0	0	0	0	0	0	0	0	0	0	0	0	0	0	0.000181818	0	0	0	0	0	0	0	0	0	0	0	0	0	0
15713	NT	56	M	B	Y	SCC	NA	LUL	2	35	N	309.S40.L001.R1.001.Plate.1.R1		27907	0	0	0	0	0.000181818	0	0	0	0	0	0	0	0	0	0	0	0	0	0	0	0	0	0	0	0	0	0	0	0	0	0	0	0	0	0
16089	T	67	F	B	Y	AC	NA	RIGHT	1	29	N	326.S77.L001.R1.001.Plate.1.R1		28205	0	0	0	0	0	0	0	0	0	0	0	0	0	0	0	0	0	0	0	0	0.000181818	0	0	0	0	0	0	0	0	0	0	0	0	0	0
12017	T	70	F	B	Y	SCC	NA	LUL	2	51	N	116.S82.L001.R1.001.Plate.2.R1		28064	0	0	0	0	0	0	0	0	0	0	0	0	0	0	0	0	0	0	0	0	0	0	0	0	0	0	0	0	0	0	0	0	0	0	0
19032	NT	75	M	B	Y	SCC	IB	RML	2	86	N	33.S5.L001.R1.001.Plate.2.R1		27949	0	0	0	0	0.000181818	0	0	0	0	0	0	0	0	0	0	0	0	0	0	0	0	0	0	0	0	0	0	0.000181818	0	0	0	0	0	0	0
20211	NT	70	M	B	Y	SCC	IB	LUL	2	92.8	N	41.S6.L001.R1.001.Plate.2.R1		27817	0	0	0	0	0	0	0	0	0	0	0	0	0	0	0	0	0	0	0	0	0	0	0	0	0	0	0	0	0	0	0	0	0	0	0
13372	NT	52	M	W	Y	AC	IA	RLL	2	111	N	195.S39.L001.R1.001.Plate.3.R1		27824	0	0	0	0	0	0	0	0	0	0	0.000363636	0	0	0	0	0	0	0	0	0	0	0	0	0	0	0	0	0	0	0	0	0	0	0	0
13456	NT	64	M	W	Y	LCC	NA	RIGHT	2	50	N	201.S16.L001.R1.001.Plate.3.R1		27642	0	0	0	0	0	0	0	0	0	0	0	0	0	0	0	0	0	0	0	0	0	0	0	0	0	0	0	0	0	0	0	0	0	0	0
20504	T	48	F	B	Y	AC	IIIA	RLL	2	9.6	Y	426.S82.L001.R1.001.Plate.3.R1		27893	0	0	0	0	0	0	0	0	0	0	0	0	0	0	0	0	0	0	0	0	0.000181818	0	0	0	0	0	0	0	0	0	0	0	0	0	0
18631	T	62	NA	NA	NA	ASQ	NA	NA	7	NA	NA	492.S36.L001.R1.001.Plate.3.R1		27876	0	0	0	0	0.000181818	0	0	0	0	0	0	0	0	0	0	0	0	0	0	0	0.000363636	0	0	0	0	0	0	0	0	0	0	0	0	0	0
12703	T	48	F	B	Y	AC	IIA	LUL	1	35	N	582.S18.L001.R1.001.Plate.4b.R1		28967	0	0	0	0	0.000181818	0	0	0	0	0	0	0	0	0	0	0	0	0	0	0	0	0	0	0	0	0	0	0	0	0	0	0	0	0	0
13539	NT	58	M	W	Y	AC	IIIA	LEFT	1	45	N	601.S33.L001.R1.001.Plate.4b.R1		28984	0	0	0	0	0	0	0	0	0	0	0	0	0	0	0	0	0	0	0	0	0.000181818	0	0	0	0	0	0	0	0	0	0	0	0	0	0
11078	IA	47	M	W	NA	NA	NA	NA	7	NA	NA	78.S93.L001.R1.001.Plate.4b.R1		28724	0	0	0	0	0.000181818	0	0	0	0	0	0	0	0	0	0	0	0	0	0	0	0	0	0	0	0	0	0	0	0	0	0	0	0	0	0
15008	NT	66	F	B	Y	NSCLC	NA	LUL	1	39	N	291.S63.L001.R1.001.Plate.1.R1		28667	0	0	0	0	0	0.000181818	0	0	0	0	0	0	0	0	0	0	0	0	0	0	0.000363636	0	0	0	0	0	0	0	0	0	0	0	0	0	0
16057	NT	78	M	B	Y	SCC	NA	RUL	2	60	N	325.S65.L001.R1.001.Plate.1.R1		28481	0	0	0	0	0	0	0	0	0	0	0	0	0	0	0	0	0	0	0	0	0	0	0	0	0	0	0	0	0	0	0	0	0	0	0
18350	NT	57	M	B	Y	NSCLC	IA	RLL	2	15.75	N	375.S68.L001.R1.001.Plate.1.R1		28078	0	0	0	0	0	0	0	0	0	0	0	0	0	0	0	0	0	0	0	0	0	0	0	0	0	0	0	0	0	0	0	0	0	0	0
1164	IA	76	NA	NA	NA	NA	NA	NA	7	NA	NA	510.S34.L001.R1.001.Plate.1.R1		28240	0	0	0	0	0	0	0	0	0	0	0	0	0	0	0	0	0	0	0	0	0	0	0	0	0	0	0	0	0	0	0	0	0	0	0
1157	IA	30	NA	NA	NA	NA	NA	NA	7	NA	NA	509.S22.L001.R1.001.Plate.1.R1		26393	0	0	0	0	0	0	0	0	0	0	0	0	0	0	0	0	0	0	0	0	0	0	0	0	0	0	0	0	0	0	0	0	0	0	0
1118	IA	52	NA	NA	NA	NA	NA	NA	7	NA	NA	507.S93.L001.R1.001.Plate.1.R1		28177	0	0	0	0	0	0	0	0	0	0	0	0	0	0	0	0	0	0	0	0	0	0	0	0	0	0	0	0	0	0	0	0	0	0	0
11318	T	48	F	W	N	ASQ	NA	RML	0	0	NA	104a.S86.L001.R1.001.Plate.2.R1		27156	0	0	0	0	0	0	0	0	0	0	0	0	0	0.000181818	0	0	0	0	0	0	0	0	0	0	0	0	0	0	0	0	0	0	0	0	0
20172	NT	80	M	W	Y	SCC	IIA	RLL	1	69	N	39.S77.L001.R1.001.Plate.2.R1		27008	0	0	0	0	0	0.000181818	0	0	0	0	0	0	0	0	0	0	0	0	0	0	0	0	0	0	0	0	0	0	0	0	0	0	0	0	0
10374	IA	76	NA	NA	NA	NA	NA	NA	7	NA	NA	65.S9.L001.R1.001.Plate.2.R1		27942	0	0	0	0	0	0	0	0	0	0	0	0	0	0	0	0	0	0	0	0	0	0	0	0	0	0	0	0	0	0	0	0	0	0	0
10412	IA	20	NA	NA	NA	NA	NA	NA	7	NA	NA	67.S33.L001.R1.001.Plate.2.R1		28597	0	0	0	0	0	0	0	0	0	0	0	0	0	0	0	0	0	0	0	0	0	0	0	0	0	0	0	0	0	0	0	0	0	0	0
11077	IA	25	NA	NA	NA	NA	NA	NA	7	NA	NA	77.S58.L001.R1.001.Plate.2.R1		27858	0	0	0	0	0	0	0	0	0	0	0	0	0	0	0	0	0	0	0	0	0	0	0	0	0	0	0	0	0	0	0	0	0	0	0
13309	T	60	M	W	Y	AC	NA	RUL	2	66	N	186.S86.L001.R1.001.Plate.3.R1		27952	0	0	0	0	0	0	0	0	0	0	0	0	0	0	0	0	0	0	0	0	0	0	0	0	0	0	0	0	0	0	0	0	0	0	0
13596	T	74	M	W	Y	AC	IIA	LUL	1	34	N	220.S6.L001.R1.001.Plate.3.R1		27788	0	0	0	0	0	0	0	0	0	0	0	0	0	0	0	0	0	0	0	0	0	0	0	0	0	0	0	0	0	0	0	0	0	0	0
17827	NT	NA	NA	NA	NA	REFUSED	NA	NA	7	NA	NA	487.S71.L001.R1.001.Plate.3.R1		27711	0	0	0	0	0	0	0	0	0	0	0	0	0	0	0	0	0	0	0	0	0	0	0	0	0	0	0	0	0	0	0	0	0	0	0
1188	IA	18	NA	NA	NA	NA	NA	NA	7	NA	NA	511.S46.L001.R1.001.Plate.1.R1		26931	0	0	0	0	0	0	0	0	0	0	0	0	0	0	0	0.000181818	0	0	0	0	0	0	0	0	0	0	0	0	0	0	0.00345455	0	0	0	0
944	IA	23	NA	NA	NA	NA	NA	NA	7	NA	NA	515.S94.L001.R1.001.Plate.1.R1		26456	0	0	0	0	0	0	0.000181818	0	0	0	0	0	0	0	0	0	0	0	0	0	0	0	0	0	0	0	0	0	0	0	0	0	0	0	0
20669	NT	66	M	W	NA	SCC	NA	RLL	7	NA	NA	521.S71.L001.R1.001.Plate.1.R1		27609	0	0	0	0	0	0	0	0	0	0	0	0	0	0	0	0	0	0	0	0	0	0	0	0	0	0	0	0	0	0	0	0	0	0	0
12664	NT	54	F	W	Y	AC	IV	LUL	NA	60	N	577.S13.L001.R1.001.Plate.4b.R1		28868	0	0	0	0	0	0	0	0	0	0	0	0	0	0	0	0	0	0	0	0	0	0	0	0	0	0	0	0	0	0	0	0	0	0	0
V0172	NL	76	M	W	Y	Emphysema	NA	RML	1	18	Y	644.S68.L001.R1.001.Plate.4b.R1		27673	0	0	0	0	0	0	0.00218182	0	0	0	0	0	0	0	0	0	0	0	0	0	0	0	0	0	0	0	0	0	0	0	0	0	0	0	0
12411	NT	56	M	B	Y	AC	IB	RML	2	56	N	573.S87.L001.R1.001.Plate.1.R1		27972	0	0	0	0	0	0	0	0.000181818	0	0	0	0	0	0	0	0	0	0	0	0	0	0	0	0	0	0	0	0	0	0	0	0	0	0	0
19309	T	58	M	B	Y	AC	IB	RUL	2	40	NA	36.S41.L001.R1.001.Plate.2.R1		27911	0	0	0	0	0	0	0	0	0	0	0	0	0	0	0	0	0	0	0	0	0	0	0	0	0	0	0	0	0	0	0	0	0	0	0
17847	T	47	F	W	Y	AC	IA	LUL	1	12.25	N	28.S40.L001.R1.001.Plate.2.R1		27417	0	0	0	0	0	0	0	0	0	0	0	0	0	0	0	0	0	0	0	0	0	0	0	0	0	0	0	0	0	0	0	0	0	0	0
BG6	BG	NA	NA	NA	NA	NA	NA	NA	NA	NA	NA	34.LeBG6.S17.L001.R1.001.Plate.5.R1		28387	0	0	0	0	0	0	0	0	0	0	0	0	0	0	0	0	0	0	0	0	0	0	0	0	0	0	0	0	0	0	0	0	0	0	0
10809	IA	27	NA	NA	NA	NA	NA	NA	7	NA	NA	72.S93.L001.R1.001.Plate.2.R1		27867	0	0	0	0	0	0	0	0	0	0	0	0	0	0	0	0	0	0	0	0.000363636	0	0.000181818	0	0	0	0	0	0	0	0	0	0	0	0	0
12927	T	66	F	W	Y	AC	IA	RUL	2	45	N	594.S30.L001.R1.001.Plate.4b.R1		29072	0	0	0	0	0	0	0	0	0	0	0	0	0	0	0	0	0	0	0	0	0.000181818	0	0	0	0	0	0	0	0	0	0	0	0	0	0
BG10	BG	NA	NA	NA	NA	NA	NA	NA	NA	NA	NA	38.LeBG10.S62.L001.R1.001.Plate.5.R1		28418	0	0	0	0	0	0	0	0	0.000545455	0	0	0	0	0	0	0	0	0	0	0	0	0	0	0	0	0	0	0	0	0	0	0	0	0	0
13061	T	62	M	W	Y	AC	IA	LUL	1	40	N	596.S32.L001.R1.001.Plate.4b.R1		28947	0	0	0	0	0	0	0	0	0	0.000181818	0	0	0	0	0	0	0	0	0	0	0	0	0	0	0	0	0	0	0	0	0	0	0	0	0
11035	IA	30	M	W	NA	NA	NA	NA	7	NA	NA	76.S92.L001.R1.001.Plate.4b.R1		28808	0	0	0	0	0	0	0	0	0	0.0101818	0	0	0	0	0	0	0	0	0	0	0	0	0	0	0	0	0	0	0	0	0	0	0	0	0
14675	T	79	M	B	Y	NE	NA	RUL	2	26	N	276.S38.L001.R1.001.Plate.1.R1		27513	0	0	0	0	0	0	0	0	0	0	0	0	0	0	0	0	0	0	0	0	0	0	0	0	0	0	0	0	0	0	0	0	0	0	0
13054	T	76	F	W	Y	NSCLC	IB	RUL	1	27	N	10.S14.L001.R1.001.Plate.2.R1		28193	0	0	0	0	0	0	0	0	0	0	0	0	0	0	0	0	0	0	0	0	0	0	0	0	0	0	0	0	0	0	0	0	0	0	0
13761	NT	67	F	W	Y	AC	IIA	RLL	1	63	N	13.S50.L001.R1.001.Plate.2.R1		28317	0	0	0	0	0	0	0	0	0	0	0	0	0	0	0	0	0	0	0	0	0	0	0	0	0	0	0	0	0	0	0	0	0	0	0
17548	NT	73	M	W	Y	SCC	IIA	RUL	1	115.5	Y	21.S51.L001.R1.001.Plate.2.R1		28470	0	0	0	0	0	0	0	0	0	0	0	0	0	0	0	0	0	0	0	0	0	0	0	0	0	0	0	0	0	0	0	0	0	0	0
12696	T	57	M	B	Y	SCC	IIA	RIGHT	2	108	Y	2.S13.L001.R1.001.Plate.2.R1		28361	0	0	0	0	0	0	0	0	0	0	0.000181818	0	0	0	0	0	0	0	0	0	0.000181818	0	0	0	0	0	0	0	0	0	0	0	0	0	0
18193	NT	52	M	W	Y	NSCLC	IB	RLL	2	75	N	29.S52.L001.R1.001.Plate.2.R1		28127	0	0	0	0	0	0	0	0	0	0	0	0	0	0	0	0	0	0	0	0	0	0	0	0	0	0	0	0	0	0	0	0	0	0	0
16081	NT	79	F	W	N	COL_PRIMARY	NA	NA	7	NA	N	91.S36.L001.R1.001.Plate.2.R1		28603	0	0	0	0	0	0	0	0	0	0	0	0	0	0	0	0	0	0	0	0	0.000181818	0	0	0	0	0	0	0	0	0	0	0	0	0	0
13718	T	46	F	B	Y	ASQ	NA	LUL	2	54	N	236.S79.L001.R1.001.Plate.3.R1		27551	0	0	0	0	0	0	0	0	0	0	0.000181818	0	0	0	0	0	0	0	0	0	0.000181818	0	0	0	0	0	0	0	0	0	0	0	0	0	0
10585	NT	58	M	B	Y	AC	IB	RIGHT	2	36	N	551.S2.L001.R1.001.Plate.4b.R1		28171	0	0	0	0	0	0	0	0	0	0	0.000545455	0	0	0	0	0	0	0	0	0	0	0	0	0	0	0	0	0	0	0	0	0	0	0	0
11005	T	76	F	W	Y	AC	IIA	RLL	1	40	N	554.S5.L001.R1.001.Plate.4b.R1		28419	0	0	0	0	0	0	0	0	0	0	0.000363636	0	0	0	0	0	0	0	0	0	0	0	0	0	0	0	0	0	0	0	0	0	0	0	0
12703	NT	48	F	B	Y	AC	IIA	LUL	1	35	N	581.S17.L001.R1.001.Plate.4b.R1		28505	0	0	0	0	0	0	0	0	0	0	0.000363636	0	0	0	0	0	0	0	0	0	0	0	0	0	0	0	0	0	0	0	0	0	0	0	0
12690	T	72	M	W	Y	AC	IIA	RLL	1	138	N	580.S16.L001.R1.001.Plate.4b.R1		28972	0	0	0	0	0	0	0	0	0	0	0	0	0	0	0	0	0	0	0	0	0	0	0	0	0	0	0	0	0	0	0	0	0	0	0
V0136	NL	62	M	B	Y	Benign	NA	RLL	1	NA	NA	641.S65.L001.R1.001.Plate.4b.R1		28885	0	0	0	0	0	0	0	0	0	0	0	0	0	0	0	0	0	0	0	0	0	0	0	0	0	0	0	0	0	0	0	0	0	0	0
V0104	NL	63	F	W	Y	Normal	NA	LUL	1	NA	NA	640.S64.L001.R1.001.Plate.4b.R1		28785	0	0	0	0	0	0	0	0	0	0	0.000181818	0	0	0	0	0	0	0	0	0	0	0	0	0	0	0	0	0	0	0	0	0	0	0	0
17394	T	73	F	B	N	NE	NA	RUL	0	0	N	92.S89.L001.R1.001.Plate.4b.R1		29008	0	0	0	0	0	0	0	0	0	0	0	0	0	0	0	0	0	0	0	0	0.000181818	0	0	0	0	0	0	0	0	0	0	0	0	0	0
12745	NT	71	?	?	?	AC	NA	NA	NA	72	N	10.Le135.S14.L001.R1.001.Plate.5.R1		28364	0	0	0	0	0	0	0	0	0	0	0.000545455	0	0	0	0	0	0	0	0	0	0	0	0	0	0	0	0	0	0	0	0	0	0	0	0
W0005	NL	52	F	B	Y	Normal	NA	RUL	1	NA	NA	649.S73.L001.R1.001.Plate.4b.R1		28995	0	0	0	0	0	0	0	0	0	0	0	0.00109091	0	0	0	0	0	0	0	0	0.000181818	0	0	0	0	0	0	0	0	0	0	0	0	0	0
13276	NT	76	M	W	Y	SCC	IIIA	RIGHT	2	112	N	12.Le181.S37.L001.R1.001.Plate.5.R1		7182	0	0	0	0	0	0	0	0	0	0	0	0	0.00181818	0	0	0	0	0	0	0	0	0	0	0	0	0	0	0	0	0	0	0	0	0	0
13535	NT	76	M	W	Y	SCC	NA	RUL	7	86	N	15.Le209.S70.L001.R1.001.Plate.5.R1		28552	0	0	0	0	0	0	0	0	0	0	0	0	0	0	0	0	0	0	0	0	0	0	0	0	0	0	0	0	0	0	0	0	0	0	0
13805	T	55	M	W	Y	NR	NA	RIGHT	2	88	N	20.Le245.S38.L001.R1.001.Plate.5.R1		28077	0	0	0	0	0	0	0	0	0	0	0	0	0	0.000181818	0	0	0	0	0	0	0	0	0	0	0	0	0	0	0	0	0	0	0	0	0
12900	T	55	M	W	Y	AC	IA	RUL	2	86	N	1.Le6.S1.L001.R1.001.Plate.5.R1		28064	0	0	0	0	0	0	0	0	0	0	0	0	0	0	0	0	0	0	0	0	0	0	0	0	0	0	0	0	0	0	0	0	0	0	0
12929	NT	57	M	B	Y	SCC	IIA	LUL	2	30	N	2.Le7.S13.L001.R1.001.Plate.5.R1		28079	0	0	0	0	0	0	0	0	0	0	0	0	0.000181818	0	0	0	0	0	0	0	0	0	0	0	0	0	0	0	0	0	0	0	0	0	0
15213	T	74	M	B	Y	AC	NA	LUL	1	58	N	22.Le294.S60.L001.R1.001.Plate.5.R1		28510	0	0	0	0	0	0	0	0	0	0	0	0	0	0	0	0	0	0	0	0	0	0	0	0	0	0.000181818	0	0	0	0	0	0	0	0	0
10379	NT	73	M	B	Y	AC	IIB	LUL	2	57	N	28.Le541.S39.L001.R1.001.Plate.5.R1		28345	0	0	0	0	0	0	0	0	0	0	0	0	0	0	0	0	0	0	0	0	0	0	0	0	0	0	0	0	0	0	0	0	0	0	0
13914	NT	72	F	B	Y	SCC	NA	RLL	1	36	N	21.Le255.S49.L001.R1.001.Plate.5.R1		28413	0	0	0	0	0	0	0	0	0	0	0	0	0.000181818	0	0	0	0	0	0	0	0	0	0	0	0	0	0	0	0	0	0	0	0	0	0
BG3	BG	NA	NA	NA	NA	NA	NA	NA	NA	NA	NA	31.LeBG3.S72.L001.R1.001.Plate.5.R1		28037	0	0	0	0	0	0	0	0	0	0	0	0	0	0	0	0	0	0	0	0	0	0	0	0	0	0	0	0	0	0	0	0	0	0	0
20652	NT	59	F	B	Y	AC	IIIA	RLL	2	41	NA	23.Le431.S71.L001.R1.001.Plate.5.R1		28346	0	0	0	0	0	0	0	0	0	0	0	0	0	0	0	0	0	0	0	0	0	0	0	0	0	0	0	0	0	0	0	0	0	0	0
BG8	BG	NA	NA	NA	NA	NA	NA	NA	NA	NA	NA	36.LeBG8.S40.L001.R1.001.Plate.5.R1		28370	0	0	0	0	0	0	0	0	0	0	0	0	0.000181818	0	0	0	0	0	0	0	0	0	0	0	0	0	0	0	0	0	0	0	0	0	0
BG11	BG	NA	NA	NA	NA	NA	NA	NA	NA	NA	NA	39.LeBG11.S73.L001.R1.001.Plate.5.R1		28617	0	0	0	0	0	0	0	0	0	0	0	0	0	0	0	0	0	0	0	0	0	0	0	0	0	0	0	0	0	0	0	0	0	0	0
17548	T	73	M	W	Y	SCC	IIA	RUL	1	115.5	Y	4.Le22.S36.L001.R1.001.Plate.5.R1		28084	0	0	0	0	0	0	0	0	0	0	0	0	0.000181818	0	0	0	0	0	0	0	0	0	0	0	0	0	0	0	0	0	0	0	0	0	0
11571	T	58	?	?	?	LCC	NA	NA	NA	49	N	9.Le110.S2.L001.R1.001.Plate.5.R1		28084	0	0	0	0	0	0	0	0	0	0	0	0	0	0	0	0	0	0	0	0	0	0	0	0	0	0	0	0	0	0	0	0	0	0	0
16717	T	71	F	B	N	SCC	NA	RML	0	0	N	336.S42.L001.R1.001.Plate.1.R1		28003	0	0	0	0	0	0	0	0	0	0	0	0	0	0.000181818	0	0	0	0	0	0	0	0	0	0	0	0	0	0	0	0	0	0	0	0	0
16137	T	75	M	B	Y	SCC	NA	RUL	2	63	N	330.S89.L001.R1.001.Plate.1.R1		28384	0	0	0	0	0	0	0	0	0	0	0	0	0	0	0	0	0	0	0	0	0	0	0	0	0	0	0	0	0	0	0	0	0	0	0
16057	T	78	M	B	Y	SCC	NA	RUL	2	60	N	324.S53.L001.R1.001.Plate.1.R1		27443	0	0	0	0	0	0	0	0	0	0	0	0	0	0	0	0	0	0	0	0	0	0	0	0	0	0	0	0	0	0	0	0	0	0.000181818	0
17225	NT	72	M	B	Y	AC	IIA	RUL	1	25	Y	351.S43.L001.R1.001.Plate.1.R1		28021	0	0	0	0	0	0	0	0	0	0	0	0	0	0.000181818	0	0	0	0	0	0	0.000363636	0	0	0	0	0	0	0	0	0	0	0	0	0	0
12606	T	66	M	W	Y	AC	IIA	LUL	1	25	N	576.S19.L001.R1.001.Plate.1.R1		28139	0	0	0	0	0	0	0	0	0	0	0	0	0	0	0	0	0	0	0	0	0	0	0	0	0	0	0	0	0	0	0	0	0	0	0
13025	T	48	F	B	Y	ASQ	NA	LUL	2	30	N	150.S18.L001.R1.001.Plate.2.R1		28161	0	0	0	0	0	0	0	0	0	0	0	0	0	0	0	0	0	0	0	0	0	0	0	0	0	0	0	0	0	0	0	0	0	0	0
16081	T	73	F	B	N	NE	NA	RUL	0	0	N	90.S24.L001.R1.001.Plate.2.R1		28503	0	0	0	0	0	0	0	0	0	0	0	0	0	0	0	0	0	0	0	0	0	0	0	0	0	0	0	0	0	0	0	0	0	0	0
13371	T	76	M	W	Y	AC	IA	RUL	1	12	N	192.S15.L001.R1.001.Plate.3.R1		27909	0	0	0	0	0	0	0	0	0	0	0	0	0	0	0	0	0	0	0	0	0.000181818	0	0	0	0	0	0	0	0	0	0	0	0	0	0
13412	T	82	F	W	Y	SCC	NA	RUL	2	65	N	196.S51.L001.R1.001.Plate.3.R1		28220	0	0	0	0	0	0	0	0	0	0	0	0	0	0	0	0	0	0	0	0	0.000363636	0	0	0	0	0	0	0	0	0	0	0	0	0	0
13458	NT	80	M	W	Y	BAC	NA	RIGHT	1	74	N	203.S40.L001.R1.001.Plate.3.R1		26357	0	0	0	0	0	0	0	0	0	0	0	0	0	0	0	0	0	0	0	0	0	0	0	0	0	0	0	0	0	0	0	0	0	0	0
13439	T	75	F	W	Y	SCC	NA	LEFT	7	50	N	198.S75.L001.R1.001.Plate.3.R1		28063	0	0	0	0	0	0	0	0	0	0	0	0	0	0	0	0	0	0	0	0	0	0	0	0	0	0	0	0	0	0	0	0	0	0	0
13872	T	47	M	B	Y	SCC	NA	RIGHT	2	35	N	248.S44.L001.R1.001.Plate.3.R1		27856	0	0	0	0	0	0	0	0	0	0	0	0	0	0	0	0	0	0	0	0	0.000181818	0	0	0	0	0	0	0	0	0	0	0	0	0	0
13781	T	74	M	W	Y	BAC	NA	RLL	1	25	N	242.S91.L001.R1.001.Plate.3.R1		27907	0	0	0	0	0	0	0	0	0	0	0	0	0	0	0	0	0	0	0	0	0	0	0	0	0	0	0	0	0	0	0	0	0	0	0
20080	NT	77	M	W	Y	SCC	IIIA	LLL	1	39	N	419.S70.L001.R1.001.Plate.3.R1		27125	0	0	0	0	0	0	0	0	0	0	0	0	0	0	0	0	0	0	0	0	0	0	0	0	0	0	0	0	0	0	0	0	0	0	0
12927	NT	66	F	W	Y	AC	IA	RUL	2	45	N	593.S29.L001.R1.001.Plate.4b.R1		28705	0	0	0	0	0	0	0	0	0	0	0	0	0	0	0	0	0	0	0	0	0	0	0	0	0	0	0	0	0	0	0	0	0	0	0
15439	NT	61	M	W	Y	AC	IIA	LLL	2	48	N	619.S43.L001.R1.001.Plate.4b.R1		28983	0	0	0	0	0	0	0	0	0	0	0	0	0	0	0	0	0	0	0	0	0	0	0	0	0	0	0	0	0	0	0	0	0	0	0
16076	T	67	M	W	Y	AC	IB	RUL	1	72	N	622.S46.L001.R1.001.Plate.4b.R1		29085	0	0	0	0	0	0	0	0	0	0	0	0	0	0	0	0	0	0	0	0	0	0	0	0	0	0	0	0	0	0	0	0	0	0	0
13490	NT	59	F	W	Y	AC	IV	LLL	1	37	N	63.S91.L001.R1.001.Plate.4b.R1		28790	0	0	0	0	0	0	0	0	0	0	0	0	0	0	0	0	0	0	0	0	0.000181818	0	0	0	0	0	0	0	0	0	0	0	0	0	0
W0056	NL	61	M	W	Y	Normal	NA	RUL	1	NA	NA	650.S74.L001.R1.001.Plate.4b.R1		29026	0	0	0	0	0	0	0	0	0	0	0	0	0	0	0	0	0	0	0	0	0	0	0	0	0	0	0	0	0	0	0	0	0	0	0
12784	NT	77	M	B	Y	AC	IA	RUL	2	59	N	583.S19.L001.R1.001.Plate.4b.R1		27333	0	0	0	0	0	0	0	0	0	0	0	0	0	0	0.000363636	0	0	0	0	0	0.000363636	0	0	0	0	0	0	0	0	0	0	0	0	0	0
17827	NT	NA	NA	NA	NA	REFUSED	NA	NA	7	NA	NA	25.Le488.S4.L001.R1.001.Plate.5.R1		27895	0	0	0	0	0	0	0	0	0	0	0	0	0	0	0	0	0	0	0	0	0	0	0	0	0	0	0	0	0	0	0	0	0	0	0
17404	NT	63	F	B	Y	SCC	NA	LUL	2	47	N	361.S20.L001.R1.001.Plate.1.R1		28081	0	0	0	0	0	0	0	0	0	0	0	0	0	0	0	0	0	0	0	0	0.000181818	0	0	0	0	0	0	0	0	0	0	0	0	0	0
13566	T	71	M	W	Y	SCC	IA	LEFT	1	138	N	210.S29.L001.R1.001.Plate.3.R1		26990	0	0	0	0	0	0	0	0	0	0	0	0	0	0	0	0	0.000363636	0	0	0	0	0	0	0	0	0	0	0	0	0	0	0	0	0	0
999	IA	29	NA	NA	NA	NA	NA	NA	7	NA	NA	508.S10.L001.R1.001.Plate.1.R1		27922	0	0	0	0	0	0	0	0	0	0	0	0	0	0	0	0	0	0.000181818	0	0	0	0	0	0	0	0	0	0	0	0	0	0.000181818	0	0	0
13061	NT	62	M	W	Y	AC	NA	LUL	1	40	N	157.S13.L001.R1.001.Plate.3.R1		27355	0	0	0	0	0	0	0	0	0	0	0	0	0	0	0	0	0	0.00436364	0	0	0.000181818	0	0	0	0	0	0	0	0	0	0	0	0	0	0
13061	T	62	M	W	Y	AC	IA	LUL	1	40	N	156.S1.L001.R1.001.Plate.3.R1		27695	0	0	0	0	0	0	0	0	0	0	0	0	0	0	0	0	0	0	0	0	0	0	0	0	0	0	0	0	0	0	0	0	0	0	0
13146	T	49	M	B	Y	SCC	IA	RUL	1	10	N	168.S14.L001.R1.001.Plate.3.R1		27968	0	0	0	0	0	0	0	0	0	0	0	0	0	0	0	0	0	0	0	0	0	0	0	0	0	0	0	0	0	0	0	0	0	0	0
13647	NT	68	M	W	Y	SCC	NA	LUL	2	159	N	231.S19.L001.R1.001.Plate.3.R1		15061	0	0	0	0	0	0	0	0	0	0	0	0	0	0	0	0	0	0.000363636	0	0	0.000181818	0	0	0	0	0	0	0	0	0	0	0	0	0	0
18100	T	70	M	W	Y	AC	NA	RML	2	64.5	Y	396.S33.L001.R1.001.Plate.3.R1		27933	0	0	0	0	0	0	0	0	0	0	0	0	0	0	0	0	0	0.000909091	0	0	0	0	0	0	0	0	0	0	0	0	0	0	0	0	0
21045	NT	65	M	B	Y	SCC	NA	LUL	2	92	NA	517.S23.L001.R1.001.Plate.1.R1		27475	0	0	0	0	0	0	0	0	0	0	0	0	0	0	0	0	0	0	0.0114545	0	0	0	0	0	0	0	0	0	0	0	0	0	0	0	0
11671	T	53	M	W	Y	AC	IIB	LLL	2	32	N	564.S25.L001.R1.001.Plate.1.R1		28488	0	0	0	0	0	0	0	0	0	0	0	0	0	0	0	0	0	0	0	0	0	0	0	0	0	0	0	0	0	0	0	0	0	0	0
11568	NT	63	F	W	Y	AC	IB	LUL	2	152	N	561.S12.L001.R1.001.Plate.4b.R1		28694	0	0	0	0	0	0	0	0	0	0	0	0	0	0	0	0	0	0	0	0	0.000181818	0	0	0	0	0	0	0	0	0	0	0	0	0	0
14468	NT	51	NA	NA	NA	AC	NA	NA	7	NA	N	271.S14.L001.R1.001.Plate.1.R1		28260	0	0	0	0	0	0	0	0	0	0	0	0	0	0	0	0	0	0	0	0	0	0	0	0	0	0	0	0	0	0	0	0	0.00309091	0	0
15764	NT	65	M	B	Y	SCC	NA	LUL	1	5	N	315.S76.L001.R1.001.Plate.1.R1		27778	0	0	0	0	0	0	0	0	0	0	0	0	0	0	0	0	0	0	0	0	0	0	0	0	0	0	0	0	0	0	0	0	0	0	0
15713	T	56	M	B	Y	SCC	NA	LUL	2	35	N	308.S28.L001.R1.001.Plate.1.R1		28537	0	0	0	0	0	0	0	0	0	0	0	0	0	0	0	0	0	0	0	0	0.000363636	0	0	0	0	0	0	0	0	0	0	0	0	0	0
15008	T	66	F	B	Y	NSCLC	NA	LUL	1	39	N	290.S51.L001.R1.001.Plate.1.R1		28414	0	0	0	0	0	0	0	0	0	0	0	0	0	0	0	0	0	0	0	0	0.000181818	0	0	0	0	0	0.000181818	0	0	0	0	0	0	0	0
15740	NT	64	NA	NA	NA	BAC	NA	NA	7	0	N	311.S52.L001.R1.001.Plate.1.R1		27992	0	0	0	0	0	0	0	0	0	0	0	0	0	0	0	0	0	0	0	0	0	0	0	0	0	0	0	0	0	0	0	0	0	0	0
16253	T	71	M	B	Y	NSCLC	NA	LLL	7	NA	N	332.S18.L001.R1.001.Plate.1.R1		28210	0	0	0	0	0	0	0	0	0	0	0	0	0	0	0	0	0	0	0	0	0.000181818	0.000181818	0	0	0	0	0	0	0	0	0	0	0	0	0
16253	NT	71	M	B	Y	NSCLC	NA	LLL	7	NA	N	333.S30.L001.R1.001.Plate.1.R1		28401	0	0	0	0	0	0	0	0	0	0	0	0	0	0	0	0	0	0	0	0	0	0	0	0	0	0	0	0	0	0	0	0	0	0	0
17126	NT	70	F	B	Y	SCC	NA	LUL	2	28	N	345.S90.L001.R1.001.Plate.1.R1		28241	0	0	0	0	0	0	0	0	0	0	0	0	0	0	0	0	0	0	0	0	0	0	0	0	0	0	0	0	0	0	0	0	0	0	0
17438	NT	66	F	B	N	AC	NA	RUL	0	0	N	363.S44.L001.R1.001.Plate.1.R1		27904	0	0	0	0	0	0	0	0	0	0	0	0	0	0	0	0	0	0	0	0	0.000545455	0	0	0	0	0	0	0	0	0	0	0	0	0	0
17189	T	59	F	W	Y	NSCLC	NA	RUL	2	34.4	N	346.S7.L001.R1.001.Plate.1.R1		28276	0	0	0	0	0	0	0	0	0	0	0	0	0	0	0	0	0	0	0	0	0	0	0	0	0	0	0	0	0	0	0	0	0	0	0
1709	IA	28	NA	NA	NA	NA	NA	NA	7	NA	NA	501.S33.L001.R1.001.Plate.1.R1		28685	0	0	0	0	0	0	0	0	0	0	0	0	0	0	0	0	0	0	0	0	0.000181818	0	0	0.000363636	0	0	0	0	0	0	0	0	0	0	0
19100	NT	58	F	B	Y	SCLC	NA	RUL	2	47	N	377.S92.L001.R1.001.Plate.1.R1		28264	0	0	0	0	0	0	0	0	0	0	0	0	0	0	0	0	0	0	0	0	0.000181818	0	0	0	0	0	0	0	0	0	0	0	0	0	0
10437	IA	48	NA	NA	NA	NA	NA	NA	7	NA	NA	503.S57.L001.R1.001.Plate.1.R1		28076	0	0	0	0	0	0	0	0	0	0	0	0	0	0	0	0	0	0	0	0	0.000545455	0	0	0	0	0.000181818	0.00145455	0	0	0	0	0	0	0	0
1208	IA	19	NA	NA	NA	NA	NA	NA	7	NA	NA	513.S70.L001.R1.001.Plate.1.R1		28109	0	0	0	0	0	0	0	0	0	0	0	0	0	0	0	0	0	0	0	0	0.000181818	0	0	0	0	0	0.000181818	0	0	0	0	0	0	0	0
11312	IA	44	NA	NA	NA	NA	NA	NA	7	NA	NA	506.S81.L001.R1.001.Plate.1.R1		28322	0	0	0	0	0	0	0	0	0	0	0	0	0	0	0	0	0	0	0	0	0	0	0	0	0	0	0	0	0	0	0	0	0	0	0
20513	NT	69	M	W	Y	AC	II	NA	7	NA	NA	524.S12.L001.R1.001.Plate.1.R1		27894	0	0	0	0	0	0	0	0	0	0	0	0	0	0	0	0	0	0	0	0	0	0	0	0	0	0	0	0	0	0	0	0	0	0	0
20919	T	64	M	W	Y	SCC	IIA	LLL	7	NA	NA	518.S35.L001.R1.001.Plate.1.R1		28423	0	0	0	0	0	0	0	0	0	0	0	0	0	0	0	0	0	0	0	0	0	0	0	0	0	0	0	0	0	0	0	0	0	0	0
20614	NT	74	NA	NA	NA	AC	NA	NA	7	NA	NA	522.S83.L001.R1.001.Plate.1.R1		28186	0	0	0	0	0	0	0	0	0	0	0	0	0	0	0	0	0	0	0	0	0	0	0	0	0	0	0	0	0	0	0	0	0	0	0
20919	NT	64	M	W	Y	SCC	IIA	LLL	7	NA	NA	519.S47.L001.R1.001.Plate.1.R1		27827	0	0	0	0	0	0	0	0	0	0	0	0	0	0	0	0	0	0	0	0	0	0	0	0	0	0	0	0	0	0	0	0	0	0	0
20155	NT	64	M	W	Y	SCC	NA	LLL	2	73	N	526.S36.L001.R1.001.Plate.1.R1		28502	0	0	0	0	0	0	0	0	0	0	0	0	0	0	0	0	0	0	0	0	0.000181818	0	0	0	0	0	0	0	0	0	0	0	0	0	0
20513	T	69	M	W	Y	AC	II	NA	7	NA	NA	523.S95.L001.R1.001.Plate.1.R1		28265	0	0	0	0	0	0	0	0	0	0	0	0	0	0	0	0	0	0	0	0	0	0	0	0	0	0	0	0	0	0	0	0	0	0	0
20669	T	66	M	W	NA	SCC	NA	RLL	7	NA	NA	520.S59.L001.R1.001.Plate.1.R1		28207	0	0	0	0	0	0	0	0	0	0	0	0	0	0	0	0	0	0	0	0	0	0	0	0	0	0.000181818	0	0	0	0	0	0	0	0	0
10264	NT	65	M	B	Y	AC	IIA	RIGHT	2	55	N	539.S27.L001.R1.001.Plate.1.R1		28670	0	0	0	0	0	0	0	0	0	0	0	0	0	0	0	0	0	0	0	0	0	0	0	0	0	0	0	0	0	0	0	0	0	0	0
10444	NT	52	F	W	Y	AC	IIA	RUL	2	34	N	545.S91.L001.R1.001.Plate.1.R1		28160	0	0	0	0	0	0	0	0	0	0	0	0	0	0	0	0	0	0	0	0	0	0	0	0	0	0	0	0	0	0	0	0	0	0	0
10465	NT	65	F	W	Y	NSCLC	IIA	RUL	7	NA	N	547.S56.L001.R1.001.Plate.1.R1		28333	0	0	0	0	0	0	0	0	0	0	0	0	0	0	0	0	0	0	0	0	0	0	0	0	0	0	0.000181818	0	0	0	0	0	0	0	0
10419	T	72	F	W	Y	AC	IA	RLL	1	62	N	544.S79.L001.R1.001.Plate.1.R1		28097	0	0	0	0	0	0	0	0	0	0	0	0	0	0	0	0	0	0	0	0	0	0	0	0	0	0	0	0	0	0	0	0	0	0	0
10264	T	65	M	B	Y	AC	IIA	RIGHT	2	55	N	540.S39.L001.R1.001.Plate.1.R1		28259	0	0	0	0	0	0	0	0	0	0	0	0	0	0	0	0	0	0	0	0	0	0	0	0	0	0	0	0	0	0	0	0	0	0	0
10419	NT	72	F	W	Y	AC	IA	RLL	1	62	N	543.S67.L001.R1.001.Plate.1.R1		27796	0	0	0	0	0	0	0	0	0	0	0	0	0	0	0	0	0	0	0	0	0.000181818	0	0	0	0	0	0	0	0	0	0	0	0	0	0
11671	NT	53	M	W	Y	AC	IIB	LLL	2	32	N	563.S13.L001.R1.001.Plate.1.R1		27280	0	0	0	0	0	0	0	0	0	0	0	0	0	0	0	0	0	0	0	0	0	0	0	0	0	0	0	0	0	0	0	0	0	0	0
11787	NT	48	F	W	Y	AC	IA	RUL	2	16	N	565.S37.L001.R1.001.Plate.1.R1		27984	0	0	0	0	0	0	0	0	0	0	0	0	0	0	0	0	0	0	0	0	0.000181818	0	0	0	0	0	0	0	0	0	0	0	0.000181818	0	0
12084	NT	75	M	W	Y	AC	IB	LLL	2	152	N	569.S50.L001.R1.001.Plate.1.R1		27973	0	0	0	0	0	0	0	0	0	0	0	0	0	0	0	0	0	0	0	0	0	0	0	0	0	0	0.000181818	0	0	0	0	0	0	0	0
12084	T	75	M	W	Y	AC	IB	LLL	2	152	N	570.S74.L001.R1.001.Plate.1.R1		28250	0	0	0	0	0	0	0	0	0	0	0	0	0	0	0	0	0	0	0	0	0.000363636	0	0	0	0	0	0	0	0	0	0	0	0	0	0
12606	NT	66	M	W	Y	AC	IIA	LUL	1	25	N	575.S29.L001.R1.001.Plate.1.R1		28581	0	0	0	0	0	0	0	0	0	0	0	0	0	0	0	0	0	0	0	0	0	0	0	0	0	0	0	0	0	0	0	0	0	0	0
11812	T	67	M	W	Y	AC	IIB	LUL	2	106	N	568.S73.L001.R1.001.Plate.1.R1		28128	0	0	0	0	0	0	0	0	0	0	0	0	0	0	0	0	0	0	0	0	0	0	0	0	0	0	0	0	0	0	0	0	0	0	0
11787	T	48	F	W	Y	AC	IA	RUL	2	16	N	566.S49.L001.R1.001.Plate.1.R1		28502	0	0	0	0	0	0	0	0	0	0	0	0	0	0	0	0	0	0	0	0	0	0	0	0	0	0	0.000181818	0	0	0	0	0	0	0	0
11812	NT	67	M	W	Y	AC	IIB	LUL	2	106	N	567.S61.L001.R1.001.Plate.1.R1		28296	0	0	0	0	0	0	0	0	0	0	0	0	0	0	0	0	0	0	0	0	0.000181818	0	0	0	0	0	0	0	0	0	0	0	0	0	0
11669	NT	67	NA	NA	NA	AC	NA	NA	7	105	N	113.S46.L001.R1.001.Plate.2.R1		27761	0	0	0	0	0	0	0	0	0	0	0	0	0	0	0	0	0	0	0	0	0.000181818	0	0	0	0	0	0	0	0	0	0	0	0	0	0
12173	T	51	F	W	Y	AC	NA	LUL	2	46	N	118.S23.L001.R1.001.Plate.2.R1		28331	0	0	0	0	0	0	0	0	0	0	0	0	0	0	0	0	0	0	0	0	0.000363636	0	0	0	0	0	0	0	0	0	0	0	0	0	0
11571	NT	59	F	W	Y	LCC	NA	RUL	2	49	N	111.S22.L001.R1.001.Plate.2.R1		28022	0	0	0	0	0	0	0	0	0	0	0	0	0	0	0	0	0	0	0	0	0	0	0	0	0	0	0	0	0	0	0	0	0	0	0
13761	T	67	F	W	Y	AC	IIA	RLL	1	63	N	14.S62.L001.R1.001.Plate.2.R1		28370	0	0	0	0	0	0	0	0	0	0	0	0	0	0	0	0	0	0	0	0	0.000363636	0	0	0	0	0	0	0	0	0	0	0	0	0	0
12187	T	72	F	W	Y	SCC	NA	LUL	2	42	N	122.S48.L001.R1.001.Plate.2.R1		28115	0	0	0	0	0	0	0	0	0	0	0	0	0	0	0	0	0	0	0	0	0	0	0	0	0	0	0	0	0	0	0	0	0	0	0
12978	T	61	M	W	Y	NCF	NA	LEFT	1	22	N	144.S16.L001.R1.001.Plate.2.R1		27888	0	0	0	0	0	0	0	0	0	0	0	0	0	0	0	0	0	0	0	0	0	0	0	0	0	0	0	0	0	0	0	0	0	0	0
12178	T	63	M	W	Y	AC	NA	RIGHT	2	49	N	120b.S95.L001.R1.001.Plate.2.R1		28181	0	0	0	0	0	0	0	0	0	0	0	0	0	0	0	0	0	0	0	0	0	0	0	0	0	0	0	0	0	0	0	0	0	0	0
13077	NT	57	M	W	Y	AC	IB	RIGHT	2	63	N	11.S26.L001.R1.001.Plate.2.R1		27886	0	0	0	0	0	0	0	0	0	0	0	0	0	0	0	0	0	0	0	0	0	0	0	0	0	0	0	0	0	0	0	0	0	0	0
13046	NT	80	M	B	N	AC	NA	RUL	0	0	N	153.S56.L001.R1.001.Plate.2.R1		28044	0	0	0	0	0	0	0	0	0	0	0	0	0	0	0	0	0	0	0	0	0.000909091	0	0	0	0	0	0	0	0	0	0	0	0	0	0
13298	T	70	F	B	Y	ASQ	NA	RUL	2	50	N	182.S92.L001.R1.001.Plate.2.R1		28341	0	0	0	0	0	0	0	0	0	0	0	0	0	0	0	0	0	0	0	0	0	0	0	0	0	0	0	0	0	0	0	0	0	0	0
20159	NT	57	M	W	Y	SCC	IB	LLL	1	40	Y	37.S53.L001.R1.001.Plate.2.R1		28453	0	0	0	0	0	0	0	0	0	0	0	0	0	0	0	0	0	0	0	0	0	0	0	0	0	0	0	0	0	0	0	0	0	0	0
17847	NT	47	F	W	Y	AC	IA	LUL	1	12.25	N	27.S28.L001.R1.001.Plate.2.R1		28302	0	0	0	0	0	0	0	0	0	0	0	0	0	0	0	0	0	0	0	0	0	0	0	0	0	0	0	0	0	0	0	0	0	0	0
18193	T	52	M	W	Y	NSCLC	IB	RLL	2	75	N	30.S64.L001.R1.001.Plate.2.R1		28215	0	0	0	0	0	0	0	0	0	0	0	0	0	0	0	0	0	0	0	0	0.000363636	0	0	0	0	0	0	0	0	0	0	0	0	0	0
19309	NT	58	M	B	Y	AC	IB	RUL	2	40	NA	35.S29.L001.R1.001.Plate.2.R1		28499	0	0	0	0	0	0	0	0	0	0	0	0	0	0	0	0	0	0	0	0	0	0	0	0	0	0	0	0	0	0	0	0	0	0	0
19931	NT	59	F	B	Y	AC	IIIA	RLL	1	13	Y	47.S78.L001.R1.001.Plate.2.R1		27796	0	0	0	0	0	0	0	0	0	0	0	0	0	0	0	0	0	0	0	0	0.000181818	0	0	0	0	0.000181818	0	0	0	0	0	0	0	0	0
18544	T	74	F	B	Y	AC	IIA	RUL	7	6	NA	46.S66.L001.R1.001.Plate.2.R1		28386	0	0	0	0	0	0	0	0	0	0	0	0	0	0	0	0	0	0	0	0	0.000181818	0	0	0	0	0	0	0	0	0	0	0	0	0	0
14516	NT	58	M	B	Y	AC	IA	LUL	2	20	N	51.S31.L001.R1.001.Plate.2.R1		28331	0	0	0	0	0	0	0	0	0	0	0	0	0	0	0	0	0	0	0	0	0	0	0	0	0	0	0	0	0	0	0	0	0	0	0
18082	NT	68	M	B	Y	AC	NA	RLL	1	46.4	N	59.S32.L001.R1.001.Plate.2.R1		28471	0	0	0	0	0	0	0	0	0	0	0	0	0	0	0	0	0	0	0	0	0.000363636	0	0	0	0	0	0	0	0	0	0	0	0	0	0
18082	T	68	M	B	Y	AC	NA	RLL	1	46.4	N	60.S44.L001.R1.001.Plate.2.R1		27525	0	0	0	0	0	0	0	0	0	0	0	0	0	0	0	0	0	0	0	0	0	0	0	0	0	0	0	0	0	0	0	0	0	0	0
18023	T	52	M	B	N	AC	IIA	LUL	0	0	Y	58.S20.L001.R1.001.Plate.2.R1		28345	0	0	0	0	0	0	0	0	0	0	0	0	0	0	0	0	0	0	0	0	0.000181818	0	0	0	0	0	0	0	0	0	0	0	0	0	0
17238	NT	57	M	B	Y	AC	NA	RUL	7	40	N	55.S79.L001.R1.001.Plate.2.R1		27887	0	0	0	0	0	0	0	0	0	0	0	0	0	0	0	0	0	0	0	0	0.000181818	0	0	0	0	0	0	0	0	0	0	0	0	0	0
18023	NT	52	M	B	N	AC	IIA	LUL	0	0	Y	57.S8.L001.R1.001.Plate.2.R1		27405	0	0	0	0	0	0	0	0	0	0	0	0	0	0	0	0	0	0	0	0	0.000363636	0	0	0	0	0	0	0	0	0	0	0	0	0	0
10903	IA	35	NA	NA	NA	NA	NA	NA	7	NA	NA	73.S10.L001.R1.001.Plate.2.R1		27894	0	0	0	0	0	0	0	0	0	0	0	0	0	0	0	0	0	0	0	0	0	0	0	0	0	0	0	0	0	0	0	0	0	0	0
11369	IA	76	NA	NA	NA	NA	NA	NA	7	NA	NA	83.S35.L001.R1.001.Plate.2.R1		28554	0	0	0	0	0	0	0	0	0	0	0	0	0	0	0	0	0	0	0	0	0.000545455	0	0	0	0	0	0	0	0	0	0	0	0	0	0
14753	NT	62	F	W	N	AC	NA	RLL	0	0	N	85.S59.L001.R1.001.Plate.2.R1		28252	0	0	0	0	0	0	0	0	0	0	0	0	0	0	0	0	0	0	0	0	0.000363636	0	0	0	0	0	0	0	0	0	0	0	0	0	0
11116	IA	22	NA	NA	NA	NA	NA	NA	7	NA	NA	81.S11.L001.R1.001.Plate.2.R1		28124	0	0	0	0	0	0	0	0	0	0	0	0	0	0	0	0	0	0	0	0	0.000363636	0	0	0	0	0	0	0	0	0	0	0	0	0	0
13067	T	60	F	W	Y	BAC	NA	LLL	2	50	N	158.S25.L001.R1.001.Plate.3.R1		27587	0	0	0	0	0	0	0	0	0	0	0	0	0	0	0	0	0	0	0	0	0	0	0	0	0	0	0	0	0.000545455	0	0	0	0	0	0
13067	NT	60	F	W	Y	BAC	NA	LLL	2	50	N	159.S37.L001.R1.001.Plate.3.R1		27460	0	0	0	0	0	0	0	0	0	0	0	0	0	0	0	0	0	0	0	0	0	0	0	0	0	0	0	0	0	0	0	0	0	0	0
13122	NT	71	F	W	Y	SCC	NA	RIGHT	2	26	N	163.S61.L001.R1.001.Plate.3.R1		28044	0	0	0	0	0	0	0	0	0	0	0	0	0	0	0	0	0	0	0	0	0	0	0	0	0	0	0	0	0	0	0	0	0	0	0
10994	NT	77	NA	NA	NA	SCC	NA	NA	7	100	N	99.S61.L001.R1.001.Plate.2.R1		27888	0	0	0	0	0	0	0	0	0	0	0	0	0	0	0	0	0	0	0	0	0	0	0	0	0	0	0	0	0	0	0	0	0	0	0
13139	T	65	M	W	NA	AC	NA	LUL	7	NA	N	166.S2.L001.R1.001.Plate.3.R1		28019	0	0	0	0	0	0	0	0	0	0	0	0	0	0	0	0	0	0	0	0	0.000181818	0	0	0	0	0	0	0	0	0	0	0	0	0	0
13146	NT	49	M	B	Y	SCC	NA	NA	7	10	N	169.S26.L001.R1.001.Plate.3.R1		28314	0	0	0	0	0	0	0	0	0	0	0	0	0	0	0	0	0	0	0	0	0.000181818	0	0	0	0	0	0	0	0	0	0	0	0	0	0
13151	NT	60	M	W	Y	SCC	NA	RUL	2	43	N	171.S50.L001.R1.001.Plate.3.R1		27915	0	0	0	0	0	0	0	0	0	0	0	0	0	0	0	0	0	0	0	0	0.000181818	0	0	0	0	0	0	0.000363636	0	0	0	0	0	0	0
13371	NT	76	M	W	Y	AC	IA	RUL	1	12	N	193.S27.L001.R1.001.Plate.3.R1		28249	0	0	0	0	0	0	0	0	0	0	0	0	0	0	0	0	0	0	0	0	0.000181818	0	0	0	0	0	0	0	0	0	0	0	0	0	0
13456	T	64	M	W	Y	LCC	NA	RIGHT	2	50	N	200.S4.L001.R1.001.Plate.3.R1		21216	0	0	0	0	0	0	0	0	0	0	0	0	0	0	0	0	0	0	0	0	0.000727273	0	0	0	0	0	0	0	0	0	0	0	0	0	0
13458	T	80	M	W	Y	BAC	NA	RIGHT	1	74	N	202.S28.L001.R1.001.Plate.3.R1		28142	0	0	0	0	0	0	0	0	0	0	0	0	0	0	0	0	0	0	0	0	0	0	0	0	0	0	0	0	0	0	0	0	0	0	0
13465	T	79	M	W	Y	SCC	NA	RUL	2	64	N	204.S52.L001.R1.001.Plate.3.R1		27713	0	0	0	0	0	0	0	0	0	0	0	0	0	0	0	0	0	0	0	0	0	0	0	0	0	0	0	0	0	0	0	0	0	0	0
13439	NT	75	F	W	Y	SCC	NA	LEFT	7	50	N	199.S87.L001.R1.001.Plate.3.R1		28295	0	0	0	0	0	0	0	0	0	0	0	0	0	0	0	0	0	0	0	0	0	0	0	0	0	0	0	0	0	0	0	0	0	0	0
13535	NT	75	M	W	Y	SCC	NA	RUL	7	86	N	209.S17.L001.R1.001.Plate.3.R1		17657	0	0	0	0	0	0	0	0	0	0	0	0	0	0	0	0	0	0	0	0	0	0	0	0	0	0	0	0	0	0	0	0	0	0	0
13605	T	74	M	W	Y	AC	IIB	LLL	2	56	N	222.S30.L001.R1.001.Plate.3.R1		28276	0	0	0	0	0	0	0	0	0	0	0	0	0	0	0	0	0	0	0	0	0.000363636	0	0	0	0	0	0	0	0	0	0	0	0	0	0
13605	NT	74	M	W	Y	AC	IIB	LLL	2	56	N	223.S42.L001.R1.001.Plate.3.R1		27860	0	0	0	0	0	0	0	0	0	0	0	0	0	0	0	0	0	0	0	0	0	0	0	0	0	0	0	0	0	0	0	0	0	0	0
13611	T	73	M	W	Y	SCC	NA	LEFT	1	120	N	224.S54.L001.R1.001.Plate.3.R1		28210	0	0	0	0	0	0	0	0	0	0	0	0	0	0	0	0	0	0	0	0	0	0	0	0	0	0	0	0	0	0	0	0	0	0	0
13585	NT	72	M	W	Y	SCC	NA	RLL	1	40	N	215.S65.L001.R1.001.Plate.3.R1		27853	0	0	0	0	0	0	0	0	0	0	0	0	0	0	0	0	0	0	0	0	0	0	0	0	0	0	0	0	0	0	0	0	0	0	0
13619	T	79	F	W	Y	ASQ	IIA	LLL	1	40	N	226.S78.L001.R1.001.Plate.3.R1		28001	0	0	0	0	0	0	0	0	0	0	0	0	0	0	0	0	0	0	0	0	0	0	0	0	0	0	0	0	0	0	0	0	0	0	0
13596	NT	74	M	W	Y	AC	IIA	LUL	1	34	N	221.S18.L001.R1.001.Plate.3.R1		28098	0	0	0	0	0	0	0	0	0	0	0	0	0	0	0	0	0	0	0	0	0.000181818	0	0	0	0	0	0	0	0	0	0	0	0	0	0
13619	NT	79	F	W	Y	ASQ	IIA	LLL	1	40	N	227.S90.L001.R1.001.Plate.3.R1		27906	0	0	0	0	0	0	0	0	0	0	0	0	0	0	0	0	0	0	0	0	0.000363636	0	0	0	0	0	0	0	0	0	0	0	0	0	0
13689	T	57	F	W	Y	NR	NA	RUL	2	17	N	232.S31.L001.R1.001.Plate.3.R1		27904	0	0	0	0	0	0	0	0	0	0	0	0	0	0	0	0	0	0	0	0	0	0	0	0	0	0	0	0	0	0	0	0	0	0	0
13717	NT	71	F	W	Y	AC	IA	RUL	1	40	N	235.S67.L001.R1.001.Plate.3.R1		27814	0	0	0	0	0	0	0	0	0	0	0	0	0	0	0	0	0	0	0	0	0.000545455	0	0	0	0	0	0	0	0	0	0	0	0	0	0
13805	NT	54	M	W	Y	NR	NA	RIGHT	2	88	N	245.S20.L001.R1.001.Plate.3.R1		7954	0	0	0	0	0	0	0	0	0	0	0	0	0	0	0	0	0	0	0	0	0	0	0	0	0.000181818	0	0	0	0	0	0	0	0	0	0
13849	T	70	F	W	Y	NSCLC	IB	RUL	1	26	N	246.S32.L001.R1.001.Plate.3.R1		28409	0	0	0	0	0	0	0	0	0	0	0	0	0	0	0	0	0	0	0	0	0	0	0	0	0	0	0	0	0	0	0	0	0	0	0
18687	NT	48	M	B	Y	SCC	IIIA	LUL	2	34	N	403.S81.L001.R1.001.Plate.3.R1		28142	0	0	0	0	0	0	0	0	0	0	0	0	0	0	0	0	0	0	0	0	0	0	0	0	0	0	0	0	0	0	0	0	0	0	0
19322	T	54	F	W	Y	SCC	II	LUL	2	35	NA	406.S93.L001.R1.001.Plate.3.R1		28225	0	0	0	0	0	0	0	0	0	0	0	0	0	0	0	0	0	0	0	0	0.000181818	0	0	0	0	0	0	0	0	0	0	0	0	0	0
19360	T	56	M	B	Y	NSCLC	III	RUL	2	36.2	N	408.S10.L001.R1.001.Plate.3.R1		27865	0	0	0	0	0	0	0	0	0	0	0	0	0	0	0	0	0	0	0	0	0.000181818	0	0	0	0	0	0	0	0	0	0	0	0	0	0
13914	NT	72	F	B	Y	SCC	NA	RLL	1	36	N	255.S9.L001.R1.001.Plate.3.R1		7758	0	0	0	0	0	0	0	0	0	0	0	0	0	0	0	0	0	0	0	0	0.000181818	0	0	0	0	0	0	0	0	0	0	0	0	0	0
20080	T	77	M	W	Y	SCC	IIIA	LLL	1	39	N	418.S58.L001.R1.001.Plate.3.R1		27796	0	0	0	0	0	0	0	0	0	0	0	0	0	0	0	0	0	0	0	0	0.000363636	0	0	0	0	0	0	0	0	0	0	0	0	0	0
20603	NT	64	NA	NA	NA	AC	NA	NA	7	NA	Y	429.S11.L001.R1.001.Plate.3.R1		28032	0	0	0	0	0	0	0	0	0	0	0	0	0	0	0	0	0	0	0	0	0	0	0	0	0	0	0	0	0	0	0	0	0	0	0
20504	NT	48	F	B	Y	AC	IIIA	RLL	2	9.6	Y	427.S94.L001.R1.001.Plate.3.R1		27516	0	0	0	0	0	0	0	0	0	0	0	0	0	0	0	0	0	0	0	0	0	0	0	0	0	0	0	0	0	0	0	0	0	0	0
17759	NT	62	NA	NA	NA	AC	NA	NA	7	0	NA	489.S95.L001.R1.001.Plate.3.R1		5899	0	0	0	0	0	0	0	0	0	0	0	0	0	0	0	0	0	0	0	0	0.000181818	0	0	0	0	0	0	0	0	0	0	0	0	0	0
19913	NT	57	M	W	Y	AC	NA	LUL	2	20	N	415.S46.L001.R1.001.Plate.3.R1		27487	0	0	0	0	0	0	0	0	0	0	0	0	0	0	0	0	0	0	0	0	0	0	0	0	0	0	0	0	0	0	0	0	0	0	0
18631	NT	62	NA	NA	NA	ASQ	NA	NA	7	NA	NA	493.S48.L001.R1.001.Plate.3.R1		27896	0	0	0	0	0	0	0	0	0	0	0	0	0	0	0	0	0	0	0	0	0.000181818	0	0	0	0	0	0	0	0	0	0	0	0	0	0
1616	IA	18	NA	NA	NA	NA	NA	NA	7	NA	NA	494.S60.L001.R1.001.Plate.3.R1		28324	0	0	0	0	0	0	0	0	0	0	0	0	0	0	0	0	0	0	0	0	0.000181818	0	0	0	0	0	0	0	0	0	0	0	0	0	0
1635	IA	43	NA	NA	NA	NA	NA	NA	7	NA	NA	495.S72.L001.R1.001.Plate.3.R1		27991	0	0	0	0	0	0	0	0	0	0	0	0	0	0	0	0	0	0	0	0	0.000181818	0	0	0	0	0	0	0	0	0	0	0	0	0	0
11290	NT	65	M	W	Y	SCC	NA	RUL	1	45	N	103.S78.L001.R1.001.Plate.4b.R1		29194	0	0	0	0	0	0	0	0	0	0	0	0	0	0	0	0	0	0	0	0	0.000181818	0	0	0	0	0	0	0	0	0	0	0	0	0	0
18518	T	82	M	W	Y	SCC	IB	LUL	2	97.5	N	32.S81.L001.R1.001.Plate.4b.R1		29152	0	0	0	0	0	0	0	0	0	0	0	0	0	0	0	0	0	0	0	0	0.000181818	0	0	0	0	0	0	0	0	0	0	0	0	0	0
11318	NT	48	F	W	N	ASQ	NA	RML	0	NA	NA	105.S86.L001.R1.001.Plate.4b.R1		28871	0	0	0	0	0	0	0	0	0	0	0	0	0	0	0	0	0	0	0	0	0	0	0	0	0	0	0	0	0	0	0	0	0	0	0
15409	T	75	M	W	Y	BAC	IIB	RUL	NA	35	N	16.S79.L001.R1.001.Plate.4b.R1		28791	0	0	0	0	0	0	0	0	0	0	0	0	0	0	0	0	0	0	0	0	0	0	0	0	0	0	0	0	0	0	0	0	0	0	0
11006	NT	50	M	B	Y	SCC	IIIA	RUL	7	45	N	555.S6.L001.R1.001.Plate.4b.R1		28963	0	0	0	0	0	0	0	0	0	0	0	0	0	0	0	0	0	0	0	0	0.000545455	0	0	0	0	0	0	0	0	0	0	0	0	0	0
11006	T	50	M	B	Y	SCC	IIIA	RUL	7	45	N	556.S7.L001.R1.001.Plate.4b.R1		28549	0	0	0	0	0	0	0	0	0	0	0	0	0	0	0	0	0	0	0	0	0	0	0	0	0	0	0	0	0	0	0	0	0	0	0
11005	NT	76	F	W	Y	AC	IIA	RLL	1	40	N	553.S4.L001.R1.001.Plate.4b.R1		28687	0	0	0	0	0	0	0	0	0	0	0	0	0	0	0	0	0	0	0	0	0.000181818	0	0	0	0	0	0	0	0	0	0	0	0	0	0
11344	T	32	M	W	Y	AC	IA	LUL	2	23	N	560.S11.L001.R1.001.Plate.4b.R1		28956	0	0	0	0	0	0	0	0	0	0	0	0	0	0	0	0	0	0	0	0	0	0	0	0	0	0	0	0	0	0	0	0	0	0	0
12822	NT	66	M	W	Y	AC	IB	LUL	1	69	N	587.S23.L001.R1.001.Plate.4b.R1		28848	0	0	0	0	0	0	0	0	0	0	0	0	0	0	0	0	0	0	0	0	0	0	0	0	0	0	0	0	0	0	0	0	0	0	0
12899	T	76	F	W	Y	AC	IIA	LUL	1	26	N	590.S26.L001.R1.001.Plate.4b.R1		28707	0	0	0	0	0	0	0	0	0	0	0	0	0	0	0	0	0	0	0	0	0	0	0	0	0	0	0	0	0	0	0	0	0	0	0
15053	T	84	M	W	Y	AC	IB	RUL	2	67	N	614.S38.L001.R1.001.Plate.4b.R1		29009	0	0	0	0	0	0	0	0	0	0	0	0	0	0	0	0	0	0	0	0	0.000181818	0	0	0	0	0	0	0	0	0	0	0	0	0	0
13061	NT	62	M	W	Y	AC	IA	LUL	1	40	N	595.S31.L001.R1.001.Plate.4b.R1		29000	0	0	0	0	0	0	0	0	0	0	0	0	0	0	0	0	0	0	0	0	0	0	0	0	0	0	0	0	0	0	0	0	0	0	0
15112	T	51	F	W	Y	AC	IIA	LLL	2	62	N	616.S40.L001.R1.001.Plate.4b.R1		28916	0	0	0	0	0	0	0	0	0	0	0	0	0	0	0	0	0	0	0	0	0	0	0	0	0	0	0	0	0	0	0	0	0	0	0
15226	NT	77	M	W	Y	AC	IIA	RLL	1	23	N	617.S41.L001.R1.001.Plate.4b.R1		29215	0	0	0	0	0	0	0	0	0	0	0	0	0	0	0	0	0	0	0	0	0	0	0	0	0	0	0	0	0	0	0	0	0	0	0
13717	NT	71	F	W	Y	AC	IA	RUL	1	40	N	625.S49.L001.R1.001.Plate.4b.R1		29061	0	0	0	0	0	0	0	0	0	0	0	0	0	0	0	0	0	0	0	0	0	0	0	0	0	0	0	0	0	0	0	0	0	0	0
13371	T	76	M	W	Y	AC	IA	RUL	1	12	N	624.S48.L001.R1.001.Plate.4b.R1		29260	0	0	0	0	0	0	0	0	0	0	0	0	0	0	0	0	0	0	0	0	0.000363636	0	0	0	0	0	0	0	0	0	0	0	0	0	0
15226	T	77	M	W	Y	AC	IIA	RLL	1	23	N	618.S42.L001.R1.001.Plate.4b.R1		29085	0	0	0	0	0	0	0	0	0	0	0	0	0	0	0	0	0	0	0	0	0	0	0	0	0	0	0	0	0	0	0	0	0	0	0
13932	T	54	F	W	NA	AC	IB	LLL	2	35	N	630.S54.L001.R1.001.Plate.4b.R1		29099	0	0	0	0	0	0	0	0	0	0	0	0	0	0	0	0	0	0	0	0	0	0	0	0	0	0	0	0	0	0	0	0	0	0	0
13965	T	71	F	W	NA	AC	IIIA	RLL	1	50	N	632.S56.L001.R1.001.Plate.4b.R1		28865	0	0	0	0	0	0	0	0	0	0	0	0	0	0	0	0	0	0	0	0	0	0	0	0	0	0	0	0	0	0	0	0	0	0	0
20504	T	48	F	B	Y	AC	IIIA	RLL	2	9.6	NA	634.S58.L001.R1.001.Plate.4b.R1		28988	0	0	0	0	0	0	0	0	0	0	0	0	0	0	0	0	0	0	0	0	0.000363636	0	0	0	0	0	0	0	0	0	0	0	0	0	0
13965	NT	71	F	W	NA	AC	IIIA	RLL	1	50	N	631.S55.L001.R1.001.Plate.4b.R1		28820	0	0	0	0	0	0	0	0	0	0	0	0	0	0	0	0	0	0	0	0	0	0	0	0	0	0	0	0	0	0	0	0	0	0	0
V0137	NL	49	M	W	Y	Benign	NA	RUL	1	NA	NA	642.S66.L001.R1.001.Plate.4b.R1		29061	0	0	0	0	0	0	0	0	0	0	0	0	0	0	0	0	0	0	0	0	0.000363636	0	0	0	0	0	0	0	0	0	0	0	0	0	0
V0187	NL	60	M	W	Y	Normal	NA	LLL	1	NA	NA	646.S70.L001.R1.001.Plate.4b.R1		28683	0	0	0	0	0	0	0	0	0	0	0	0	0	0	0	0	0	0	0	0	0.000181818	0	0	0	0	0	0	0	0	0	0	0	0	0	0
V0174	NL	77	M	W	Y	Normal	NA	LUL	1	NA	NA	645.S69.L001.R1.001.Plate.4b.R1		29024	0	0	0	0	0	0	0	0	0	0	0	0	0	0	0	0	0	0	0	0	0	0	0	0	0	0	0	0	0	0	0	0	0	0	0
15396	T	83	F	W	N	BAC	IB	RLL	NA	NA	N	88.S87.L001.R1.001.Plate.4b.R1		29025	0	0	0	0	0	0	0	0	0	0	0	0	0	0	0	0	0	0	0	0	0	0	0	0	0	0	0	0	0	0	0	0	0	0	0
103	BG	NA	NA	NA	NA	NA	NA	NA	NA	NA	NA	BG.S94.L001.R1.001.Plate.4b.R1		28864	0	0	0	0	0	0	0	0	0	0	0	0	0	0	0	0	0	0	0	0	0.000181818	0	0	0	0	0	0	0	0	0	0	0	0	0	0
13372	NT	52	M	W	Y	AC	IA	RLL	2	111	N	663.S76.L001.R1.001.Plate.4b.R1		28921	0	0	0	0	0	0	0	0	0	0	0	0	0	0	0	0	0	0	0	0	0	0	0	0	0	0	0	0	0	0	0	0	0	0	0
11144	IA	79	F	W	NA	NA	NA	NA	7	NA	NA	82.S21.L001.R1.001.Plate.4b.R1		28325	0	0	0	0	0	0	0	0	0	0	0	0	0	0	0	0	0	0	0	0	0	0	0	0	0	0.000181818	0	0	0	0	0	0	0	0	0
13372	T	52	M	W	Y	AC	IA	RLL	2	111	N	662.S75.L001.R1.001.Plate.4b.R1		29151	0	0	0	0	0	0	0	0	0	0	0	0	0	0	0	0	0	0	0	0	0	0	0	0	0	0	0	0	0	0	0	0	0	0	0
15396	NT	83	F	W	N	BAC	IB	RLL	NA	NA	N	89.S88.L001.R1.001.Plate.4b.R1		28761	0	0	0	0	0	0	0	0	0	0	0	0	0	0	0	0	0	0	0	0	0.000363636	0	0	0	0	0	0	0	0	0	0	0	0	0	0
11092	IA	56	M	W	NA	NA	NA	NA	7	NA	NA	79.S8.L001.R1.001.Plate.4b.R1		28527	0	0	0	0	0	0	0	0	0	0	0	0	0	0	0	0	0	0	0	0	0	0	0	0	0	0	0	0	0	0	0	0	0	0	0
16731	NT	58	M	W	Y	AC	NA	LUL	2	48	N	339.S66.L001.R1.001.Plate.1.R1		28268	0	0	0	0	0	0	0	0	0	0	0	0	0	0	0	0	0	0	0	0	0	0	0	0	0	0	0	0	0	0	0	0	0	0	0
BG1	BG	NA	NA	NA	NA	NA	NA	NA	NA	NA	NA	29.LeBG1.S50.L001.R1.001.Plate.5.R1		12536	0	0	0	0	0	0	0	0	0	0	0	0	0	0	0	0	0	0	0	0	0	0	0.000181818	0	0	0	0	0	0	0	0	0	0	0	0
15519	NT	63	M	B	Y	SCC	NA	RLL	1	164	N	301.S16.L001.R1.001.Plate.1.R1		28299	0	0	0	0	0	0	0	0	0	0	0	0	0	0	0	0	0	0	0	0	0	0	0	0.000181818	0	0	0	0	0	0	0	0	0	0	0
17547	NT	68	NA	NA	NA	AC	NA	NA	7	NA	NA	485.S47.L001.R1.001.Plate.3.R1		27331	0	0	0	0	0	0	0	0	0	0	0	0	0	0	0	0	0	0	0	0	0	0	0	0	0.000363636	0	0	0	0	0	0	0	0	0	0
13503	T	77	M	W	NA	AC	IV	LEFT	NA	NA	NA	483.S23.L001.R1.001.Plate.3.R1		28101	0	0	0	0	0	0	0	0	0	0	0	0	0	0	0	0	0	0	0	0	0	0	0	0	0.000727273	0	0	0	0	0	0	0	0	0	0
20496	NT	61	M	W	NA	SCC	IB	LUL	NA	NA	N	393.S9.L001.R1.001.Plate.1.R1		28735	0	0	0	0	0	0	0	0	0	0	0	0	0	0	0	0	0	0	0	0	0	0	0	0	0	0.000181818	0	0	0	0	0	0	0	0	0
16095	NT	61	F	W	Y	SCC	IA	RUL	2	56	N	19.S27.L001.R1.001.Plate.2.R1		28678	0	0	0	0	0	0	0	0	0	0	0	0	0	0	0	0	0	0	0	0	0	0	0	0	0	0	0	0	0	0	0	0	0	0	0
17394	NT	73	F	B	N	NE	NA	RUL	0	0	N	93.S60.L001.R1.001.Plate.2.R1		28336	0	0	0	0	0	0	0	0	0	0	0	0	0	0	0	0	0	0	0	0	0	0	0	0	0	0	0	0	0	0	0	0	0	0	0
13412	NT	82	F	W	Y	SCC	NA	RUL	2	65	N	197.S63.L001.R1.001.Plate.3.R1		28038	0	0	0	0	0	0	0	0	0	0	0	0	0	0	0	0	0	0	0	0	0	0	0	0	0	0	0	0	0	0	0	0	0	0	0
13586	T	74	M	W	Y	SCC	NA	RIGHT	2	49	N	216.S77.L001.R1.001.Plate.3.R1		28250	0	0	0	0	0	0	0	0	0	0	0	0	0	0	0	0	0	0	0	0	0	0	0	0	0	0	0	0	0	0	0	0	0	0	0
13566	NT	71	M	W	Y	SCC	IA	LEFT	1	138	N	213.S41.L001.R1.001.Plate.3.R1		27652	0	0	0	0	0	0	0	0	0	0	0	0	0	0	0	0	0	0	0	0	0	0	0	0	0	0.000181818	0	0	0	0	0	0	0	0	0
13911	NT	77	M	W	Y	AC	IB	RUL	1	30	N	253.S92.L001.R1.001.Plate.3.R1		28191	0	0	0	0	0	0	0	0	0	0	0	0	0	0	0	0	0	0	0	0	0	0	0	0	0	0	0	0	0	0	0	0	0	0	0
BG5	BG	NA	NA	NA	NA	NA	NA	NA	NA	NA	NA	33.LeBG5.S5.L001.R1.001.Plate.5.R1		28359	0	0	0	0	0	0	0	0	0	0	0	0	0	0	0	0	0	0	0	0	0	0	0	0	0	0	0	0	0	0	0	0	0	0	0
16717	NT	71	F	B	N	SCC	NA	RML	0	0	N	337.S54.L001.R1.001.Plate.1.R1		28409	0	0	0	0	0	0	0	0	0	0	0	0	0	0	0	0	0	0	0	0	0	0	0	0	0	0	0.000181818	0	0	0	0	0	0	0	0
17236	T	72	F	W	Y	CAR	NA	RLL	1	4	N	352.S55.L001.R1.001.Plate.1.R1		28154	0	0	0	0	0	0	0	0	0	0	0	0	0	0	0	0	0	0	0	0	0	0	0	0	0	0	0	0	0	0	0	0	0	0	0
1198	IA	20	NA	NA	NA	NA	NA	NA	7	NA	NA	512.S58.L001.R1.001.Plate.1.R1		27545	0	0	0	0	0	0	0	0	0	0	0	0	0	0	0	0	0	0	0	0	0	0	0	0	0	0	0.0170909	0	0	0	0	0	0	0	0
20029	T	80	M	W		SCC	NA	LUL	7	NA	NA	528.S60.L001.R1.001.Plate.1.R1		28579	0	0	0	0	0	0	0	0	0	0	0	0	0	0	0	0	0	0	0	0	0	0	0	0	0	0	0	0	0	0	0	0	0	0	0
11330	T	58	F	W	Y	AC	NA	RUL	2	44	NA	106.S39.L001.R1.001.Plate.2.R1		27982	0	0	0	0	0	0	0	0	0	0	0	0	0	0	0	0	0	0	0	0	0	0	0	0	0	0	0	0	0	0	0	0	0	0	0
19032	T	75	M	B	Y	SCC	IB	RML	2	86	N	34.S17.L001.R1.001.Plate.2.R1		27948	0	0	0	0	0	0	0	0	0	0	0	0	0	0	0	0	0	0	0	0	0	0	0	0	0	0	0	0	0	0	0	0	0	0	0
14785	T	56	M	B	Y	SCC	NA	LUL	2	62	N	280.S62.L001.R1.001.Plate.1.R1		27716	0	0	0	0	0	0	0	0	0	0	0	0	0	0	0	0	0	0	0	0	0	0	0	0	0	0	0	0	0	0.000363636	0	0	0	0	0
20063	NT	49	NA	NA	NA	AC	NA	NA	7	NA	NA	527.S48.L001.R1.001.Plate.1.R1		28104	0	0	0	0	0	0	0	0	0	0	0	0	0	0	0	0	0	0	0	0	0	0	0	0	0	0	0	0	0	0	0	0	0	0	0
12374	NT	68	M	W	Y	LCC	IIA	LUL	2	108	N	571.S86.L001.R1.001.Plate.1.R1		27343	0	0	0	0	0	0	0	0	0	0	0	0	0	0	0	0	0	0	0	0	0	0	0	0	0	0	0	0	0	0	0	0	0	0	0
21272	T	62	M	B	Y	AC	IA	RUL	7	119.8	N	44.S42.L001.R1.001.Plate.2.R1		27806	0	0	0	0	0	0	0	0	0	0	0	0	0	0	0	0	0	0	0	0	0	0	0	0	0	0	0	0	0	0	0	0	0	0	0
13473	NT	60	F	W	Y	AC	IA	LUL	1	98	N	207.S88.L001.R1.001.Plate.3.R1		27634	0	0	0	0	0	0	0	0	0	0	0	0	0	0	0	0	0	0	0	0	0	0	0	0	0	0	0	0	0	0	0	0	0	0	0
13805	T	54	M	W	Y	NR	NA	RIGHT	2	88	N	244.S8.L001.R1.001.Plate.3.R1		27863	0	0	0	0	0	0	0	0	0	0	0	0	0	0	0	0	0	0	0	0	0	0	0	0	0	0	0	0	0	0	0	0	0	0	0
17126	T	70	F	B	Y	SCC	NA	LUL	2	28	N	344.S78.L001.R1.001.Plate.1.R1		27756	0	0	0	0	0	0	0	0	0	0	0	0	0	0	0	0	0	0	0	0	0	0	0	0	0	0	0	0	0	0	0	0	0	0	0
17438	T	66	F	B	N	AC	NA	RUL	0	0	N	362.S32.L001.R1.001.Plate.1.R1		28463	0	0	0	0	0	0	0	0	0	0	0	0	0	0	0	0	0	0	0	0	0	0	0	0	0	0	0	0	0	0	0	0	0	0	0
20155	T	64	M	W	Y	SCC	NA	LLL	2	73	N	525.S24.L001.R1.001.Plate.1.R1		28548	0	0	0	0	0	0	0	0	0	0	0	0	0	0	0	0	0	0	0	0	0	0	0	0	0	0	0	0	0	0	0	0	0	0	0
10484	NT	40	M	B	Y	AC	IIB	RUL	7	20	N	549.S11.L001.R1.001.Plate.1.R1		28096	0	0	0	0	0	0	0	0	0	0	0	0	0	0	0	0	0	0	0	0	0	0	0	0	0	0	0	0	0	0	0	0	0	0	0
12173	NT	51	F	W	Y	AC	NA	LUL	2	46	N	119.S83.L001.R1.001.Plate.2.R1		28106	0	0	0	0	0	0	0	0	0	0	0	0	0	0	0	0	0	0	0	0	0	0	0	0	0	0	0	0	0	0	0	0	0	0	0
13077	T	57	M	W	Y	AC	IB	RIGHT	2	63	N	12.S38.L001.R1.001.Plate.2.R1		27970	0	0	0	0	0	0	0	0	0	0	0	0	0	0	0	0	0	0	0	0	0	0	0	0	0	0	0	0	0	0	0	0	0	0	0
13276	NT	76	M	W	Y	SCC	IIIA	RIGHT	2	112	N	181.S80.L001.R1.001.Plate.2.R1		28259	0	0	0	0	0	0	0	0	0	0	0	0	0	0	0	0	0	0	0	0	0	0	0	0	0	0	0	0	0	0	0	0	0	0	0
18518	NT	82	M	W	Y	SCC	IB	LUL	2	97.5	N	31.S76.L001.R1.001.Plate.2.R1		27575	0	0	0	0	0	0	0	0	0	0	0	0	0	0	0	0	0	0	0	0	0	0	0	0	0	0	0	0	0	0	0	0	0	0	0
18544	NT	74	F	B	Y	AC	IIA	RUL	7	6	NA	45.S54.L001.R1.001.Plate.2.R1		28255	0	0	0	0	0	0	0	0	0	0	0	0	0	0	0	0	0	0	0	0	0	0	0	0	0	0	0	0	0	0	0	0	0	0	0
16052	NT	63	M	B	Y	AC	IIIB	RLL	2	78	N	53.S55.L001.R1.001.Plate.2.R1		28104	0	0	0	0	0	0	0	0	0	0	0	0	0	0	0	0	0	0	0	0	0	0	0	0	0	0	0	0	0	0	0	0	0	0	0
10442	IA	42	NA	NA	NA	NA	NA	NA	7	NA	NA	68.S45.L001.R1.001.Plate.2.R1		28017	0	0	0	0	0	0	0	0	0	0	0	0	0	0	0	0	0	0	0	0	0	0	0	0	0	0	0	0	0	0	0	0	0	0	0
10494	IA	35	NA	NA	NA	NA	NA	NA	7	NA	NA	69.S57.L001.R1.001.Plate.2.R1		28511	0	0	0	0	0	0	0	0	0	0	0	0	0	0	0	0	0	0	0	0	0	0	0	0	0	0	0	0	0	0	0	0	0	0	0
10987	IA	48	NA	NA	NA	NA	NA	NA	7	NA	NA	75.S34.L001.R1.001.Plate.2.R1		28234	0	0	0	0	0	0	0	0	0	0	0	0	0	0	0	0	0	0	0	0	0	0	0	0	0	0	0	0	0	0	0	0	0	0	0
12929	T	57	M	B	Y	SCC	IIA	LUL	2	30	N	8.S85.L001.R1.001.Plate.2.R1		28036	0	0	0	0	0	0	0	0	0	0	0	0	0	0	0	0	0	0	0	0	0	0	0	0	0	0	0	0	0	0	0	0	0	0	0
Mock	M	NA	NA	NA	NA	NA	NA	NA	7	NA	NA	95.S84.L001.R1.001.Plate.2.R1		28312	0	0	0	0	0	0	0	0	0	0	0	0	0	0	0	0	0	0	0	0	0	0	0	0	0	0	0	0	0	0	0	0	0	0	0
13298	NT	70	F	B	Y	ASQ	NA	RUL	2	50	N	183.S62.L001.R1.001.Plate.3.R1		27897	0	0	0	0	0	0	0	0	0	0	0	0	0	0	0	0	0	0	0	0	0	0	0	0	0	0	0	0	0	0	0	0	0	0	0
13611	NT	73	M	W	Y	SCC	NA	LEFT	1	120	N	225.S66.L001.R1.001.Plate.3.R1		27560	0	0	0	0	0	0	0	0	0	0	0	0	0	0	0	0	0	0	0	0	0	0	0	0	0	0	0	0	0	0	0	0	0	0	0
18603	T	70	M	W	Y	SCC	IB	LEFT	1	60	N	400.S57.L001.R1.001.Plate.3.R1		28119	0	0	0	0	0	0	0	0	0	0	0	0	0	0	0	0	0	0	0	0	0	0	0	0	0	0	0	0	0	0	0	0	0	0	0
19360	NT	56	M	B	Y	NSCLC	III	RUL	2	36.2	N	409.S22.L001.R1.001.Plate.3.R1		27920	0	0	0	0	0	0	0	0	0	0	0	0	0	0	0	0	0	0	0	0	0	0	0	0	0	0	0	0	0	0	0	0	0	0	0
18687	T	48	M	B	Y	SCC	IIIA	LUL	2	34	N	402.S69.L001.R1.001.Plate.3.R1		28009	0	0	0	0	0	0	0	0	0	0	0	0	0	0	0	0	0	0	0	0	0	0	0	0	0	0	0	0	0	0	0	0	0	0	0
18422	T	61	NA	W		AC	NA	RUL	7	NA	NA	491.S24.L001.R1.001.Plate.3.R1		27578	0	0	0	0	0	0	0	0	0	0	0	0	0	0	0	0	0	0	0	0	0	0	0	0	0	0	0	0	0	0	0	0	0	0	0
10198	T	62	F	W	N	AC	IIIA	LUL	0	0	N	50.S85.L001.R1.001.Plate.4b.R1		28906	0	0	0	0	0	0	0	0	0	0	0	0	0	0	0	0	0	0	0	0	0	0	0	0	0	0	0	0	0	0	0	0	0	0	0
11290	T	64	M	W	Y	SCC	NA	RUL	1	45	NA	102.S73.L001.R1.001.Plate.2.R1		27681	0	0	0	0	0	0	0	0	0	0	0	0	0	0	0	0	0	0	0	0	0	0	0	0	0	0	0	0	0	0	0	0	0	0	0
21203	NT	72	NA	NA	NA	SCC	NA	NA	7	28.5	N	486.S59.L001.R1.001.Plate.3.R1		27670	0	0	0	0	0	0	0	0	0	0	0	0	0	0	0	0	0	0	0	0	0	0	0	0	0	0	0	0	0	0	0	0	0	0	0
20172	T	80	M	W	Y	SCC	IIA	RLL	1	69	N	40.S82.L001.R1.001.Plate.4b.R1		29036	0	0	0	0	0	0	0	0	0	0	0	0	0	0	0	0	0	0	0	0	0	0	0	0	0	0	0	0	0	0	0	0	0	0	0
10585	T	58	M	B	Y	AC	IB	RIGHT	2	36	N	552.S3.L001.R1.001.Plate.4b.R1		28985	0	0	0	0	0	0	0	0	0	0	0	0	0	0	0	0	0	0	0	0	0	0	0	0	0	0	0	0	0	0	0	0	0	0	0
11039	T	58	M	B	Y	AC	IIIA	RIGHT	2	80	N	558.S9.L001.R1.001.Plate.4b.R1		28966	0	0	0	0	0	0	0	0	0	0	0	0	0	0	0	0	0	0	0	0	0	0	0	0	0	0	0	0	0	0	0	0	0	0	0
12690	NT	72	M	W	Y	AC	IIA	RLL	1	138	N	579.S15.L001.R1.001.Plate.4b.R1		29016	0	0	0	0	0	0	0	0	0	0	0	0	0	0	0	0	0	0	0	0	0	0	0	0	0	0	0	0	0	0	0	0	0	0	0
14990	T	76	F	W	Y	AC	IA	RLL	1	100	N	612.S36.L001.R1.001.Plate.4b.R1		29023	0	0	0	0	0	0	0	0	0	0	0	0	0	0	0	0	0	0	0	0	0	0	0	0	0	0	0	0	0	0	0	0	0	0	0
13134	NT	67	M	W	Y	SCC	NA	LLL	2	NA	N	165.S85.L001.R1.001.Plate.3.R1		27587	0	0	0	0	0	0	0	0	0	0	0	0	0	0	0	0	0	0	0	0	0	0	0	0	0	0	0	0	0	0	0	0	0	0	0
13134	T	67	M	W	Y	SCC	NA	LLL	1	NA	N	164.S73.L001.R1.001.Plate.3.R1		27975	0	0	0	0	0	0	0	0	0	0	0	0	0	0	0	0	0	0	0	0	0	0	0	0	0	0	0	0	0	0	0	0	0	0	0
12978	NT	61	M	W	Y	NCF	NA	LEFT	1	22	N	145.S88.L001.R1.001.Plate.2.R1		28031	0	0	0	0	0	0	0	0	0	0	0	0	0	0	0	0	0	0	0	0	0	0	0	0	0	0	0	0	0	0	0	0	0	0	0
12664	T	54	F	W	Y	AC	IV	LUL	NA	60	N	578.S14.L001.R1.001.Plate.4b.R1		28852	0	0	0	0	0	0	0	0	0	0	0	0	0	0	0	0	0	0	0	0	0	0	0	0	0	0	0	0	0	0	0	0	0	0	0
11807	T	72	F	B	Y	AC	NA	LLL	1	35	N	114.S70.L001.R1.001.Plate.2.R1		27745	0	0	0	0	0	0	0	0	0	0	0	0	0	0	0	0	0	0	0	0	0	0	0	0	0	0	0	0	0	0	0	0	0	0	0
13932	T	54	F	W	Y	AC	IB	LLL	2	35	N	256.S21.L001.R1.001.Plate.3.R1		28256	0	0	0	0	0	0	0	0	0	0	0	0	0	0	0	0	0	0	0	0	0	0	0	0	0	0	0	0	0	0	0	0	0	0	0
16076	NT	67	M	W	Y	AC	IB	RUL	1	72	N	621.S45.L001.R1.001.Plate.4b.R1		27931	0	0	0	0	0	0	0	0	0	0	0	0	0	0	0	0	0	0	0	0	0	0	0	0	0	0	0	0	0	0	0	0	0	0	0
V0160	NL	69	F	W	N	Normal	NA	LUL	0	NA	NA	643.S67.L001.R1.001.Plate.4b.R1		28762	0	0	0	0	0	0	0	0	0	0	0	0	0	0	0	0	0	0	0	0	0	0	0	0	0	0	0	0	0	0	0	0	0	0	0
17404	T	63	F	B	Y	SCC	NA	LUL	2	47	N	360.S8.L001.R1.001.Plate.1.R1		28585	0	0	0	0	0	0	0	0	0	0	0	0	0	0	0	0	0	0	0	0	0	0	0	0	0	0	0	0	0	0	0	0	0	0	0
12411	T	56	M	B	Y	AC	IB	RML	2	56	N	574.S17.L001.R1.001.Plate.1.R1		28243	0	0	0	0	0	0	0	0	0	0	0	0	0	0	0	0	0	0	0	0	0	0	0	0	0	0	0	0	0	0	0	0	0	0	0
15409	NT	75	M	W	Y	BAC	IIB	RUL	7	35	N	15.S74.L001.R1.001.Plate.2.R1		28052	0	0	0	0	0	0	0	0	0	0	0	0	0	0	0	0	0	0	0	0	0	0	0	0	0	0	0	0	0	0	0	0	0	0	0
12839	NT	62	F	W	Y	AC	IA	LLL	2	50	N	3.S25.L001.R1.001.Plate.2.R1		28534	0	0	0	0	0	0	0	0	0	0	0	0	0	0	0	0	0	0	0	0	0	0	0	0	0	0	0	0	0	0	0	0	0	0	0
13309	NT	60	M	W	Y	AC	NA	RUL	2	66	N	14.Le187.S59.L001.R1.001.Plate.5.R1		28470	0	0	0	0	0	0	0	0	0	0	0	0	0	0	0	0	0	0	0	0	0	0	0	0	0	0	0	0	0	0	0	0	0	0	0
15077	T	75	M	W	N	MES	NA	RIGHT	0	0	Y	7.Le86.S69.L001.R1.001.Plate.5.R1		28345	0	0	0	0	0	0	0	0	0	0	0	0	0	0	0	0	0	0	0	0	0	0	0	0	0	0	0	0	0	0	0	0	0	0	0
17394	T	73	F	B	N	NE	NA	RUL	1	0	N	8.Le92.S80.L001.R1.001.Plate.5.R1		28235	0	0	0	0	0	0	0	0	0	0	0	0	0	0	0	0	0	0	0	0	0	0	0	0	0	0	0	0	0	0	0	0	0	0	0
11812	T	67	M	W	Y	AC	IIB	LUL	2	106	N	568a.S85.L001.R1.001.Plate.1.R1		27900	0	0	0	0	0	0	0	0	0	0	0	0	0	0	0	0	0	0	0	0	0	0	0	0	0	0	0	0	0	0	0	0	0	0	0
12822	T	66	M	W	Y	AC	IB	LUL	1	69	N	588.S24.L001.R1.001.Plate.4b.R1		29006	0	0	0	0	0	0	0	0	0	0	0	0	0	0	0	0	0	0	0	0	0	0	0	0	0	0	0	0	0	0	0	0	0	0	0
12819	T	61	F	B	Y	AC	IIB	LEFT	1	20	N	586.S22.L001.R1.001.Plate.4b.R1		28702	0	0	0	0	0	0	0	0	0	0	0	0	0	0	0	0	0	0	0	0	0	0	0	0	0	0	0	0	0	0	0	0	0	0	0
15439	T	61	M	W	Y	AC	IIA	LLL	2	48	N	620.S44.L001.R1.001.Plate.4b.R1		28930	0	0	0	0	0	0	0	0	0	0	0	0	0	0	0	0	0	0	0	0	0	0	0	0	0	0	0	0	0	0	0	0	0	0	0
V0067	NL	65	M	W	Y	Normal	NA	LUL	2	NA	NA	637.S61.L001.R1.001.Plate.4b.R1		29073	0	0	0	0	0	0	0	0	0	0	0	0	0	0	0	0	0	0	0	0	0	0	0	0	0	0	0	0	0	0	0	0	0	0	0
V0082	NL	58	M	W	Y	Normal	NA	RUL	2	NA	NA	638.S62.L001.R1.001.Plate.4b.R1		28326	0	0	0	0	0	0	0	0	0	0	0	0	0	0	0	0	0	0	0	0	0	0	0	0	0	0	0	0	0	0	0	0	0	0	0
V0207	NL	67	F	W	Y	Normal	NA	RLL	1	NA	NA	647.S71.L001.R1.001.Plate.4b.R1		28916	0	0	0	0	0	0	0	0	0	0	0	0	0	0	0	0	0	0	0	0	0	0	0	0	0	0	0	0	0	0	0	0	0	0	0
V0087	NL	56	F	W	Y	Disease	NA	LUL	1	NA	NA	639.S63.L001.R1.001.Plate.4b.R1		29100	0	0	0	0	0	0	0	0	0	0	0	0	0	0	0	0	0	0	0	0	0	0	0	0	0	0	0	0	0	0	0	0	0	0	0
15077	NT	75	M	W	N	ME	NA	RIGHT	0	0	Y	87.S80.L001.R1.001.Plate.4b.R1		28640	0	0	0	0	0	0	0	0	0	0	0	0	0	0	0	0	0	0	0	0	0	0	0	0	0	0	0	0	0	0	0	0	0	0	0
17547	T	68	NA	NA	NA	AC	NA	NA	7	NA	NA	24.Le484.S82.L001.R1.001.Plate.5.R1		28550	0	0	0	0	0	0	0	0	0	0	0	0	0	0	0	0	0	0	0	0	0	0	0	0	0	0	0	0	0	0	0	0	0	0	0
17759	NT	62	NA	NA	NA	AC	NA	NA	7	0	NA	26.Le489.S16.L001.R1.001.Plate.5.R1		28535	0	0	0	0	0	0	0	0	0	0	0	0	0	0	0	0	0	0	0	0	0	0	0	0	0	0	0	0	0	0	0	0	0	0	0
BG2	BG	NA	NA	NA	NA	NA	NA	NA	NA	NA	NA	30.LeBG2.S61.L001.R1.001.Plate.5.R1		28434	0	0	0	0	0	0	0	0	0	0	0	0	0	0	0	0	0	0	0	0	0	0	0	0	0	0	0	0	0	0	0	0	0	0	0
17836	T	63	F	W	Y	AC	IA	RUL	2	44	Y	5.Le26.S47.L001.R1.001.Plate.5.R1		28362	0	0	0	0	0	0	0	0	0	0	0	0	0	0	0	0	0	0	0	0	0	0	0	0	0	0	0	0	0	0	0	0	0	0	0
12374	T	68	M	W	Y	LCC	IIA	LUL	2	108	N	572.S15.L001.R1.001.Plate.1.R1		27626	0	0	0	0	0	0	0	0	0	0	0	0	0	0	0	0	0	0	0	0	0	0	0	0	0	0	0	0	0	0	0	0	0	0	0
13911	T	77	M	W	Y	AC	IB	RUL	1	30	N	252.S80.L001.R1.001.Plate.3.R1		28137	0	0	0	0	0	0	0	0	0	0	0	0	0	0	0	0	0	0	0	0	0	0	0	0	0	0	0	0	0	0	0	0	0	0	0
13932	NT	54	F	W	NA	AC	IB	LLL	2	35	N	629.S53.L001.R1.001.Plate.4b.R1		28910	0	0	0	0	0	0	0	0	0	0	0	0	0	0	0	0	0	0	0	0	0	0	0	0	0	0	0	0	0	0	0	0	0	0	0
17777	NT	83	F	W	Y	SCC	IB	RUL	1	53	N	23.S75.L001.R1.001.Plate.2.R1		28199	0	0	0	0	0	0	0	0	0	0	0	0	0	0	0	0	0	0	0	0	0	0	0	0	0	0	0	0	0	0	0	0	0	0	0
13268	NT	78	M	B	Y	SCC	NA	LLL	2	63	N	179.S12.L001.R1.001.Plate.2.R1		27482	0	0	0	0	0	0	0	0	0	0	0	0	0	0	0	0	0	0	0	0	0	0	0	0	0	0	0	0	0	0	0	0	0	0	0
20504	NT	48	F	B	Y	AC	IIIA	RLL	2	9.6	NA	633.S57.L001.R1.001.Plate.4b.R1		29035	0	0	0	0	0	0	0	0	0	0	0	0	0	0	0	0	0	0	0	0	0	0	0	0	0	0	0	0	0	0	0	0	0	0	0
13151	T	60	M	W	Y	SCC	NA	RUL	2	43	N	11.Le170.S26.L001.R1.001.Plate.5.R1		28419	0	0	0	0	0	0	0	0	0	0	0	0	0	0	0	0	0	0	0	0	0	0	0	0	0	0	0	0	0	0	0	0	0	0	0
13908	T	76	M	B	Y	SCC	NA	RLL	1	25	N	250.S56.L001.R1.001.Plate.3.R1		27615	0	0	0	0	0	0	0	0	0	0	0	0	0	0	0	0	0	0	0	0	0	0	0	0	0	0	0	0	0	0	0	0	0	0	0
13689	NT	57	F	W	Y	NR	NA	RUL	2	17	N	233.S43.L001.R1.001.Plate.3.R1		27293	0	0	0	0	0	0	0	0	0	0	0	0	0	0	0	0	0	0	0	0	0	0	0	0	0	0	0	0	0	0	0	0	0	0	0
BG7	BG	NA	NA	NA	NA	NA	NA	NA	NA	NA	NA	35.LeBG7.S29.L001.R1.001.Plate.5.R1		5676	0	0	0	0	0	0	0	0	0	0	0	0	0	0	0	0	0	0	0	0	0	0	0	0	0	0	0	0	0	0	0	0	0	0	0
BG4	BG	NA	NA	NA	NA	NA	NA	NA	NA	NA	NA	32.LeBG4.S83.L001.R1.001.Plate.5.R1		28425	0	0	0	0	0	0	0	0	0	0	0	0	0	0	0	0	0	0	0	0	0	0	0	0	0	0	0	0	0	0	0	0	0	0	0
13122	T	71	F	W	Y	SCC	NA	RIGHT	2	26	N	162.S49.L001.R1.001.Plate.3.R1		27797	0	0	0	0	0	0	0	0	0	0	0	0	0	0	0	0	0	0	0	0	0	0	0	0	0	0	0	0	0	0	0	0	0	0	0
V0034	NL	58	M	W	N	Pneumonitis	NA	RML	0	NA	NA	636.S60.L001.R1.001.Plate.4b.R1		28975	0	0	0	0	0	0	0	0	0	0	0	0	0	0	0	0	0	0	0	0	0	0	0	0	0	0	0	0	0	0	0	0	0	0	0
16095	T	61	F	W	Y	SCC	IA	RUL	2	56	N	3.Le20.S25.L001.R1.001.Plate.5.R1		28389	0	0	0	0	0	0	0	0	0	0	0	0	0	0	0	0	0	0	0	0	0	0	0	0	0	0	0	0	0	0	0	0	0	0	0
15767	T	57	M	B	Y	AC	NA	LUL	7	50	N	316.S88.L001.R1.001.Plate.1.R1		28488	0	0	0	0	0	0	0	0	0	0	0	0	0	0	0	0	0	0	0	0	0	0	0	0	0	0	0	0	0	0	0	0	0	0	0
11318	T	48	F	W	N	ASQ	NA	RML	0	0	NA	104b.S94.L001.R1.001.Plate.2.R1		28236	0	0	0	0	0	0	0	0	0	0	0	0	0	0	0	0	0	0	0	0	0	0	0	0	0	0	0	0	0	0	0	0	0	0	0
13025	NT	48	F	B	Y	ASQ	NA	LUL	2	30	N	151.S90.L001.R1.001.Plate.2.R1		28289	0	0	0	0	0	0	0	0	0	0	0	0	0	0	0	0	0	0	0	0	0	0	0	0	0	0	0	0	0	0	0	0	0	0	0
12979	T	52	M	W	Y	SCC	NA	RIGHT	2	39	N	146.S89.L001.R1.001.Plate.2.R1		28236	0	0	0	0	0	0	0	0	0	0	0	0	0	0	0	0	0	0	0	0	0	0	0	0	0	0	0	0	0	0	0	0	0	0	0
17836	NT	63	F	W	Y	AC	IA	RUL	2	44	Y	25.S4.L001.R1.001.Plate.2.R1		27595	0	0	0	0	0	0	0	0	0	0	0	0	0	0	0	0	0	0	0	0	0	0	0	0	0	0	0	0	0	0	0	0	0	0	0
21272	NT	62	M	B	Y	AC	IA	RUL	7	119.8	N	43.S30.L001.R1.001.Plate.2.R1		28438	0	0	0	0	0	0	0	0	0	0	0	0	0	0	0	0	0	0	0	0	0	0	0	0	0	0	0	0	0	0	0	0	0	0	0
17238	T	57	M	B	Y	AC	NA	RUL	7	40	N	56.S91.L001.R1.001.Plate.2.R1		28130	0	0	0	0	0	0	0	0	0	0	0	0	0	0	0	0	0	0	0	0	0	0	0	0	0	0	0	0	0	0	0	0	0	0	0
14753	T	62	F	W	N	AC	NA	RLL	0	0	N	84.S47.L001.R1.001.Plate.2.R1		28126	0	0	0	0	0	0	0	0	0	0	0	0	0	0	0	0	0	0	0	0	0	0	0	0	0	0	0	0	0	0	0	0	0	0	0
13465	NT	79	M	W	Y	SCC	NA	RUL	2	64	N	205.S64.L001.R1.001.Plate.3.R1		27720	0	0	0	0	0	0	0	0	0	0	0	0	0	0	0	0	0	0	0	0	0	0	0	0	0	0	0	0	0	0	0	0	0	0	0
13535	T	75	M	W	Y	SCC	NA	RUL	7	86	N	208.S5.L001.R1.001.Plate.3.R1		27935	0	0	0	0	0	0	0	0	0	0	0	0	0	0	0	0	0	0	0	0	0	0	0	0	0	0	0	0	0	0	0	0	0	0	0
13586	NT	74	M	W	Y	SCC	NA	RIGHT	2	49	N	217.S89.L001.R1.001.Plate.3.R1		28230	0	0	0	0	0	0	0	0	0	0	0	0	0	0	0	0	0	0	0	0	0	0	0	0	0	0	0	0	0	0	0	0	0	0	0
13908	NT	76	M	B	Y	SCC	NA	RLL	1	25	N	251.S68.L001.R1.001.Plate.3.R1		27837	0	0	0	0	0	0	0	0	0	0	0	0	0	0	0	0	0	0	0	0	0	0	0	0	0	0	0	0	0	0	0	0	0	0	0
13647	T	68	M	W	Y	SCC	NA	LUL	2	159	N	230.S7.L001.R1.001.Plate.3.R1		27817	0	0	0	0	0	0	0	0	0	0	0	0	0	0	0	0	0	0	0	0	0	0	0	0	0	0	0	0	0	0	0	0	0	0	0
19913	T	57	M	W	Y	AC	NA	LUL	2	20	N	414.S34.L001.R1.001.Plate.3.R1		28167	0	0	0	0	0	0	0	0	0	0	0	0	0	0	0	0	0	0	0	0	0	0	0	0	0	0	0	0	0	0	0	0	0	0	0
15112	NT	51	F	W	Y	AC	IIA	LLL	2	62	Y	615.S39.L001.R1.001.Plate.4b.R1		28928	0	0	0	0	0	0	0	0	0	0	0	0	0	0	0	0	0	0	0	0	0	0	0	0	0	0	0	0	0	0	0	0	0	0	0
12784	T	77	M	B	Y	AC	IA	RUL	2	59	N	584.S20.L001.R1.001.Plate.4b.R1		28740	0	0	0	0	0	0	0	0	0	0	0	0	0	0	0	0	0	0	0	0	0	0	0	0	0	0	0	0	0	0	0	0	0	0	0
10909	IA	29	NA	NA	NA	NA	NA	NA	7	NA	NA	504.S69.L001.R1.001.Plate.1.R1		28221	0	0	0	0	0	0	0	0	0	0	0	0	0	0	0	0	0	0	0	0	0	0	0	0	0	0	0	0	0	0	0	0	0	0	0
20029	NT	80	NA	NA	NA	SCC	NA	NA	7	NA	NA	529.S72.L001.R1.001.Plate.1.R1		28380	0	0	0	0	0	0	0	0	0	0	0	0	0	0	0	0	0	0	0	0	0	0	0	0	0	0	0	0	0	0	0	0	0	0	0
10465	T	65	F	W	Y	NSCLC	IIA	RUL	7	NA	N	548.S80.L001.R1.001.Plate.1.R1		28334	0	0	0	0	0	0	0	0	0	0	0	0	0	0	0	0	0	0	0	0	0	0	0	0	0	0	0	0	0	0	0	0	0	0	0
12178	T	63	M	W	Y	AC	NA	RIGHT	2	49	N	120a.S19.L001.R1.001.Plate.2.R1		28379	0	0	0	0	0	0	0	0	0	0	0	0	0	0	0	0	0	0	0	0	0	0	0	0	0	0	0	0	0	0	0	0	0	0	0
17777	T	83	F	W	Y	SCC	IB	RUL	1	53	N	24.S87.L001.R1.001.Plate.2.R1		28388	0	0	0	0	0	0	0	0	0	0	0	0	0	0	0	0	0	0	0	0	0	0	0	0	0	0	0	0	0	0	0	0	0	0	0
10801	IA	15	NA	NA	NA	NA	NA	NA	7	NA	NA	71.S81.L001.R1.001.Plate.2.R1		27060	0	0	0	0	0	0	0	0	0	0	0	0	0	0	0	0	0	0	0	0	0	0	0	0	0	0	0	0	0	0	0	0	0	0	0
13473	T	60	F	W	Y	AC	IA	LUL	1	98	N	206.S76.L001.R1.001.Plate.3.R1		27278	0	0	0	0	0	0	0	0	0	0	0	0	0	0	0	0	0	0	0	0	0	0	0	0	0	0	0	0	0	0	0	0	0	0	0
11180	T	63	M	B	Y	SCC	NA	RLL	2	104	N	100.S77.L001.R1.001.Plate.4b.R1		29301	0	0	0	0	0	0	0	0	0	0	0	0	0	0	0	0	0	0	0	0	0	0	0	0	0	0	0	0	0	0	0	0	0	0	0
20211	T	70	M	B	Y	SCC	IB	LUL	2	92.8	N	42.S83.L001.R1.001.Plate.4b.R1		29080	0	0	0	0	0	0	0	0	0	0	0	0	0	0	0	0	0	0	0	0	0	0	0	0	0	0	0	0	0	0	0	0	0	0	0
10484	T	40	M	B	Y	AC	IIB	RUL	7	20	N	550.S1.L001.R1.001.Plate.4b.R1		28801	0	0	0	0	0	0	0	0	0	0	0	0	0	0	0	0	0	0	0	0	0	0	0	0	0	0	0	0	0	0	0	0	0	0	0
11344	NT	32	M	W	Y	AC	IA	LUL	2	23	N	559.S10.L001.R1.001.Plate.4b.R1		28919	0	0	0	0	0	0	0	0	0	0	0	0	0	0	0	0	0	0	0	0	0	0	0	0	0	0	0	0	0	0	0	0	0	0	0
12913	NT	69	F	W	Y	ASQ	IIA	LEFT	2	86	N	591.S27.L001.R1.001.Plate.4b.R1		29142	0	0	0	0	0	0	0	0	0	0	0	0	0	0	0	0	0	0	0	0	0	0	0	0	0	0	0	0	0	0	0	0	0	0	0
12913	T	69	F	W	Y	ASQ	IIA	LEFT	2	86	N	592.S28.L001.R1.001.Plate.4b.R1		29086	0	0	0	0	0	0	0	0	0	0	0	0	0	0	0	0	0	0	0	0	0	0	0	0	0	0	0	0	0	0	0	0	0	0	0
13539	T	58	M	W	Y	AC	IIIA	LEFT	1	45	N	602.S34.L001.R1.001.Plate.4b.R1		29035	0	0	0	0	0	0	0	0	0	0	0	0	0	0	0	0	0	0	0	0	0	0	0	0	0	0	0	0	0	0	0	0	0	0	0
14990	NT	76	F	W	Y	AC	IA	RLL	1	100	N	611.S35.L001.R1.001.Plate.4b.R1		28117	0	0	0	0	0	0	0	0	0	0	0	0	0	0	0	0	0	0	0	0	0	0	0	0	0	0	0	0	0	0	0	0	0	0	0
15053	NT	84	M	W	Y	AC	IB	RUL	2	67	N	613.S37.L001.R1.001.Plate.4b.R1		29186	0	0	0	0	0	0	0	0	0	0	0	0	0	0	0	0	0	0	0	0	0	0	0	0	0	0	0	0	0	0	0	0	0	0	0
13371	NT	76	M	W	Y	AC	IA	RUL	1	12	N	623.S47.L001.R1.001.Plate.4b.R1		28998	0	0	0	0	0	0	0	0	0	0	0	0	0	0	0	0	0	0	0	0	0	0	0	0	0	0	0	0	0	0	0	0	0	0	0
13911	T	78	M	W	Y	AC	IB	RUL	1	30	N	627.S51.L001.R1.001.Plate.4b.R1		27686	0	0	0	0	0	0	0	0	0	0	0	0	0	0	0	0	0	0	0	0	0	0	0	0	0	0	0	0	0	0	0	0	0	0	0
13911	T	77	M	W	Y	AC	IB	RUL	1	30	N	628.S52.L001.R1.001.Plate.4b.R1		27292	0	0	0	0	0	0	0	0	0	0	0	0	0	0	0	0	0	0	0	0	0	0	0	0	0	0	0	0	0	0	0	0	0	0	0
S0096	NL	68	M	W	Y	Benign	NA	LLL	2	NA	NA	635.S59.L001.R1.001.Plate.4b.R1		29031	0	0	0	0	0	0	0	0	0	0	0	0	0	0	0	0	0	0	0	0	0	0	0	0	0	0	0	0	0	0	0	0	0	0	0
102	NC	NA	NA	NA	NA	NA	NA	NA	NA	NA	NA	NC.S95.L001.R1.001.Plate.4b.R1		28967	0	0	0	0	0	0	0	0	0	0	0	0	0	0	0	0	0	0	0	0	0	0	0	0	0	0	0	0	0	0	0	0	0	0	0
18408	NT	74	NA	NA	NA	AC	NA	NA	7	9.5	NA	27.Le490.S28.L001.R1.001.Plate.5.R1		28427	0	0	0	0	0	0	0	0	0	0	0	0	0	0	0	0	0	0	0	0	0	0	0	0	0	0	0	0	0	0	0	0	0	0	0
BG9	BG	NA	NA	NA	NA	NA	NA	NA	NA	NA	NA	37.LeBG9.S51.L001.R1.001.Plate.5.R1		9990	0	0	0	0	0	0	0	0	0	0	0	0	0	0	0	0	0	0	0	0	0	0	0	0	0	0	0	0	0	0	0	0	0	0	0
												taxonomy			k__Bacteria; p__Firmicutes; c__Clostridia; o__Clostridiales; f__Clostridiaceae; g__Clostridium; s__spiroforme	k__Bacteria; p__Firmicutes; c__Bacilli; o__Bacillales; f__Staphylococcaceae; g__Staphylococcus; s__aureus	k__Bacteria; p__Actinobacteria; c__Actinobacteria; o__Actinomycetales; f__Micrococcaceae; g__Kocuria; s__palustris	k__Bacteria; p__Firmicutes; c__Clostridia; o__Clostridiales; f__Veillonellaceae; g__Veillonella; s__dispar	k__Bacteria; p__Proteobacteria; c__Alphaproteobacteria; o__Sphingomonadales; f__Sphingomonadaceae; g__Sphingomonas	k__Bacteria; p__Proteobacteria; c__Gammaproteobacteria; o__Vibrionales; f__Pseudoalteromonadaceae; g__Pseudoalteromonas; s__ruthenica	k__Bacteria; p__Firmicutes; c__Bacilli; o__Lactobacillales; f__Streptococcaceae; g__Streptococcus; s__intermedius	k__Bacteria; p__Proteobacteria; c__Gammaproteobacteria; o__Pseudomonadales; f__Pseudomonadaceae; g__Pseudomonas; s__aeruginosa	k__Bacteria; p__Proteobacteria; c__Gammaproteobacteria; o__Enterobacteriales; f__Enterobacteriaceae; g__Morganella; s__morganii	k__Bacteria; p__Proteobacteria; c__Alphaproteobacteria; o__Rhizobiales; f__Beijerinckiaceae; g__Methyloferula; s__stellata	k__Bacteria; p__Proteobacteria; c__Gammaproteobacteria; o__Pseudomonadales; f__Pseudomonadaceae; g__Pseudomonas	k__Bacteria; p__Proteobacteria; c__Gammaproteobacteria; o__Pasteurellales; f__Pasteurellaceae; g__Aggregatibacter; s__segnis	k__Bacteria; p__Firmicutes; c__Clostridia; o__Clostridiales; f__Lachnospiraceae; g__Ruminococcus; s__gnavus	k__Bacteria; p__Proteobacteria; c__Gammaproteobacteria; o__Pseudomonadales; f__Moraxellaceae; g__Acinetobacter; s__calcoaceticus	k__Bacteria; p__Firmicutes; c__Clostridia; o__Clostridiales; f__Ruminococcaceae; g__Faecalibacterium; s__prausnitzii	k__Bacteria; p__Firmicutes; c__Clostridia; o__Clostridiales; f__Veillonellaceae; g__Veillonella; s__dispar	k__Bacteria; p__Firmicutes; c__Bacilli; o__Bacillales; f__Staphylococcaceae; g__Staphylococcus; s__saprophyticus	k__Bacteria; p__Proteobacteria; c__Gammaproteobacteria; o__Pseudomonadales; f__Moraxellaceae; g__Acinetobacter; s__gyllenbergii	k__Bacteria; p__Actinobacteria; c__Actinobacteria; o__Actinomycetales; f__Kineosporiaceae; g__Kineococcus; s__xinjiangensis	k__Bacteria; p__Proteobacteria; c__Betaproteobacteria; o__Burkholderiales; f__Oxalobacteraceae; g__Cupriavidus; s__gilardii	k__Bacteria; p__Proteobacteria; c__Betaproteobacteria; o__Burkholderiales; f__Oxalobacteraceae; g__Cupriavidus; s__gilardii	k__Bacteria; p__Proteobacteria; c__Betaproteobacteria; o__Burkholderiales; f__Oxalobacteraceae; g__Cupriavidus; s__gilardii	k__Bacteria; p__Bacteroidetes; c__Bacteroidia; o__Bacteroidales; f__Prevotellaceae; g__Prevotella; s__melaninogenica	k__Bacteria; p__Proteobacteria; c__Alphaproteobacteria; o__Rhizobiales; f__Methylobacteriaceae; g__Methylobacterium; s__hispanicum	k__Bacteria; p__Proteobacteria; c__Gammaproteobacteria; o__Enterobacteriales; f__Enterobacteriaceae; g__Klebsiella	k__Bacteria; p__Actinobacteria; c__Actinobacteria; o__Actinomycetales; f__Propionibacteriaceae; g__Propionibacterium; s__acnes	k__Bacteria; p__Proteobacteria; c__Gammaproteobacteria; o__Pasteurellales; f__Pasteurellaceae; g__Actinobacillus; s__parahaemolyticus	k__Bacteria; p__Proteobacteria; c__Gammaproteobacteria; o__Pseudomonadales; f__Pseudomonadaceae; g__Pseudomonas; s__stutzeri	k__Bacteria; p__Firmicutes; c__Bacilli; o__Bacillales; f__Bacillaceae; g__Anoxybacillus; s__flavithermus	k__Bacteria; p__Bacteroidetes; c__Bacteroidia; o__Bacteroidales; f__Prevotellaceae; g__Prevotella; s__nanceiensis	k__Bacteria; p__Firmicutes; c__Bacilli; o__Lactobacillales; f__Streptococcaceae; g__Streptococcus; s__dysgalactiae	k__Bacteria; p__Firmicutes; c__Clostridia; o__Clostridiales; f__Ruminococcaceae; g__Faecalibacterium; s__prausnitzii	k__Bacteria; p__Proteobacteria; c__Gammaproteobacteria; o__Pseudomonadales; f__Moraxellaceae; g__Acinetobacter; s__nosocomialis	k__Bacteria; p__Firmicutes; c__Bacilli; o__Lactobacillales; f__Leuconostocaceae; g__Leuconostoc; s__mesenteroides	k__Bacteria; p__Firmicutes; c__Bacilli; o__Lactobacillales; f__Enterococcaceae; g__Enterococcus; s__faecium
[truncated: 660 more columns]
