# Supplementary material for: Interaction between the microbiome and TP53 in human lung cancer
Source: Genome Biol. 2018 Aug 24;19:123. doi: 10.1186/s13059-018-1501-6 (PMC6109311; doi:10.1186/s13059-018-1501-6)
Supplement: Supplementary file 6 — Clinical metadata and taxa IDs for TCGA samples. (XLSX 17974 kb) [file 13059_2018_1501_MOESM6_ESM.xlsx]

## Sheet: Sheet1
Additional file 5: Clinical Metadata and Taxa IDs for TCGA Samples
Tissue (AD=adenocarcinoma;SC=squamous cell carcinoma)	TCGA barcode	Tumor code (01=tumor, 11=non-tumor)	Taxa ID	Bacteria; unknown; Acidobacteria; Acidobacteriia; Acidobacterium	Bacteria; unknown; Acidobacteria; Acidobacteriia; Granulicella	Bacteria; unknown; Acidobacteria; Acidobacteriia; Terriglobus	Bacteria; unknown; Acidobacteria; Solibacteres; Candidatus Solibacter	Bacteria; unknown; Acidobacteria; unknown; Candidatus Chloracidobacterium	Bacteria; unknown; Acidobacteria; unknown; Candidatus Koribacter	Bacteria; unknown; Actinobacteria; Actinobacteria; Acidimicrobium	Bacteria; unknown; Actinobacteria; Actinobacteria; Acidothermus	Bacteria; unknown; Actinobacteria; Actinobacteria; Actinoplanes	Bacteria; unknown; Actinobacteria; Actinobacteria; Actinosynnema	Bacteria; unknown; Actinobacteria; Actinobacteria; Amycolatopsis	Bacteria; unknown; Actinobacteria; Actinobacteria; Amycolicicoccus	Bacteria; unknown; Actinobacteria; Actinobacteria; Arcanobacterium	Bacteria; unknown; Actinobacteria; Actinobacteria; Arthrobacter	Bacteria; unknown; Actinobacteria; Actinobacteria; Atopobium	Bacteria; unknown; Actinobacteria; Actinobacteria; Beutenbergia	Bacteria; unknown; Actinobacteria; Actinobacteria; Bifidobacterium	Bacteria; unknown; Actinobacteria; Actinobacteria; Blastococcus	Bacteria; unknown; Actinobacteria; Actinobacteria; Brachybacterium	Bacteria; unknown; Actinobacteria; Actinobacteria; Brevibacterium	Bacteria; unknown; Actinobacteria; Actinobacteria; Catenulispora	Bacteria; unknown; Actinobacteria; Actinobacteria; Cellulomonas	Bacteria; unknown; Actinobacteria; Actinobacteria; Clavibacter	Bacteria; unknown; Actinobacteria; Actinobacteria; Collinsella	Bacteria; unknown; Actinobacteria; Actinobacteria; Conexibacter	Bacteria; unknown; Actinobacteria; Actinobacteria; Coriobacterium	Bacteria; unknown; Actinobacteria; Actinobacteria; Corynebacterium	Bacteria; unknown; Actinobacteria; Actinobacteria; Cryptobacterium	Bacteria; unknown; Actinobacteria; Actinobacteria; Eggerthella	Bacteria; unknown; Actinobacteria; Actinobacteria; Frankia	Bacteria; unknown; Actinobacteria; Actinobacteria; Gardnerella	Bacteria; unknown; Actinobacteria; Actinobacteria; Geodermatophilus	Bacteria; unknown; Actinobacteria; Actinobacteria; Gordonia	Bacteria; unknown; Actinobacteria; Actinobacteria; Intrasporangium	Bacteria; unknown; Actinobacteria; Actinobacteria; Isoptericola	Bacteria; unknown; Actinobacteria; Actinobacteria; Jonesia	Bacteria; unknown; Actinobacteria; Actinobacteria; Kineococcus	Bacteria; unknown; Actinobacteria; Actinobacteria; Kitasatospora	Bacteria; unknown; Actinobacteria; Actinobacteria; Kocuria	Bacteria; unknown; Actinobacteria; Actinobacteria; Kribbella	Bacteria; unknown; Actinobacteria; Actinobacteria; Kytococcus	Bacteria; unknown; Actinobacteria; Actinobacteria; Leifsonia	Bacteria; unknown; Actinobacteria; Actinobacteria; Microbacterium	Bacteria; unknown; Actinobacteria; Actinobacteria; Micrococcus	Bacteria; unknown; Actinobacteria; Actinobacteria; Microlunatus	Bacteria; unknown; Actinobacteria; Actinobacteria; Micromonospora
LUSC	TCGA-66-2742	01A-01R-0980-07		0.00384473	0.00361809	0.00612345	0.00159233	0.00143139	0	0.0196076	0	0.00228988	0.0019239	0.00206688	0	0	0.0175176	0	0.00226572	0.00530514	0.00108496	0.00146322	0.00121126	0.00404252	0.00872183	0.00310803	0	0.00499061	0.00500031	0.0326555	0	0	0.0135957	0	0.00397522	0.0167139	0.00788622	0.00159914	0	0.00213431	0.013249	0.00196087	0.00209362	0.00949637	0	0.00132835	0.0253786	0.000930743	0.00162629
LUAD	TCGA-L4-A4E5	01A-11R-A24X-07		0	0	0	0	0	0	0	0	0	0.0423518	0	0	0	0.163449	0	0	0	0.0238837	0.00536844	0.00888802	0	0.00454883	0.0114318	0	0	0	1.40713	0	0	0.0436402	0.17459	0	0	0	0	0	0	0	0	0	0.0557463	0.135179	0	0	0	0
LUAD	TCGA-78-7633	01A-11R-2066-07		0	0.00972534	0	0.00268563	0	0	0	0	0.0518596	0	0.0183016	0	0	1.40245	0	0	0.0128079	0.109794	0	0.00612875	0	0.0711845	0.243754	0	0	0	0.238528	0	0	0.00303593	0	0	0.0595015	0.00665047	0	0	0	0	0.0198433	0	0.00960999	0	0	0.0321028	0.00470939	0.00384401
LUAD	TCGA-86-8671	01A-11R-2403-07		0.00103382	0	0	0	0	0	0	0	0.0802474	0.000517323	0.00250097	0.0491313	0.249209	0.0652442	0.21142	0.0548313	0.0585058	0.000875212	0	0.0166107	0.000815255	0.00200029	0.170488	0.0192373	0	0	0.332706	0	0	0.000785287	0	0	0.0449481	0	0.139319	0	0.0912502	0	0.137616	0	0	0	0.0139302	0	0	0.000655947
LUSC	TCGA-77-8008	01A-21R-2187-07		0.000209622	0.000157192	0	0	0	0.00030624	0	0.00247849	0.0182436	0.00115384	8.45178e-05	0	0	0.0262278	0.00168127	0.000185297	0	0.0433006	0	0.00039624	0	0	0.0162677	0.128721	0.000272098	0.0519353	0.034133	0	0.00833681	0.00382748	0	0	0.00177334	0	0.0201404	0	0.0179786	0.000689525	0	0	0	0.00502205	0	0	0.0048716	0.000133003
LUAD	TCGA-05-4433	01A-22R-1858-07		0	0	0	0	0	0	0	0	0	0	0	0	0	0	0	0	0	0	0	0	0	0	0.0598185	0	0.0141941	0	0	0	0	0	0.0279021	0	0	0	0	0	0	0	0	0	0	0.043663	0	0	0	0
LUAD	TCGA-55-7907	01A-11R-2170-07		0	0	0	0	0	0	0	0	0	0	0	0	0	0.128193	0	0	0	0.00401632	0	0.00448388	0.00187059	0	0	0	0.00307907	0	0.177927	0	0	0	0	0	0.0104024	0	0	0	0	0	0	0	0	0	0	0	0	0
LUSC	TCGA-22-4604	01A-01R-1201-07		0	0.0025381	0.00151416	0.00158862	0	0	0.00366785	0	0.00775586	0.0143956	0.013917	0	0	0.0336995	0	0.00169533	0.00788173	0	0.00218972	0.00362531	0.00907448	0.00569507	0	0.00324436	0.00497899	0.00374149	0.0761982	0	0.00217931	0.0273485	0	0.0104106	0.0162534	0.00196696	0.00478623	0	0.006388	0.00991359	0.00586891	0.00522186	0	0	0	0.00632987	0.00417859	0.0183081
LUAD	TCGA-78-7162	01A-21R-2066-07		0	0.00498739	0	0	0	0	0	0	0	0	0	0.0395094	0	0.275559	0	0	0.275358	0	0.00759352	0.00628594	0.0131119	0	0	0	0	0	0.911566	0	0	0.00366108	0.033941	0	0.00939394	0	0.0580921	0	0	0	0.122114	0	0	0.138094	0	0.647548	0	0.00390723
LUSC	TCGA-22-5481	11A-01R-1949-07		0	0	0	0	0	0	0	0.00414665	0.0811491	0	0.00841124	0	0	0.219663	0	0	0	0.133012	0	0	0	0.162027	0.318521	0	0	0	0.958844	0	0	0.0032485	0.023475	0	0.0820309	0.173727	0	0	0.00204422	0	0.0037562	0.00133683	0	0	0.183208	0	0	0.00288447
LUAD	TCGA-44-7662	01A-11R-2066-07		0	0.00301413	0.0036899	0	0	0	0	0	0.0707166	0	0	0	0	0.00377462	0.0121783	0.0765052	0.130516	0.00771265	0.0988154	0.0473577	0	0	0.00552352	0	0.00295641	0	0.855265	0	0	0.00673328	0.0813617	0	0.0321696	0	0	0	0	0.00214053	0	0.024805	0	0.0218263	0.00472143	0.330751	0.00992459	0
LUSC	TCGA-NC-A5HM	01A-12R-A26W-07		0	0	0	0	0	0	0	0	0	0.0401533	0	0	0	0.226863	0	0	0	0	0.00254488	0.10112	0.000878862	0	0	0	0	0	0.140764	0	0.00253279	0	0.0511872	0	0.0251862	0	0	0	0.00371206	0.00104741	0	0	0.00330329	0.0142402	0	0.00367828	0	0.00132132
LUSC	TCGA-60-2712	01A-01R-0851-07		0	0.0065215	0	0	0	0	0	0	0.0379276	0	0.000876605	0.0202959	0.0768069	0.183743	0	0	0.0134031	0	0.00248232	0	0	0	0.0687176	0	0	0	8.11864	0	0	0.0485474	0.0430554	0.0573229	0.0609854	0.0022298	0.00542579	0	0	0	0	0	0	0	0	0.139926	0.00157898	0
LUSC	TCGA-56-7222	11A-01R-2045-07		0	0.00176664	0	0	0	0	0	0.00143928	0.0495461	0	0	0.0101238	0	0.121434	0.0068343	0	0.0204226	0.00288549	0	0.0016107	0	0.000824346	0.0258311	0	0	0	0.442112	0	0	0.00393966	0	0	0	0	0	0	0	0.00200207	0.307687	0	0	0.00680481	0.0017664	0.0070308	0.0105203	0.0303074
LUSC	TCGA-22-5474	01A-01R-1635-07		0	0	0	0	0	0	0	0	0.019918	0.00176555	0.00142258	0	0	0.238849	0.00895444	0	0	0.00896093	0.157106	0	0.00139118	0.00341335	0.00427833	0	0.00686979	0	0.606857	0	0	0.0147101	0	0	0.127044	0.05066	0	0	0.0675732	0.0563714	0.0107969	0.00384261	0.0104577	0	0	0.221253	0	0.0250987
LUSC	TCGA-66-2765	01A-01R-0851-07		0	0	0	0	0	0	0	0.00200746	0.0111822	0.190904	0.000479189	0	0	0.129588	0.0158871	0	0	0.137842	0.0705608	0	0	0.00114977	0	0	0.0138844	0	6.52666	0.00303209	0	0	0.331962	0	0.0643033	0.0012189	0	0	0.0534405	0.000558484	0.0745561	0	0.0739755	0.0493539	0	0.0764894	0.00172628	0.000704531
LUSC	TCGA-56-8624	01A-11R-2403-07		0.0104222	0.218383	0.00211062	0.00215823	0.00291015	0.00190325	0	0.00440102	0	0	0	0	0	0.421761	0.00696596	0	0.00514637	0.0838208	0.0356983	0.0024626	0	0	0.0031674	0	0.00338212	0	0.337578	0	0	0.00286854	0	0.00202049	0	0.101545	0.133299	0	0	0.00122438	0	0.00141884	0	0	0.00270065	3.20331	0.00189228	0
LUSC	TCGA-77-7338	11A-01R-2045-07		0	0	0	0	0.00206662	0	0	0.0218774	0.097491	0.000925895	0.000746032	0	0	0.143401	0.0346277	0.0032712	0.0265078	0.126881	0.00211257	0	0.00145913	0.157436	0	0.00313005	0.00480357	0	0.196846	0	0.0273328	0.00288731	0	0	0.0313523	0.00189766	0.0023088	0	0.0770367	0	0.192513	0	0	0.186183	0	0.0854959	0.00403136	0.00673544
LUAD	TCGA-78-7149	01A-11R-2039-07		0	0	0.00487176	0	0	0	0	0	0.0183904	0.012038	0	0.00255194	0	0.779271	0	0	0.00538498	0.0152744	2.50631	0.0312631	0	0.0261822	0.0511773	0	0.0136617	0	1.13524	0	0	0.0644624	0.0987798	0	0.00234619	0.675405	0.645381	0	0.00500794	0.00141307	0	0	0.436733	0.192114	0.00311684	0	0.00655169	0
LUSC	TCGA-77-7463	01A-11R-2045-07		0.00222922	0.00334332	0	0	0	0	0	0.00376535	0.00204448	0	0	0.00189181	0	0.0147414	0	0	0	0.00943605	0	0.0653141	0	0	0	0	0	0	0.304012	0	0	0.00603212	0.0227525	0	0	0	0	0	0.00185624	0.00104754	0.545729	0	0.00330367	0	0.0346586	0.172899	0	0.00141441
LUSC	TCGA-66-2777	01A-01R-1201-07		0	0.0025876	0.00158387	0.0032392	0.00218386	0	0.0224363	0	0.00354007	0	0.00394178	0	0	0.0163841	0	0	0.0074304	0.00165531	0.0245566	0	0.0115643	0.02153	0.00474189	0	0.0126902	0	0.159245	0	0	0.0153234	0.00997831	0	0.0183853	0	0	0	0.00325629	0.0192951	0	0.00851792	0.00289771	0	0.0182398	0.0258133	0.00284005	0.0105948
LUAD	TCGA-97-A4M7	01A-11R-A24X-07		0.0463662	0.00261108	0.0375587	0.000408574	0	0.0158534	0	0.00333263	0.0264533	0.0118476	0.0155124	0.0770222	0.00205004	1.20311	0.00514112	0.00174407	0.13048	0	1.8303	0.154776	0.00972437	0.0296255	0.00956982	0.513996	0.00384161	0.0057736	0.678981	0	0.0117315	0.00262549	0.0679398	0	0.0724564	0.113317	0.00369289	0.231006	0.000821459	0.0565561	0.125281	0	0	0.0582987	0.00102252	0.418387	0.000716455	0.0649331
LUAD	TCGA-44-6148	11A-01R-1858-07		0	0	0	0.00106579	0	0	0	0	0.00121061	0.00128772	0	0	0	0.00213241	0	0	0	0.0718929	0	0.00486437	0.00405865	0.343005	0	0	0	0	0.120566	0	0.00292415	0.00532602	0	0	0.0327127	0	0	0	0.00428565	0.00241852	0	0	0.0343234	0.0369914	0.0160038	0	0	0.0123112
LUSC	TCGA-77-7338	01A-11R-2045-07		0	0.0015096	0.0016307	0	0	0	0	0	0.000947036	0.00201471	0	0	0	0.0266972	0	0.0160155	0.00822733	0	0	0	0.000793749	0	0	0	0.00391963	0	0.430961	0	0	0.00565693	0	0	0.00566676	0.00206461	0	0	0.00502885	0.00189196	0.00308014	0.00657732	0.0208837	0	0	0.0332206	0.00292402	0.0165571
LUSC	TCGA-85-A4JC	01A-11R-A24Z-07		0	0.00153754	0	0	0	0.00169733	0	0	0.00207591	0	0	0	0	0.0807371	0	0	0.00416111	0.00196715	0	1.74375	0	0.00232601	1.00589	0	0	0	0.148595	0	0.00528076	0	0.0932713	0	0.0196921	0.00238311	0	0	0	0.00764337	0	0.00126533	0.00344361	0.0482467	0.532269	0.172554	0.00843775	0
LUSC	TCGA-68-A59I	01A-11R-A262-07		0	0	0	0	0	0	0	0	0	0.0308313	0.0012421	0	0	0.102066	0	0	0	0	0	0.0349397	0.00121468	0	0	0	0.00199942	0	1.31927	0	0.00350058	0	0	0.00238892	0.00652689	0	0	0	0.00256524	0.00144764	0.216824	0	0	0	0.0031931	0.00508378	0.0178987	0.00182621
LUAD	TCGA-55-8085	01A-11R-2241-07		0	0	0	0	0	0	0	0	0.000636978	0.0727836	0.000574948	0	0	0.19061	0.0114372	0.0126052	0.00244334	0	0.00325621	0.00134775	0.000562257	0.00428231	0	0.00482451	0	0	2.45266	0	0	0.00653664	0.00727718	0.00110579	0.00502823	0	0.199286	0	0	0	0.0240002	0.00465909	0.19231	0.052384	0.00147803	0.115307	0.0113919	0.000837739
LUSC	TCGA-77-7138	11A-01R-2045-07		?	?	?	?	?	?	?	?	?	?	?	?	?	?	?	?	?	?	?	?	?	?	?	?	?	?	?	?	?	?	?	?	?	?	?	?	?	?	?	?	?	?	?	?	?	?
LUSC	TCGA-39-5011	01A-01R-1443-07		0	0.0026681	0	0.00102247	0.00551477	0.000901673	0	0	0.00998369	0.000617689	0.00945625	0.00104756	0	0.00100479	0	0.00109115	0.014565	0.00104501	0.00140935	0.00349999	0.00389369	0.0108306	0.00150057	0	0.00560803	0	0.134701	0	0.00140265	0.00563602	0	0.00191443	0.0132283	0.0113938	0	0.00370578	0.038031	0.000580055	0	0.0033609	0.00548805	0.00197155	0	0.217961	0	0.00808751
LUAD	TCGA-50-5939	11A-01R-1628-07		0	0	0	0	0	0	0	0.00975887	0	0	0	0	0	0	0	0	0.277172	0.00978237	0	0.00546058	0.0318928	0.00558937	0	0	0.00749954	0	9.47035	0	0	0	0	0	0	0.0888814	0	0	0	0.0488691	0.00883997	0	0.00856229	0	0	0.0476715	0.00419596	0.00366581
LUSC	TCGA-39-5021	01A-01R-1443-07		0.00250763	0.0234511	0	0.0358302	0.0224062	0.0164855	0.0119893	0.00423561	0.0991471	0.00125481	0.00151658	0	0.00260551	0.100639	0.00335207	0	0.0128807	0.00106145	0	0.00237004	0.000494369	0.0225494	0.126503	0	0	0.00244599	3.46074	0	0.00284943	0.0681814	0.0860824	0.0262515	0.00549214	0.00257179	0	0	0.0229688	0.00117836	0	0.000682756	0.00371626	0	0.00259915	0.0248288	0.0191222	0.00810247
LUAD	TCGA-67-3774	01A-01R-0946-07		0	0.00389641	0	0	0	0	0	0	0	0	0	0	0	0	0	0	0.0530888	0	0	0.00982181	0	0.0832203	0	0	0	0	0.178209	0	0	0.0236812	0	0	0.0437244	0	0	0.00779947	0	0.0244166	0.556508	0	0	0	0.00538563	0.514473	0	0
LUSC	TCGA-56-8083	01A-11R-2247-07		0	0	0.00387392	0	0	0	0	0	0.0554006	0	0	0	0	0.585363	0	0.00433744	0	0.0872346	0.00560231	0.102027	0.00193473	0	0	0	0	0	0.908426	0	0.0064835	0	0.0500816	0	0	0	0	0	0	0.00461156	0	0	0	0.141068	0.00508592	5.60338	0	0.00288266
LUAD	TCGA-97-8174	01A-11R-2287-07		0	0	0	0.00197186	0	0	0	0	0.0783933	0.0667089	0.00191965	0	0	0.012611	0.0362498	0	0.0500337	0	0	0.0899978	0	0.00476595	0	0	0	0.00928821	0.513002	0	0.0125819	0.00480864	1.76248	0.00369204	0.00371471	0	0.0118818	0	0	0.0246104	0.517217	0	0	0	0	0.235707	0.0449509	0.00279706
LUAD	TCGA-62-A46Y	01A-11R-A24H-07		0	0	0	0	0	0	0	0	0.00619622	0	0	0.00558882	0	0.092771	0.0176066	0	0	0	0	0	0.00259665	0.0459248	0	0	0	0	0.265711	0	0	0.076164	0.0336079	0	0.00461816	0	0.00821745	0	0.00548376	0	0	0	0	0.0315552	0	0.0108677	0	0.00417849
LUSC	TCGA-43-6143	01A-11R-1820-07		0	0.00665264	0	0	0	0	0	0	0.00132095	0	0	0	0	0.0843452	0	0	0	0	0.00337631	0	0.00116599	0.0657994	0.00359484	0	0	0	1.11734	0	0	0.00162783	0	0.00229316	0.0772715	0	0	0	0.110808	0.0208442	0	0.00161031	0.0569724	0	0.0459766	0	0.00644294	0.00187629
LUSC	TCGA-56-8082	11A-01R-2247-07		0	0.0104665	0	0	0	0.00254884	0	0	0	0	0	0.0888366	0	0.0651978	0.0186576	0	0.0654114	0.0384023	0	0.0494686	0.00137583	0.0034929	0	0	0.0226467	0	0.81333	0	0	0.00160341	0	0	0	0.00357865	0	0	0	0.00163969	0	0.0209012	0	0.00557313	0	0.126681	0	0
LUSC	TCGA-60-2715	01A-01R-0851-07		0	0.108147	0	0	0	0	0	0	0	0	0	0	0	0.00272102	0	0.00146427	0	0.00140235	0	0.0015656	0	0	0	0.0336261	0.0010751	0	0.76867	0	0	0.0248189	0.00422674	0	0.015208	0	0	0	0.0455182	0.0918517	0.0228106	0	0.00245489	0.0317485	0	0.0601387	0	0
LUSC	TCGA-56-8305	01A-11R-2296-07		0	0.00345967	0.00193499	0	0	0	0	0	0.00328442	0	0.000988192	0	0	0.139351	0	0	0.0777149	0	0.0027983	0.0324302	0	0.0165976	0	0	0	0	0.427488	0	0	0.001894	0	0	0.0103853	0	0	0	0	0.0230343	0	0	0	0	0	0.262897	0.00177998	0
LUAD	TCGA-38-4630	01A-01R-1206-07		0	0.00393075	0	0	0	0	0	0	0.0140488	0.00262299	0.00211345	0	0	0.284069	0	0	0	0	0	0.00495419	0.0020668	0.0577182	0.0508488	0	0	0	0.343431	0	0	0.00240867	0	0.0121943	0.025913	0	0	0	0	0	0	0	0	0.0251162	0.0054331	0	0	0.00332586
LUAD	TCGA-55-6968	01A-11R-1949-07		0	0	0	0	0	0	0	0	0	0	0	0.0322704	0	0	0	0.0112044	0	0.128768	0	0.0359395	0	0	0	0	0.00822653	0	0.105232	0	0	0.0174734	0	0	0	0	0	0	0	0	0	0	0	0	0	0	0	0
LUSC	TCGA-92-8064	01A-11R-2247-07		0	0	0	0	0	0	0	0.0811369	0.0674369	0.00343387	0	0	0	0.399879	0	0	0	0	0	0.0194572	0	0.0135079	0.0748894	0	0.0445375	0	1.86646	0	0	0.0922187	0	0.202213	0	0	0	0	0	0.0870657	0	0	0	0	0	0	0	0
LUAD	TCGA-91-8496	01A-11R-2403-07		0	0	0	0	0	0.00176787	0	0	0.0330183	0	0.0473033	0	0	0.353873	0	0.0213937	0.095606	0.161864	0	0.0388863	0	0	0	0	0	0	0.279988	0	0	0.0205731	0.012351	0.0112607	0.00170921	0	0	0	0.00201529	0	0.748017	0	0	0.316973	0.248346	0.587103	0	0.0015356
LUAD	TCGA-69-A59K	01A-11R-A262-07		0.00427776	0.0128313	0.00337726	0.00708668	0.00477782	0	0	0.00722551	0.0180101	0.0107029	0.00517427	0	0	0.0314649	0.0108565	0.0075627	0.0321444	0.0253502	0.00488406	0.00808608	0.00506005	0.0127026	0	0.00723638	0	0.00834522	3.40325	0	0.0218176	0.0806062	0	0.00331721	0.0157383	0.00438721	0.00533773	0.00642113	0.00712406	0.0201016	0.0130903	0.00931769	0.0190187	0.00683233	0	0.0282369	0.00310671	0.0285848
LUSC	TCGA-85-7698	01A-11R-2125-07		0	0.00179608	0	0	0	0	0.228408	0.00458482	0.0957864	0	0.080946	0.00230353	0	0.909439	0.0362844	0.00239939	0.00972159	0	0.846052	0	0	0.00543425	0.562828	0	0	0	2.51836	0	0	0.00537094	0	0.130502	0.205005	0.097434	0	0	0.0452045	0	0.37378	0	0	0	0	0.45689	0.00197131	0
LUAD	TCGA-49-6761	11A-01R-1949-07		0	0.0179988	0	0.00994068	0	0	0	0	0.396696	0	0	0	0	0.234452	0	0	0	0	0.027404	0.431017	0	0	0	0	0.0778892	0	8.9008	0	0	0	0.122488	0.428088	0.355966	0	0	0	0	0.270692	0	0	0	0.421691	0	0	0.0174315	0.253812
LUSC	TCGA-18-3407	01A-01R-0980-07		0	0.00853076	0.00334067	0.000435287	0.00469551	0	0.0201001	0	0.0404251	0.000525926	0.0262731	0.000891934	0.00218408	0.0437257	0	0.000929051	0.0256917	0.00177953	0.0251995	0.00298004	0.015333	0.00308563	0.00127444	0.00177793	0.0177354	0	0.22251	0	0.00119427	0.0496191	0	0.0195603	0.015665	0.00107791	0.00262289	0	0.000875166	0.0301269	0.016081	0.0200313	0.110589	0	0.0435748	0.360756	0.00610638	0.00190175
LUSC	TCGA-60-2716	01A-01R-0851-07		0.000949498	0.00213604	0	0	0	0	0	0.00160379	0	0	0	0	0	0.0715612	0.0658717	0	0.268879	0.000803824	0	0	0.00262065	0.0589285	0	0.40155	0.00492994	0.00370464	0.255864	0	0	0.000721234	0	0	0.0186528	0	0	0.00855147	0	0	0.0334138	0	0.00140714	0.0409459	0.0344452	0	0.00275828	0
LUAD	TCGA-55-6971	11A-01R-1949-07		0	0	0	0	0	0	0	0	0.0359055	0.0251391	0	0.00284228	0	0	0	0	0	0	0.0229434	0.00949633	0	0.0032401	0	0	0	0	8.07845	0	0	0	0	0.031166	0.042575	0	0	0	0	0	0	0	0.0446713	0	0	0.0221077	0.0194589	0
LUAD	TCGA-44-7670	01A-11R-2066-07		0	0	0.00118837	0	0	0	0	0	0.00920547	0.00301285	0	0	0.0437914	0.751164	0.272044	0	0.127071	0.00127429	0.0601498	0.153645	0	0.00873714	0	0.0560183	0	0	18.3974	0	0	0	5.33472	0	0.127728	0	0.0957883	0	0.00125338	0.0113172	0.520492	0	0	0.00721234	0.0577259	1.16746	0.00546584	0.0530572
LUSC	TCGA-77-8009	01A-11R-2187-07		0.00327019	0	0	0.00541751	0	0	0	0.00552364	0.144616	0.0016364	0.00131851	0	0	0.835761	0.0497964	0.00289071	0.0064591	2.48609	0	0	0	0.00316365	0.352917	0	0.0169793	0	2.28589	0	0	0.109997	0.00834427	0.0481818	0.00230947	0.0603696	0	0	0.00272304	0.0998853	0.0650459	0	0.00484636	0.00522307	0.0779592	0.447912	0.00237497	0.0117677
LUSC	TCGA-63-A5MR	01A-31R-A27Q-07		0	0	0	0	0	0.00232358	0	0.010746	0.0525741	0.0350188	0.00128255	0	0	0.364667	0	0.0393661	0.0719448	0.0242366	0.00726369	0.0270581	0.00752543	0	0.651868	0	0	0	1.00636	0	0.0042031	0.0673604	0	0.416875	0.00898592	0.123971	0	0	0.00794632	0.00149478	0	0	0	0.00508061	0.540722	6.03149	0.00231019	0.0040366
LUAD	TCGA-49-4486	01A-01R-1206-07		0	0	0	0	0	0	0	0	0.00128274	0.0245598	0	0.00462797	0	0.088781	0	0	0	0	0	0	0.00107511	0.00272946	0.00331466	0	0.00353936	0	0.831135	0	0	0.00150095	0	0	0.065472	0.00279647	0.0816561	0	0.0681146	0	0.200255	0.0163328	0.00404092	0.0958104	0.0197835	0	0	0
LUSC	TCGA-90-7766	01A-21R-2125-07		0	0	0	0	0.00164563	0	0	0.00248869	0	0	0	0	0	0.0682226	0	0.0182338	0.00602159	0	0.0841109	0.00278509	0	0	0.116129	0.00249243	0.00286878	0	0.640883	0	0	0.015297	0	0	0.134463	0.129954	0.00183848	0	0.00122687	0.0546966	0.164568	0	0	0	0	0.0948252	0.0545724	0
LUAD	TCGA-91-6847	01A-11R-1949-07		0	0	0	0	0	0	0	0	0	0.0722302	0.0461577	0.00422405	0	0.308083	0	0	0.0469701	0.00421378	0	0.00470432	0	0	0	0	0	0.00971017	1.58757	0	0.00657676	0.00507023	0	0.00385977	0.108228	0	0	0	0	0.121625	0	0.0460772	0	0	0	0.221774	0.0325336	0
LUAD	TCGA-91-6848	01A-11R-1949-07		0	0.115065	0	0	0	0	0	0	0	0.0426571	0.121954	0	0	0	0	0	0	0	0	0.0402844	0	0	0.124041	0	0	0	0.0735593	0	0	0.00647527	0	0	0.0120405	0	0	0.21753	0	0.00400582	0	0.0232101	0	0	0	0	0.049528	0
LUAD	TCGA-73-7499	01A-11R-2187-07		0	0.00201011	0.00239835	0	0	0	0	0.00513117	0.0149267	0.431716	0.00122483	0.00515606	0.751225	1.03351	0.0154194	0.0832447	0	0	0	0.0057423	0	0.0587773	0.0406217	0	0	0	2.94629	0	0.00345191	0	0	0.280329	0.0772335	0.903513	0.0454868	0	0	0.00999257	0	0.00165423	0.832873	0.155263	0.0031487	0.00501309	0.00220622	0
LUAD	TCGA-MN-A4N4	01A-12R-A24X-07		0	0.00198291	0	0	0	0	0	0	0	0.0582205	0	0.00224405	0	0.0144385	0	0	0.188753	0	0.0271716	0.0949693	0	0	0.0192384	0	0	0	0.910138	0	0	0	0.0472304	0	0.013059	0.00271194	0	0	0.00440372	0.00124258	0	0.0331183	0.0313502	0.0295637	0	0.0872729	0	0.00167776
LUAD	TCGA-80-5607	01A-31R-1949-07		0	0	0.00329866	0.00173044	0	0	0	0	0.0234877	0	0	0	0	0	0	0	0.0165051	0.00353717	0	0.0157958	0	0	0	0	0	0	0.0757264	0	0	0.00575979	0.0206854	0	0.00590144	0	0	0	0	0.00196338	0	0	0.018576	0	0.00433068	0	0	0
LUSC	TCGA-56-7580	11A-01R-2045-07		0.00328936	0	0.00259692	0	0	0	0	0	0.0456272	0.00164599	0.00265248	0.00279148	0	0.0979806	0	0	0.0184188	0.0027847	0.157734	0	0	0.0031822	0.0039886	0.00556437	0	0	1.25488	0	0.00808399	0.0154094	0.00814247	0	0.0557358	0.0506028	0	0	0.002739	0.0293684	0.161052	0.017912	0	0.0788052	0	0.0108563	0	0
LUSC	TCGA-22-5485	01A-01R-1635-07		0	0.00399554	0	0	0	0	0	0	0.0250658	0.106649	0	0	0	0.839627	0	0	0	0	0.529255	0.0100717	0	0.314683	0	0	0.00345811	0	2.69196	0	0	0.0269321	0.643871	0.00413178	0.270928	0	0	0	0	0.080121	1.19025	0.00580287	0.0710668	0.136161	0	0	0	0.0062604
LUSC	TCGA-98-7454	01A-11R-2045-07		0	0.00946916	0	0.00134705	0	0.00237581	0	0	0.0436631	0.0374335	0.00131138	0	0	0.00861502	0	0	0.00576768	0	0.0668428	0	0.00128243	0.00314654	0	0	0.00844375	0	0.983574	0	0.00799341	0.00152275	0.00829914	0.00504433	0.0121908	0	0.0487011	0	0.00270831	0.00305677	0.263753	0.00177113	0.00482015	0	0.0943936	0.016102	0	0
LUSC	TCGA-21-1076	01A-02R-0692-07/TCGA-21-1076-01A-01R-0692-07		0.00175996	0.00197965	0.000712822	0.000728903	0.000982848	0.000642788	0.00168291	0.00445909	0.00370487	0.00352272	0.0014192	0.000746787	0	0.027181	0.0022333	0.00233359	0.0176302	0.0126645	0.0120564	0	0.00208181	0.00346437	0.00106704	0	0.000571124	0	2.52751	0	0.00116273	0.0145706	0.0130698	0.00818862	0.00931751	0	0.00109803	0	0.00952572	0.000827024	0.00134641	0.000958374	0	0.00421645	0	0	0	0.0136682
LUAD	TCGA-64-5779	01A-01R-1628-07		0	0.00576715	0	0	0	0	0	0.00649514	0	0.046181	0	0	0	0.0668048	0	0.0407895	0.0983676	0	0.0175615	0	0	0	0.079467	0	0	0	1.11696	0	0	0	0.0294356	0	0.0597446	0	0	0	0.00320198	0	0	0.00209396	0	0.0798422	0.103628	0.0634567	0.00279268	0.0523878
LUAD	TCGA-73-4677	01A-01R-1206-07		0	0	0	0.00153743	0	0	0.00709933	0.0062702	0.0300238	0.0111454	0	0.00945091	0	0.158844	0.00992449	0.0032814	0.0377538	0.00628529	0.0339065	0	0	0	0.0360218	0	0	0	15.7559	0	0.00980991	0.0434086	0	0.00863587	0.0104864	0.00380716	0	0.00557216	0	0.0366322	0.0113596	0.00404288	0	0.005929	0.00384765	0.0673849	0.00269596	0.0508569
LUSC	TCGA-77-8007	11A-01R-2187-07		0	0	0.000823657	0	0.0163132	0	0	0.109255	0	0	0	0	0.0997275	1.23169	0.095641	0	0.134325	0.161628	0.12507	0.000986029	0.000411354	0.0131908	0.00126824	0.00352967	0.0663563	0	2.08021	0	0.00118548	0.00080621	0.100769	0	0.0609028	0.67087	0.00130178	0.0798663	0.043436	0.0171586	1.21156	0.00113621	0.0974051	0.1483	0.0724502	1.71819	0.0469758	0
LUAD	TCGA-44-7669	01A-21R-2066-07		0	0	0	0	0	0	0	0	0	0	0	0.0182517	0	0.126464	0	0.00316853	0	0	0	0.054205	0.00141333	0	0.0434647	0	0	0	0.623999	0	0	0.00197314	0	0	0.0379715	0	0.0402541	0	0	0	0	0	0	0	0	0.177456	0	0
LUAD	TCGA-50-5068	01A-01R-1628-07		0	0	0	0	0	0	0	0	0	0	0.0309789	0.0033455	0	0.269454	0	0	0.0735081	0	0	0.0968729	0	0.00572064	0.193605	0	0.031982	0	1.10293	0	0	0.00181148	0	0	0.0626411	0.00808612	0.00245951	0	0	0	0.13873	0	0.00292113	0.00944455	0.00612908	0.445625	0	0.0208435
LUSC	TCGA-NC-A5HK	01A-11R-A26W-07		0	0.00659418	0.00251104	0	0	0	0	0	0	0.00954931	0	0	0	0.22148	0	0.00281149	0	0	0	0.0721453	0.00125407	0.00615391	0.00385669	0	0	0	0.244548	0	0	0	0	0	0.047154	0	0	0	0	0	0.141126	0.00692783	0.00471355	0.269236	0.336258	0.120719	0	0.00201803
LUSC	TCGA-22-1016	01A-01R-0692-07		0.00260562	0.00172412	0.00211067	0.00107914	0	0	0.0049831	0.00440112	0.00968248	0.0156462	0.00105056	0	0.00541464	1.43692	0	0.0598846	0.0104792	0	0.0297492	0.00246265	0.00205475	0.00504147	0.372823	0.00440774	0.00507329	0.0101663	0.217567	0	0	0.0196289	0.0719424	0.00404108	0.0220817	0	0.00650252	0.00391116	0.00650899	0.033059	0	0.0241208	0	0.108202	0	0	0	0.00937622
LUSC	TCGA-85-6561	01A-11R-1820-07		0.00348397	0.00130629	0	0	0.00389125	0.00127245	0.00333145	0.0147119	0.0132696	1.1698	0.00210706	0	0	2.98387	0.0884867	0	0.180603	1.58681	2.11816	0.069149	0.0027474	0.1953	0.00422991	0	0	0	0.0992085	0	0	0.0305958	0.0291503	0.03242	0.223901	2.38863	0.00217363	0.0339925	1.49405	0.00573005	1.967	0.0208689	0.882905	0.851372	0.120973	0.0229973	0.304893	1.08946
LUSC	TCGA-66-2786	01A-01R-0851-07		0.00371675	0	0	0	0.00830247	0.00271493	0.597079	0.0125558	1.72126	1.47673	0.0269741	0	0.146749	2.43124	0.160356	0	0.00759498	6.43149	0.114576	0.00351282	0	0.783631	0.0360548	0.35838	0.0434204	0	2.18867	0	0	0.0605524	3.46223	0.599492	0.00524968	0.114356	0	0	0	0	0.31846	0	0.0936387	0.0534268	0.412206	3.07286	0.275327	0
LUSC	TCGA-85-8582	01A-21R-2403-07		0.0126084	0	0	0	0	0	0	0	0	0	0.0177925	0	0	0.159377	0	0	0	0	0	0.101291	0	0.0946585	0.00764431	0	0	0	0.0739822	0	0	0	0	0.0391088	0.00445213	0	0.110128	0	0	0	0	0	0.0186854	0.0100689	0	0.197662	0	0
LUSC	TCGA-96-7545	01A-21R-2045-07		0.00448956	0	0.00363674	0	0	0	0	0	0.117615	0.00449313	0.00181015	0	0	0.099746	0	0	0.0687302	0.00380076	0.00512588	0	0.0371741	0	0.163729	0	0.00874144	0	0.442198	0	0.010203	0	0	0.0487403	0.00634123	0.00920887	0	0	0.213089	0	0.00686923	0	0.106455	0.0215119	0	0	0.0130421	0.0693833
LUSC	TCGA-NC-A5HG	01A-11R-A26W-07		0	0	0.00265008	0	0	0	0	0	0	0.00163707	0.00131905	0	0	0.059545	0	0.0318108	0.023866	0.0276961	0.00747043	0.0216442	0	0	0	0	0	0	0.555104	0	0	0.0153166	0	0	0.0438817	0	0	0	0	0.0430452	0	0	0	0.0418017	0	0	0	0
LUAD	TCGA-L9-A443	01A-12R-A24H-07		0	0	0	0	0	0.0114113	0	0	0	0	0	0	0	0	0	0	0	0	0	0.0221474	0.00307983	0.105792	0.0094715	0	0.010139	0	0.672173	0	0	0	0	0	0	0	0	0	0	0	0.346586	0	0	0	0	0	0	0
LUSC	TCGA-96-8169	01A-11R-2296-07		0	0.00260045	0.00280906	0	0	0	0	0	0.0031804	0	0	0.00294291	0	0	0	0.0153269	0	0	0	0.00327752	0	0	0.0546646	0	0	0	0.283269	0	0.00394047	0.00541129	0	0	0.00243179	0	0	0	0	0	0	0	0.0051392	0	0	0.0572261	0	0.00411138
LUAD	TCGA-50-6590	01A-12R-1858-07		0	0	0	0	0	0	0	0	0.00318246	0.0178255	0.00287255	0	0	0.00648366	0	0	0.0118674	0.0120629	0	0	0	0	0	0	0	0.0138988	0.499305	0	0	0.00392181	0	0	0.010063	0	0.0088899	0	0	0.030131	0	0	0	0	0.155075	0	0.0206967	0.0041855
LUSC	TCGA-85-8070	01A-11R-2247-07		0.00457914	0	0	0	0	0	0	0.00773458	0	0.00229139	0	0	0.00951575	0.415844	0.0122423	0	0	0.0038766	0.00522816	0.173115	0.00361103	0.142097	0.00556655	0	0	0	0.240857	0	0	0.030014	0	0	0	0.525987	0	0	0.0419429	0.030125	0	0	0.624331	0	0.15188	0.090679	0	0
LUSC	TCGA-60-2706	01A-01R-0851-07		0	0	0	0	0.00280072	0	0	0	0	0	0	0	0.00521092	0.1324	0.00670402	0	0	0	0	0	0	0	0	0	0	0	0.210628	0	0	0	0	0	0.00175844	0	0	0	0	0	0	0	0	0.00400505	0.0025991	0.0620709	0	0
LUAD	TCGA-86-8074	01A-11R-2241-07		0.00931867	0.00452165	0.00245234	0.000643234	0	0	0.00594048	0.00262334	0.0481485	0.0155435	0.0012524	0	0	0.0770401	0	0.00411865	0.025283	0.00262966	0	0.00587157	0.00306189	0.00150251	0.00188801	0	0.002016	0.00302987	1.24109	0	0.0041043	0.010885	0.772265	0.0036131	0.0080072	0.00159285	0	0.0023313	0.0284516	0.0204351	0	0.0118403	0	0.0148836	0	0.0538224	0.00338383	0.05158
LUSC	TCGA-56-7222	01A-11R-2045-07		0	0.00598472	0	0	0.00222845	0	0	0.00674018	0.0589168	0.0658944	0.0365842	0	0	1.21929	0.00506364	0.0740746	0.1955	0.211138	0	0.00942868	0	0.0299585	0.394354	0	0	0	6.10784	0	0	0.0010983	0	0.00309439	0.00139914	0.286477	0.0024896	0	0.297388	0	0.0213693	0.0304214	0.044353	0	0.204735	0.345716	0.0101431	0
LUAD	TCGA-55-6972	01A-11R-1949-07		0	0.025262	0	0	0	0	0	0	0	0	0	0.0285888	0	0.459863	0	0	0	0	0.0384625	0	0	0	0	0	0	0	0.344089	0	0.0382796	0	0.999528	0	0.23791	0	0	0	0	0	0.0515438	0	0	0	0	0.0555922	0	0
LUSC	TCGA-58-A46N	01A-11R-A24H-07		0	0	0	0.00182455	0	0	0	0	0.00818529	0.0176358	0.0319722	0	0	0.00365052	0	0.00389421	0.0260932	0	0.00502983	0.0249822	0.00173702	0.00867181	0.0641031	0	0	0	0.0999337	0	0	0.00611122	0	0.00341621	0.0684245	0.00451816	0	0	0.00366834	0.012421	0.00674051	0.00239895	0	0	0.0639269	0.0218098	0	0.0155285
LUSC	TCGA-22-5489	01A-01R-1635-07		0	0	0	0.00100185	0	0	0	0	0	0.00121047	0	0	0	0.0820779	0	0	0.0046067	0	0.00276186	0	0.00190759	0.0774867	0	0	0	0	1.52623	0	0.00549747	0.00519312	0.0123448	0.0281375	0.00169633	0	0.0301841	0	0.00201428	0.00113672	0.140645	0.00131725	3.04002	0	0	0	0.0052704	0.00142111
LUSC	TCGA-NC-A5HR	01A-21R-A26W-07		0	0	0	0.00177537	0.0023939	0.00156562	0	0	0.105366	0	0	0	0	0.699618	0.0271979	0.0416818	0.0281248	0.192338	0.00489426	0.0303861	0.000845103	0	0	0	0	0	1.20176	0	0	0.0031682	0	0.00332414	0.139792	0.0373692	0.00534888	0	0.00178474	0.0423016	0.423044	0.00116714	0.879863	0.0376563	0.00222157	0.00353699	0.0108962	0.00271985
LUSC	TCGA-43-7657	11A-01R-2125-07		0.00143996	0.00647882	0.00116643	0	0	0.00105183	0	0	0.00135482	0.0807019	0.00609302	0	0	0.574935	0.00730893	0	0.0080445	0	0.00164405	0.0027219	0	0	0.00175046	0	0.00934561	0	1.41651	0	0	0	0.0452139	0	0.109828	0.0635025	0	0	0	0	0.0022032	0	0.00853597	0.183989	0.0208951	0.0641586	0.0219611	0.0409728
LUAD	TCGA-05-4410	01A-21R-1858-07		0	0	0	0	0	0	0	0	0.0927545	0.0148438	0	0	0	0	0	0	0	0	0	0	0	0.0573953	0	0	0	0	0.82293	0	0	0	0	0	0	0	0	0	0	0.00696972	0	0	0	0	0	0	0	0
LUSC	TCGA-58-8386	11A-01R-2296-07		0	0	0.00949039	0	0	0	0	0	0.00175934	0	0	0	0	0.0965704	0	0.0382972	0.0123322	0.00333434	0	0.0335025	0.00155296	0	0.0764139	0	0	0	0.39197	0	0.00447546	0.0234735	0	0.042759	0.00307297	0	0.00491455	0	0	0.0407175	0	0.00214474	0	0.0377439	0	0.0194987	0	0
LUSC	TCGA-92-8063	01A-11R-2247-07		0.00705431	0	0	0	0	0.0154586	0	0	0.0031511	0.00352997	0	0	0	0.315657	0	0	0.426643	0.00597203	0	0.0666725	0.0139073	0.0068245	0	0	0	0	4.15463	0	0	0.0326335	0.233999	0	0.0605428	0	0.00880228	0	0.0234961	0.0497235	0	0	0.177724	0.247874	0.453329	0.0116412	0	0
LUSC	TCGA-85-7950	01A-11R-2187-07		0	0	0	0	0	0	0.00602966	0.00532545	0	0.0205099	0.0736929	0	0.00655184	5.5365	0	0	0.0193815	0	0.496761	0.0119194	0	0	0.0152923	0.00533347	0.00204627	0	1.79671	0	0.0609043	0.0215842	0	0.139359	0.00663282	0	0.531103	0.00946519	1.78523	0.128896	12.0214	0	0	0.00503567	0.0457508	4.40686	0.00228975	0
LUSC	TCGA-77-A5GB	01B-11R-A27Q-07		0	0	0	0	0	0	0.0203557	0	0.00500724	0	0	0	0	0.366438	0	0	0	0	0.838516	0.0905383	0	0	0.0387194	0	0	0	0.658719	0	0	0	0.0543179	0.00825381	0	0.0109162	0	0	0.00886298	0	1.02599	0	0	0	0.209613	0.685021	0	0
LUAD	TCGA-50-5055	01A-01R-1628-07		0	0	0	0	0	0	0	0	0	0	0	0	0.0141017	0.00617557	0	0	0.120105	0	0	0.0128273	0	0	0.00824926	0	0	0	0.604474	0	0	0	0	0	0.00951735	0.00695963	0	0	0	0	0	0.00369526	0	0.0433537	0.133639	0.179174	0.0295699	0
LUAD	TCGA-49-4507	01A-01R-1206-07		0	0.00795356	0	0.000969789	0	0	0	0.00395515	0.11924	0	0.000944108	0.00397433	0.00486597	1.85458	0.0125204	0	0	0.0951521	0.0695102	0.00442621	0	0	0	0	0	0	2.50714	0	0	0.034802	0.0418238	0	0.17608	0	0.289258	0.021089	0.651236	0.00330101	2.84111	0.00127509	0	0.134637	0.109217	0.0734185	0.00170057	0
LUSC	TCGA-56-A5DS	01A-11R-A27Q-07		0	0.00394055	0	0.00217635	0	0.00191923	0.00502483	0	0.00117365	0.0144624	0.011653	0	0	0.0565689	0	0.00232254	0.0205669	0.00222433	0	0.00248327	0	0.0604923	0	0.00444465	0	0	0.300791	0	0.00298557	0.00587955	0.0201127	0.00203746	0.0315443	0	0	0.00394392	0.00218783	0.00123466	0.0964824	0	0.0506196	0.00419648	0	0.0476943	0.00190817	0.00154356
LUSC	TCGA-43-A56V	01A-11R-A26W-07		0.00639107	0	0	0.00132346	0.00356909	0	0.0611129	0.00539755	0.0015033	0	0	0	0	0.0783043	0	0	0.00572244	0.00270527	0	0.0332222	0	0.102253	0	0	0.00207397	0	1.09722	0	0.00785342	0.00242731	0	0	0.0225675	0	0	0	0	0.0450485	0.092897	0	0.00473573	0	0.0563067	0	0	0.00593236
LUAD	TCGA-73-4670	01A-01R-1206-07		0	0.00522373	0.00190801	0	0	0.00176534	0	0	0.0227852	0.00846539	0.0263092	0	0	0.00875039	0	0	0.00954093	0.0531954	0.217984	0.00456831	0.00285872	0.118541	0.135143	0	0.00313705	0	3.08246	0	0.0159665	0.00359329	0	0.00374817	0.042645	0	0.0030156	0.00362768	0.0885458	0.00227132	0	0.00394809	0.107448	0.00771998	0	0.0837518	0.021062	0.0473523
LUAD	TCGA-69-7761	01A-11R-2170-07		0.050573	0	0.00963913	0.0381943	0.0730981	0.0304224	0.00284465	0.077885	0.122456	0.000744312	0.00179917	0	0	0.208372	0	0	0.0299839	0.00251847	0.00169826	0.00281165	0.00117297	0.248554	0.0343554	0	0.0444074	0	0.353755	0	0	0.141869	0	0.0761272	0.0220596	0.015255	0	0	0.00123857	0.111834	0	0.000809975	0	0.023757	0.0354596	0.274915	0.0540125	0.0687684
LUAD	TCGA-55-7913	01B-11R-2241-07		0	0	0	0.000791149	0.00853425	0	0.0292261	0.0451723	0.00170659	0	0	0	0	0.260719	0	0.00506575	0	0	0.039258	0.00361088	0	0.00376021	0.041799	0	0	0	0.181534	0	0	0	0	0.0933229	0.0348477	0.00195913	0	0	0.00159064	0	0.564096	0.00104022	0	0.347816	0.508852	0.00630468	0.00416196	0
LUSC	TCGA-85-8288	01A-11R-2296-07		0	0.00316835	0.0033357	0	0	0	0	0	0	0.0359421	0.00170353	0	0	0.00333647	0	0	0	0	0	0.0159731	0	0.00831686	0	0	0	0	0.741459	0	0	0.00194149	0.0107809	0	0	0	0	0	0	0	0.0193938	0	0	0.0404895	0	0	0	0
LUSC	TCGA-94-7943	01A-11R-2187-07		0	0.000166983	0.000360757	0	0	0.000162657	0	0.00789856	0.00588118	0	0.000673025	0	0	0.00110712	0	0	0.00671288	0.0727664	0	0	0	0.0327668	0	0	0.000144522	0	0.143576	0	0	0.0116399	0.000532325	0	0.00550407	0.0118755	0.0030564	0	0.0619305	0	0	0	0.000660008	0.0135149	0	0.0209456	0.00291094	0.000141286
LUAD	TCGA-69-7980	01A-11R-2187-07		0.00393023	0	0	0	0.00219483	0	0	0.112855	0.00180226	0.213385	0.0467467	0	0	0.00207002	0	0.114647	0	1.91483	0	0.00371458	0	0.264952	0	0	0.00765239	0	0.86781	0	0	0.0812172	0	0.0152386	0.0392947	0	0	0.153386	0.103089	0	0.303678	0	0	0.134961	0.00203683	0.171872	0.0399605	0
LUAD	TCGA-99-8032	01A-11R-2241-07		0.0273111	0	0.0198547	0.0294089	0	0	0	0.00461308	0.0847327	0	0.00110116	0.00231773	0	1.17021	0.00693126	0.00241418	0.0812683	0	0.533211	0.010325	0	0.0300726	0	0	0.00354508	0	7.04338	0	0.00620674	0.00150338	0.0975623	0.00211785	0.136779	0	0	0.0286967	0.00227416	0.00128338	0.756347	0	0	0.078517	0	0.734628	0.0555369	0.00173285
LUAD	TCGA-62-A472	01A-11R-A24H-07		0	0	0	0	0	0	0	0	0.0440889	0	0	0	0	0	0	0	0.371365	0	0.146109	0	0	0	0	0	0.00319446	0	0.824215	0	0	0.0672968	0	0	0	0.247348	0	0	0.286893	0	0	0.00268023	0	0.00786127	0.132642	0.51983	0	0.00312293
LUAD	TCGA-67-3773	01A-01R-0946-07		0	0.0071452	0	0	0	0	0	0	0.0853511	0	0	0	0	0	0	0	0.162786	0.00806652	0	0	0	0	0.0462156	0	0	0	0.216663	0	0	0	0	0	0.0740204	0	0	0	0	0	0	0	0	0.167404	0.276531	0	0.0415198	0
LUSC	TCGA-22-5472	01A-01R-1635-07		0	0	0	0	0	0	0	0	0.0122278	0.031962	0.00735803	0	0	0.136466	0	0	0	0	0	0	0	0	0	0	0	0	0.0799455	0	0	0	0	0	0.0161101	0	0	0	0.00379902	0.0021439	0.0139612	0.00745321	0	0.0291476	0	0.13552	0	0.0160817
LUSC	TCGA-63-7021	01A-11R-1949-07		0	0.00198478	0	0	0.0177371	0	0	0.00447065	0	0	0	0	0	0	0	0	0	0	0.00302192	0	0	0.0256055	0	0	0	0	0.311811	0	0	0.00328452	0	0	0.0112152	0	0	0	0.0286512	0.00124375	0.0607454	0	0	0	0	0.0873553	0.061511	0
LUSC	TCGA-NK-A5CX	01A-11R-A26W-07		0	0	0.0050496	0.00130746	0.00352596	0	0	0	0.00297026	0	0	0	0	0.119006	0	0	0.0306469	0	0	0	0.00124474	0.0305407	0.0344617	0	0	0	0.405234	0	0	0.00145064	0	0	0.00444326	0.00323769	0.00393916	0	0	0.00296694	0.198039	0	0.00467849	0	0.00327213	0.0052096	0	0
LUAD	TCGA-91-6835	11A-01R-1858-07		0.0974083	0.0877082	0.0925939	0	0.00639972	0	0	0	0.0754755	0	0	0.00486263	0	0.186565	0.0765943	0	0.0109119	0	0	0.0054155	0.0225925	0	0	0	0.0185941	0	1.07824	0	0	0.0410035	0.0146205	0	0.00447056	0.229184	0.0571976	0	0.00954243	0	0	0	0	0.118972	0.011878	0.00945559	0	0.209496
LUSC	TCGA-43-3920	01A-01R-0980-07		0.00217615	0.00571153	0.00433987	0.00270382	0.00486109	0.000794795	0.00416178	0	0.017838	0.0157897	0.00833537	0	0.00678328	0.0135244	0	0.00288544	0.00437254	0.000921142	0.00248459	0.00205675	0.00643529	0.00108918	0.0277767	0	0.00141237	0	0.108795	0	0.00247278	0.0180178	0	0.00253126	0.0526552	0.0178547	0	0	0.000906028	0.0184068	0.00166481	0.00533254	0.00483753	0.0173785	0.0327058	0.285495	0	0.00271612
LUSC	TCGA-85-A5B5	01A-21R-A26W-07		0	0.00119411	0	0	0	0.0013182	0	0	0.00161222	0	0	0	0	0	0	0.00638085	0	0	0.0020604	0.0170561	0	0.0162581	0.0218825	0	0	0.00352054	0.296011	0	0	0.0067591	0.00460472	0	0.00957996	0	0	0	0.0255457	0	0.0745513	0	0	0.00288231	0	0.00297803	0	0
LUAD	TCGA-38-4632	11A-01R-1755-07		0	0	0	0	0.0156949	0.00513228	0	0	0	0	0.015573	0	0	0.285368	0	0	0	0	0	0.0066406	0	0.232097	0	0	0.0364807	0	0.440591	0	0	0.00856559	0	0	0.00992395	0	0.263013	0	0.00585055	0	0.225756	0	0	0.246883	0.00728253	0.162325	0	0
LUAD	TCGA-78-7540	01A-11R-2066-07		0.00282894	0	0	0	0.00631927	0.00619926	0.0919731	0.0907882	0.209768	0.894656	0.18934	0	0	0.26523	0	0.0250066	0.191482	0.00718475	0	0.139033	0	0	0.00343894	0.00957103	0.0605892	0	3.82344	0	0.00373792	0.189377	0	0	0.133361	0	0	0.00424638	0.0376899	0	0	0	0	0.185251	0.00586435	0.546198	0.00205451	0
LUSC	TCGA-85-A4QR	01A-11R-A24Z-07		0	0	0	0	0	0	0	0	0.00245892	0.0523368	0.0343845	0	0	0.264018	0	0	0	0	0	0.0884461	0.00217048	0.00532542	0	0	0	0	0.131458	0	0	0.0182072	0	0	0.0505383	0.00564561	0.00686876	0	0	0.00517349	0.379013	0	0	0	0	0.199849	0	0.0165455
LUSC	TCGA-85-A513	01A-12R-A26W-07		0.0608993	0.0022387	0	0.00140122	0	0.042013	0	0	0.0302257	0	0.00136411	0	0	0.0588743	0	0.00897205	0.0052967	0	0.00772564	0.0127906	0.00667002	0	0	0	0.00658747	0	0.38523	0	0	0.00186239	0	0	0.0382295	0.00346986	0	0	0.00281722	0.00158985	0	0	0.010028	0	0	0	0	0.00429331
LUSC	TCGA-90-A59Q	01A-11R-A26W-07		0.00272032	0.00203993	0	0.00112664	0.00303832	0	0	0	0.00249488	0.00136124	0	0.0530972	0	0.061084	0.0145455	0	0	0.00230296	0	0.0591343	0	0.0026317	0.0396828	0	0.00176554	0	1.18373	0	0	0.0330803	0	0	0.0559144	0.0306892	0	0	0.00226517	0	0.116542	0.00740665	0	0.0651724	0	0.00448912	0	0
LUAD	TCGA-97-8179	01A-11R-2287-07		0	0	0.0016874	0	0	0.00156122	0	0	0	0.00641706	0	0	0	0.0815994	0.0171423	0.0018893	0.168753	0.0633293	0.400201	0.00202005	0	0.00206769	0.85525	0.06508	0.00138716	0	0.262874	0	0	0	0	0	0	0	0	0.0352904	0	0.0512218	0.00327019	0	0.00316747	0.389159	0.110766	0.0493786	0.00310445	0.0213456
LUSC	TCGA-NC-A5HT	01A-11R-A26W-07		0	0	0	0.00212382	0	0	0	0	0.00229064	0.00256605	0	0	0	0	0	0.0135989	0.00747661	0.130238	0	0.126013	0	0	0	0	0	0	0.183322	0	0	0.00517919	0.0130848	0	0.014486	0	0	0	0.0982109	0	0.00784611	0.00279243	0.00759964	0	0	0	0	0
LUAD	TCGA-49-6745	11A-01R-1858-07		0.00569691	0.00837659	0.00153825	0.000786475	0	0.00138712	0	0	0	0	0	0	0	0.0188828	0.00507689	0	0	0.0225068	0	0.0143582	0	0	0	0	0.00123247	0	0.103864	0	0	0.00355623	0.0290727	0.0147257	0.0160931	0	0	0	0	0	0.0377716	0	0.0337709	0	0	0	0	0
LUSC	TCGA-34-A5IX	01A-12R-A27Q-07		0	0.0018169	0	0	0	0	0	0	0.00122654	0.0618307	0.0022142	0	0	0	0.00696866	0	0.00600512	0	0	0.00519036	0.00216532	0	0	0	0	0	0.226675	0	0	0.00875178	0.0140127	0.0468441	0.00193917	0.149253	0.147328	0	0	0.0012903	0.609183	0	0.00406929	0	0.0142303	0	0	0.0080656
LUSC	TCGA-85-8584	01A-11R-2403-07		0.00671249	0.00352352	0	0	0.00599773	0.000490319	0.0911446	0.132654	0.192925	0.325479	0.0388176	0	0	0.588325	0.0494032	0.0338212	0.172946	0.0147749	0.450636	0.0107851	0.000794003	0.0167757	0.0472086	0.180545	0.0331097	0	6.17765	0	0.00305097	0.0538644	0.0856385	0.00156157	0.0108827	0.399975	0.00167515	0.0181364	0.00055894	0.100937	0.195138	0.000731047	0.153196	0.557493	0.262992	1.15312	0.0814113	0.000397913
LUSC	TCGA-85-7710	01A-11R-2125-07		0	0	0.00277861	0	0	0	0.00673084	0.0416132	0.114243	0.00176115	0	0	0	1.13904	0	0.314219	0.209516	0	0.0401832	0.00665276	0	0.0136193	0.349948	0	0.00228422	0	9.08716	0	0	0.013182	0.152667	0.354797	0	0	0.101006	0	0	0.251385	0.0915447	0	0	0.00562125	0	0.795687	0	0
LUAD	TCGA-64-1680	01A-02R-0946-07		0	0	0	0	0	0.0097022	0	0	0.0121816	0	0	0.146535	0	0.0139914	0	0	0.0235537	0	0	0	0	0	0	0	0	0	0.37473	0	0	0.0203534	0	0	0.0187605	0	0.348045	0	0	0	0	0.00723281	0	0	0.151438	0.284944	0	0.00842749
LUSC	TCGA-63-A5MG	01A-12R-A27Q-07		0	0.00245419	0.00265108	0	0	0	0	0	0.00153962	0	0.00263909	0.0166644	0	0.00265848	0.0166118	0.00578595	0.0809009	0.00277064	0	0.0402114	0.00258084	0.00655214	0.00397846	0	0	0	1.67313	0	0.00371885	0.0030361	0	0	0.0300467	0	0	0	0.00817554	0.00461371	0.0801194	0.00712862	0	0.00522717	0	0	0.00237683	0.023072
LUSC	TCGA-22-4594	01A-01R-1201-07		0.00207521	0.000457718	0.00168101	0.000859468	0.0015452	0	0.00926037	0.00116841	0.0685298	0.00103843	0.0329105	0.00117407	0.29612	0.152497	0	0.00794906	0.33209	0.00058561	0.00078978	0.00130757	0.0185467	0.00341572	0.0612314	0	0.00808113	0	5.81391	0	0.0031441	0.0238413	0	0.00160923	0.0510192	0.00212831	0.0466097	0	0.002304	0.0754128	0	0.0135605	0.00102514	0.714823	0.729888	0	0.0311471	0.0394336
LUSC	TCGA-77-A5G7	01B-11R-A27Q-07		0	0	0.00500443	0	0	0	0	0	0.126944	0	0	0.0524289	0	0.292716	0	0	0.061031	0.35565	0	0.011678	0	0.00618424	0	0	0	0	1.36529	0	0	0.00469276	0.41291	0.0335352	0.0872601	0	0	0	0	0	0	0	0	0.177612	0	0	0	0
LUSC	TCGA-98-8021	01A-11R-2247-07		0.000587	0	0	0	0.00393372	0	0	0.0594897	0.05661	0.0255548	0.00118337	0	0	0.101864	0.00148975	0	0.172901	0	0.0549562	0.0221917	0	0.0266902	0	0	0.0045717	0	0.47508	0	0	0.0815868	0	0	0	0.109568	0.00952187	0	0	0.0344797	0	0.000639294	0.000869924	0.0271887	0	0.0280917	0.0196102	0.000372444
LUSC	TCGA-77-8008	11A-01R-2187-07		0.00674827	0	0.0135966	0	0	0	0.0129057	0	0.00602878	0.00168841	0.0815844	0	0.00701167	1.07845	0.00902073	0	0.41218	0	0.00770472	0.00956699	0.00133039	0.386378	0.0040914	0	0.0240887	0	7.60993	0	0	0.0584488	0.154971	0.010466	0.0142973	0	0.0042102	0	0	0.122087	0.252966	0	0.300024	0.0700581	0	0.640327	0.0710633	0
LUAD	TCGA-55-A4DG	01A-11R-A24H-07		0	0	0	0	0	0	0	0	0	0.00559378	0	0	0	0	0	0	0	0	0	0.0739571	0	0.005595	0	0	0	0	0.216202	0	0	0.00307674	0	0.00433428	0	0	0	0	0	0.00787946	0	0	0	0	0	0	0	0
LUSC	TCGA-60-2723	01A-01R-0851-07		0	0.00395996	0	0.00437414	0	0	0	0	0	0.0422797	0	0	0	0.0847252	0	0.0653514	0	0	0.00602921	0.004991	0.0166572	0.0722316	0	0	0.0377005	0	2.18741	0	0	0.0188047	0.0656714	0	0.0482194	0.0108318	0	0	0.206669	0.0198519	0.00807979	0	0.00782599	0	0.114943	0.156859	0.00767027	0.00310232
LUAD	TCGA-86-8359	01A-11R-2326-07		0	0	0.00381219	0	0	0	0	0	0	0.00241625	0	0	0	0.347067	0	0	0	0.0899324	0	0.177985	0	0	0	0	0	0	0.22788	0	0	0.00638946	0.0234961	0	0.00341009	0	0	0	0	0.0204214	0.00738806	0	0	0.131108	0	0.00796834	0	0
LUAD	TCGA-99-8033	01A-11R-2241-07		0.00134962	0.00910853	0.00109325	0	0	0	0	0.00227963	0.00374536	0.00742882	0.00272077	0.00114534	0	0.202078	0.00342519	0.0393692	0.0325356	0.00114256	0.117109	0.00255113	0.00798215	0.0026113	0.034371	0.0890392	0.00525558	0	1.08464	0	0.0351661	0.0137581	0.013672	0.00627941	0.00781134	0.0207623	0.00168404	0	0.0550667	0.0019026	0.123899	0.00220478	0.00400022	0.0754453	0.134292	0.153674	0.00196032	0.0441571
LUAD	TCGA-38-4628	01A-01R-1206-07		0	0.00969387	0	0.000382421	0	0.000674481	0	0	0.000824919	0.0383503	0	0	0.00191882	0.478208	0	0.000816217	0.0037737	0.000781703	0.00210848	0.00174541	0.0218445	0	0	0	0.00119857	0	0.530308	0	0	0.00327593	0	0.00143206	0.0378901	0	0	0	0.14378	0.0004339	0.878757	0.000502813	0	0.0811129	0.232567	0.173708	0.00469415	0.000547368
LUSC	TCGA-77-6842	01A-11R-1949-07		0	0	0	0	0	0	0	0	0.0212012	0	0	0	0	0.154538	0	0	0.152337	0.0904071	0.00677372	0.0112146	0	0	0.165879	0	0	0	1.34917	0	0	0	0.0908301	0	0.0837978	0	0	0	0	0	0.00907751	0	0	0.0094758	0	0.127276	0.0646307	0
LUAD	TCGA-44-2668	11A-01R-1758-07		0	0	0.00458206	0	0	0	0	0	0.0109213	0.00290421	0.00234004	0	0	0.0422539	0	0	0.0743272	0.00491337	0	0.0383974	0	0	0.00703756	0	0	0	1.14436	0	0	0.0176341	0	0	0.00409875	0	0	0	0.00483275	0.00272727	0	0.00316042	0	0.00926969	0	0.450144	0	0.0443248
LUSC	TCGA-37-5819	01A-01R-1635-07		0	0	0	0.00119802	0	0	0	0	0.00136081	0	0	0.00245482	0	1.22851	0	0.0255698	0.0369536	0.0489771	0.0264211	0.0109357	0.00114055	0	0.56121	0	0	0	0.223983	0	0	0.00135428	0	0	0.149128	0	0.0902353	0	0.00240867	0	0.265553	0	0	0.429667	0.215872	0.496444	0.00210078	0
LUAD	TCGA-62-8402	01A-11R-2326-07		0	0	0.0275067	0	0	0	0	0	0	0	0	0	0	0.0155141	0	0	0	0	0	0.274411	0.0114479	0.00561767	0	0	0	0	0.982419	0	0	0.02824	0	0	0	0.00595542	0.0144914	0	0	0	0	0	0	0.0463727	0.0120375	0	0	0
LUAD	TCGA-44-4112	01A-01R-1107-07		0.00344215	0	0	0.0014256	0.00384454	0	0	0	0.132313	0.0258367	0.00138785	0	0	0.0915155	0	0.0365126	0.0208079	0	0.106111	0.0130131	0.00135721	0.106352	0	0	0.0089361	0	7.18104	0	0	0.0422326	0.0614814	0.0373693	0	0	0	0	0.140446	0.01294	0.358132	0.0018744	0	0.104457	0	0.420343	0	0
LUAD	TCGA-55-8096	01A-11R-2241-07		0.00282098	0.0275004	0	0.00116833	0	0	0	0	0.00126011	0.00141161	0	0	0	0.580298	0.00754189	0	0	0	0.470238	0.0053324	0	0	0.0684132	0	0.00915437	0	1.13941	0	0	0.00346353	2.84554	0	0.100959	0.277744	0.344959	0	0.152685	0.0503732	0.574059	0.00153615	0.00836129	0.324404	0.476601	0.414316	0	0.00357976
LUAD	TCGA-MP-A4T6	01A-32R-A262-07		0.016293	0	0	0	0	0	0	0	0	0	0	0	0	0	0.018037	0	16.6804	0	0.000885821	0.00439972	0	0	0	0	0.000503546	0	0.189017	0	0.0987403	0.000363239	0.124895	0	0.00328755	0	0	0	0	0	0.0391741	0	0	0	0	0	0.000563464	0
LUSC	TCGA-34-8455	01A-11R-2326-07		0	0	0	0	0	0	0	0	0	0	0.0242933	0	0	0.180476	0	0.056092	0	0.016116	0.0579595	0	0	0	0	0	0	0	0.479961	0	0	0	0	0	0	0	0	0	0	0	0	0	0	0	0	0.366505	0	0
LUSC	TCGA-85-7844	01A-11R-2125-07		0	0.00445501	0	0.00246049	0	0	0	0	0.00279483	0	0.021558	0	0	1.09064	0	0	0	0.221296	0.41376	0.0729944	0.00234246	0.00594695	0	0	0	0	5.13165	0	0.0470991	0.0545986	0.088237	0.00460692	0.088078	0.0365576	0	0	0	0.0642092	0.399955	0	0	0.256195	0.0123155	0.941167	0	0
LUSC	TCGA-56-8201	01A-11R-2247-07		0	0	0	0	0	0	0	0	0	0.0228536	0.00108318	0	0	0.16169	0	0	0	0	0.10122	0.365632	0.00529635	0	0	0	0	0	0.257557	0	0	0	0	0	0	0	0.0033522	0	0	0	3.96662	0	0	0	0	0.270434	0	0
LUSC	TCGA-43-6773	01A-41R-1949-07		0	0	0.00328854	0	0.00453429	0	0	0	0.0611147	0	0	0	0	0.203686	0	0.0394747	0	0.0103106	0	0	0.011205	0	0.0639953	0	0.00526967	0	5.35021	0	0	0.0236041	0	0	0.0429855	0	0	0	0.0743703	0.0324309	0	0	0	0.00648408	0	0.107191	0	0.0383723
LUSC	TCGA-56-5898	01A-11R-1635-07		0	0	0	0	0	0	0	0	0.00151784	0	0	0	0	0.0572699	0	0	0.0351236	0.0949295	0.0504346	0	0.00133979	0.0558837	0.00412031	0	0.00441071	0	0.557309	0	0	0.00187047	0	0	0.00479943	0	0	0.0510053	0	0.00319349	0.202763	0	0.0100715	0	0.00352198	0	0.00246777	0.0059887
LUAD	TCGA-J2-A4AE	01A-21R-A24H-07		0	0	0	0.00209981	0	0	0	0	0.00238515	0.0152223	0	0	0	0.0546165	0	0.0403355	0	0.00429221	0	0	0	0.0392392	0	0	0	0	0.320648	0	0	0	0	0	0.00355539	0.051998	0	0	0	0	0	0	0	0.0080978	0	0	0	0.00300551
LUSC	TCGA-51-4081	01A-01R-1100-07		0	0	0	0.00114659	0.00309212	0.00202227	0.0158838	0	0.00247332	0.0027707	0.0033487	0	0	0.0321172	0	0.00244723	0	0	0.00316088	0	0.00873274	0.0054496	0.00336546	0	0.00539042	0	0.0483731	0	0	0.0269738	0	0.04079	0.00195516	0.00283933	0.00345449	0	0	0.00130094	0.00423592	0	0.00820571	0	0	0.00456862	0	0
LUAD	TCGA-44-6777	01A-11R-1858-07		0	0	0	0	0.000798192	0	0	0.00241422	0	0	0	0	0	0.21558	0.0406768	0	0.0847559	0.0375105	0.0465086	0.049307	0	0	0	0.00725355	0.00139147	0	4.77042	0	0	0.00656781	0	0	0.0237209	0.00293175	0	0.00107273	0.170193	0	0.168391	0	0	0	0.00148146	1.57794	0.00103803	0.0272897
LUAD	TCGA-67-4679	01B-01R-1755-07		0	0	0	0	0	0	0	0	0	0	0	0	0	0.00361783	0	0	0	0.0263385	0	0	0	0	0.124267	0	0.00288459	0	1.34008	0	0	0	0	0	0.00313881	0.0501408	0	0	0.0037009	0	0	0	0.0131734	0	0.00460673	0.102682	0	0
LUSC	TCGA-37-4129	01A-01R-1100-07		0.00154677	0.00231981	0.00122117	0.00128122	0.00345518	0.00112985	0.0207068	0.00261264	0.00927592	0.00154801	0.0199567	0	0.00964289	0.0146057	0	0.0396512	0.00950437	0	0.00353201	0	0.0030494	0.00154834	0.0977712	0.0130828	0.00200777	0.00301751	0.299123	0	0	0.0442219	0.0276274	0.00359836	0.0480539	0.0380725	0.00579013	0.00464357	0.00772787	0.0225322	0.00236663	0.0101074	0	0.0271752	0.0384773	0	0.00449337	0.039292
LUSC	TCGA-21-1080	01A-01R-0692-07		0	0.00694458	0.0040529	0.0014174	0.00191122	0.00124995	0.00327254	0.00289034	0.0115468	0.0119878	0.00413961	0	0.00355595	0.0309917	0	0	0	0.00434595	0	0.00161729	0.0107953	0.0154163	0.00208017	0	0.0144377	0	0.0602652	0	0	0.0119996	0	0.00265389	0.00642222	0.00526491	0.00213519	0	0.00427464	0.0160821	0.00261819	0.00186363	0.00253594	0	0	0	0.00248549	0.0163258
LUAD	TCGA-05-4422	01A-01R-1206-07		0	0	0	0	0	0	0	0	0	0	0	0	0	0.149387	0.0237559	0.00201474	0	0	0.0728635	0.00215417	0.00179736	0	0.0552748	0	0	0	0.245427	0	0	0.00346258	0	0.00176744	0.030583	0	0	0	0.00379576	0	0	0.00124114	0	0	0	0.233196	0	0.0148623
LUAD	TCGA-97-7547	01A-11R-2039-07		0	0.00872038	0.0011775	0.000602029	0	0.00106181	0	0	0	0.00800127	0.00175826	0	0	0	0	0.0128494	0.00597377	0.0012306	0.00165965	0.00137386	0.00687779	0.00145509	0.0158991	0	0.000943428	0	0.277527	0	0	0.00559993	0.00741816	0.00112722	0.0244717	0	0.00181381	0	0	0.0177599	0	0.000791558	0.00215424	0	0	0	0.00105569	0.000922303
LUAD	TCGA-55-8203	01A-11R-2241-07		0	0.0059246	0.00486168	0.00505689	0.00227289	0.00148648	0	0	0.018277	0.0560072	0.0196919	0.00518096	0	0.119396	0.00516463	0.00179886	0.0587489	0.00172279	0.0511155	0.00384669	0.00561669	0.00196871	0.00740902	0.0619645	0.00792455	0	0.371683	0	0.0508191	0.0477841	0.0258077	0.0236708	0.0117782	0.0584381	0.00253925	0	0.00508356	0.0334695	0.00934094	0.00775703	0.00301584	0	0	0.0033582	0.00147792	0.0305576
LUAD	TCGA-05-4418	01A-01R-1206-07		0	0	0	0	0.0063635	0	0.217922	0.041702	0.327845	0.0418148	0.229985	0	0	0.0688194	0.072813	0	0.0892745	0.207404	0.0498716	0	0	2.76143	0	0	0.250216	0.0222297	1.05026	0	0	0.0160046	0.00969185	0.00147271	0.00402367	0.23373	0.00236975	0	0	0.180272	0.101703	0.0341277	0.0140726	0.263896	0.38582	0.0344743	0.0303437	0
LUSC	TCGA-77-8156	01A-11R-2247-07		0	0	0	0	0	0	0	0	0	0.0451238	0.0096955	0	0	0	0	0	0.0426425	0	0.102957	0.00568186	0	0	0	0	0	0	0.0774508	0	0	0	0	0	0	0	0	0	0	0	0.137973	0	0	0	0.0436178	0.158731	0	0
LUSC	TCGA-94-A5I6	01A-21R-A27Q-07		0	0	0	0	0	0	0	0	0	0.00212646	0	0	0	0.00345912	0	0.00375641	0.05244	0	0.00485184	0.00401637	0.00335112	0.0041111	0.0051529	0	0.00275804	0.00829018	0.667181	0	0	0.0218664	0	0	0	0.0392245	0	0	0	0.0019969	0	0	0.0188932	0.00678727	0	0.0140253	0.00617244	0.00521539
LUAD	TCGA-78-7143	01A-11R-2039-07		0.00461311	0.00325588	0	0.000955281	0	0	0	0	0.00217018	0.0011542	0.000929984	0	0	0.011686	0	0	0.0480619	0.00390536	0	0	0	0	0.00559376	0.00390184	0.001497	0	0.11319	0.00588451	0.00262095	0.01957	0.0117709	0	0.00161747	0	0	0.00346226	0.0153651	0.00325163	0.00705827	0	0	0	0	0.0342569	0.00167513	0.0111309
LUAD	TCGA-MP-A4SV	01A-11R-A24X-07		0	0.00461269	0.00242816	0	0	0	0	0	0	0	0	0	0.00639129	0.182995	0	0	0.0134526	0.00260373	0	0.0494163	0	0.0338659	0	0	0	0	0.503982	0	0	0.00700863	0	0.0286199	0.047785	0	0	0	0	0.0202336	0	0.0217723	0.00455798	0	0.00318784	0.162413	0	0.0018232
LUSC	TCGA-43-3394	01A-01R-0980-07		0	0.00083541	0.000902429	0.00184557	0.00373284	0	0.00213056	0	0.0633884	0.000557469	0.00314423	0	0.00231507	0.161455	0	0	0.00197555	0.00094313	0.00890363	0	0.0021963	0.0311876	0.029794	0	0.0260295	0	0.0520746	0	0	0.0164432	0.00550584	0.0725672	0.0173912	0.00571278	0.00556039	0	0.000927655	0.0198931	0	0.0169861	0	0.0249107	0	0.13972	0.0380266	0.00342951
LUAD	TCGA-91-6831	11A-02R-1858-07		0	0	0	0	0	0	0	0	0.0553392	0	0.00454093	0	0	0.427103	0	0	0	0	0.450056	0	0	0	0.491638	0	0	0	1.34825	0	0	0	0	0	0.103399	0	0	0	0	0	0	0	0	0	0.0933879	1.20806	0.0408967	0
LUSC	TCGA-56-7731	11A-01R-2125-07		0.019808	0.00742685	0.024068	0	0.0221235	0	0	0.0836435	0.377394	0.396475	0	0.176503	0	0.208654	0	0	0	0	0	0.383783	0	0	0	0	0.0128558	0	6.82204	0	0	0.0882049	0	0	0.336463	0	0	0	0	0.00465399	0.0606141	0.0485383	0	0.158184	0.0205308	0.947936	0.0935057	0
LUSC	TCGA-90-7964	01A-21R-2187-07		0.00209592	0.000990609	0	0	0.000111473	0	0.000381745	0.000674322	0.025501	0	0.00100572	0	0.0632578	0.0125663	0.0221315	0	0.107566	0	0.00729289	0.000377317	0	9.99067e-05	0.000121022	0.00354552	0.000129552	0	6.37936	0	0.0216217	4.67268e-05	0	7.73947e-05	0.00909952	0.00255898	0.000498145	0.00179776	0	0	0.00412309	5.43484e-05	0	0.00812976	0.00113793	0.0174583	0.00384163	0.00195242
LUAD	TCGA-73-4668	01A-01R-1206-07		0	0	0	0	0	0	0	0.029611	0.0393623	0.179833	0.116568	0	0	0.126917	0	0	0	0	0	0	0.00345611	0	0	0	0.0512001	0	0.829243	0	0.00996015	0	0	0.00679716	0	0	0.16406	0	0.00729882	0.00411894	0.295051	0.00954625	0	0.153998	0	0	0	0
LUSC	TCGA-98-8023	01A-11R-2247-07		0	0	0	0	0	0	0	0	0	0	0	0.0169105	0	0.221236	0	0	0.0137751	0	0.254809	0.0414331	0	0	0.208321	0	0	0	1.0018	0	0.00452854	0.00369714	0.0190543	0.0741704	0	0	0	0	0.00331852	0	0	0	0.0236247	0	0.0495691	0.210453	0	0
LUAD	TCGA-50-5049	01A-01R-1628-07		0	0	0	0	0	0	0	0	0.0441051	0.0344037	0	0	0	0	0	0	0.138573	0.111118	0.0285444	0	0	0.078606	0.0075789	0	0.00405653	0	0.233023	0	0	0.0116287	0	0	0.0446029	0	0	0	0.00520449	0	0.191263	0	0.00926274	0	0.0906967	0	0.0226961	0
LUAD	TCGA-44-6147	01A-11R-1755-07		0	0	0	0	0	0	0	0	0	0	0	0	0	0	0	0	0	0	0	0.00747929	0	0	0	0	0	0	0.509606	0	0	0.00799246	0	0.0490925	0	0	0.167864	0	0	0.00371864	0	0	0	0.113753	0.0902253	0.169767	0	0
LUAD	TCGA-78-7145	01A-11R-2039-07		0	0	0.00227365	0	0.00940482	0.00205027	0	0	0.0196065	0	0.00113169	0	0	0.0429323	0.00750403	0	0.0388072	0.0023762	0.00320464	0.029181	0.0121738	0.00280967	0	0	0.00182168	0	0.379305	0	0.0287047	0.0201888	0	0.00217657	0.0436091	0	0	0	0.00467441	0.00395687	0.00429457	0	0	0.0403469	0	0.0787419	0.0081538	0.00166387
LUSC	TCGA-66-2744	01A-01R-0980-07		0.000603832	0.00340942	0.00144257	0.00175058	0.00134884	0.000882148	0.00692878	0	0.0081348	0.000302157	0.00535612	0.000512437	0.00501921	0.0120885	0	0.000533762	0.0069983	0.010735	0.000689415	0.0005707	0.0066664	0.0172855	0.00220027	0.00102146	0.00548659	0	0.0418728	0	0.000686138	0.0121837	0.002887	0.00234122	0.0142065	0.000619283	0.016576	0	0.00150841	0.00397246	0.00092389	0.000657625	0.0178974	0.000964427	0.00187761	0.0209256	0.00306972	0.0120186
LUSC	TCGA-85-8664	01A-11R-2403-07		0	0.00723562	0	0	0	0	0	0	0.0258607	0	0.0233423	0	0	0	0	0	0.0411903	0	0	0.00911954	0.0266316	0.056656	0	0	0.00626238	0	0.48912	0	0	0.00745644	0	0.00748235	0.224872	0.00989587	0.132439	0	0	0.00453416	0.0147634	0	0.0285992	0.0154111	0	0.143306	0.0140151	0.0171596
LUAD	TCGA-69-8253	01A-11R-2287-07		0.006227	0.00439495	0.10939	0.000644742	0	0.0284285	0	0	0	0	0.313517	0.0528449	0	0.485023	0	0	0.128598	0	0.00177739	0.00735666	0	0	0.0339925	0	0.00101036	0	2.10116	0	0	0.0011825	0.0595835	0.00120719	0	0	0.00194249	0	0	0	0.0023819	0.000847717	0	0.609169	0.542157	0.00256898	0	0.0848759
LUSC	TCGA-37-4135	01A-01R-1100-07		0.0016347	0.0011105	0.00131074	0.000677025	0.000730318	0.0014329	0.0068778	0.00607454	0.0305813	0.000981601	0.0355912	0	0.00407641	0.176007	0.00331896	0.00173401	0.0187027	0.00691951	0.17992	0.001236	0.00966822	0.0146613	0.218987	0.000553062	0.0125192	0.000637808	0.321404	0	0.00297203	0.080871	0	0.0210428	0.0631895	0.00804733	0.000407952	0	0.0356633	0.0411735	0.000500233	0.00979181	0.00581423	0.0240203	0.155881	0.0280552	0.0125843	0.0401073
LUSC	TCGA-52-7812	01A-11R-2125-07		0	9.93553e-05	0	0	0.000335412	0	0	0.000760867	0	0	0.0019061	0.00140169	0	0.00644188	0	0	0	0	0.0778315	0.0147591	0	0	0	0	0.000292357	0	0.23675	0	0	8.26543e-05	0.00459761	0	0.000340345	0.0260252	0	0	0	0	0	0	0.031376	0	0	0.00743357	0.00141763	0.00405853
LUAD	TCGA-55-6982	11A-01R-1949-07		0	0	0	0	0	0	0	0	0	0	0	0	0	0	0	0	0	0	0	0.00940212	0	0	0	0	0	0	0.10592	0	0	0.00651621	0.0253834	0	0	0	0	0	0	0	0	0	0	0	0	0	0	0
LUSC	TCGA-68-8250	01A-11R-2296-07		0	0.0292352	0	0	0	0	0	0.0149256	0	0	0	0.00749901	0	0.0166305	0	0	0	0.0149616	0	0.158681	0.0069683	0.00854862	0	0	0.00573506	0	1.61957	0	0	0.00486419	0	0.0068523	0	0	0	0	0	0.153637	0.243364	0	0	0	0.128226	0.0145821	0	0
LUSC	TCGA-60-2707	01A-01R-0851-07		0	0	0	0	0	0	0	0.00642022	0.117153	0.0475503	0	0	0	1.26828	0	0.00671983	0.0155342	0.00321784	0.334158	0	0	0	0	0	0.00493384	0	1.25138	0	0	0	0.0281942	0	0.0214558	0.783549	0	0	0.227883	0	2.16925	0	0	0.0971337	0.00393971	0.0125449	0.00552093	0
LUSC	TCGA-43-6773	11A-01R-1949-07		0.013377	0.00885146	0.010836	0	0	0.00488567	0	0	0.0692233	0	0	0	0	0.228191	0	0	0	0	0	0	0.00263722	0	0	0	0.00434097	0	0.49216	0	0	0	0	0	0.0235845	0.164632	0	0	0	0	0.153506	0	0	0.160241	0.166382	0.13245	0	0.00392934
LUSC	TCGA-37-4141	01A-02R-1100-07		0.00201911	0.00209308	0.000797038	0.00125435	0	0	0.0115843	0.00170523	0.0179036	0.0181865	0.0211663	0.0017135	0.00419585	0.0197522	0.00269905	0.000892405	0.0144684	0.0299134	0.00115264	0.000954163	0.00915537	0.00683668	0.0171815	0.0017078	0.0104836	0.00196948	3.75614	0	0.00381505	0.0287377	0.002576	0.00704579	0.041651	0	0.0226748	0	0.00336258	0.0137576	0.00308933	0.0104452	0.00448844	0.00644976	0.0010464	0.0199919	0.0131974	0.00977422
LUAD	TCGA-93-7347	01A-11R-2187-07		0.00707221	0	0.0019096	0.00097634	0	0.00344397	0	0	0.00216204	0.0224132	0	0.00400118	0	0	0	0	0.00448938	0.00199573	0.0888204	0.00222806	0	0.129995	0.168654	0	0.01377	0	0.311355	0	0	0.0606623	0	0	0.0332969	0	0	0	0	0.057604	0	0	0	0	0.158823	0	0.0085603	0
LUAD	TCGA-78-7535	01A-11R-2066-07		0	0.00764865	0.0129835	0.000603474	0	0	0	0	0.0527471	0.000729134	0.000587494	0	0	0.617311	0.00779115	0	0.178263	0	0.0765269	0.00550863	0	0	0	0	0.00945692	0	6.5875	0	0	0	1.292	0.0519764	0.11341	0.141967	0	0	0	0	0.0468183	0	0.00431882	0.127999	0.0604114	0.750219	0.0264556	0.00604637
LUAD	TCGA-86-7713	01A-11R-2066-07		0	0	0	0	0	0	0	0	0.0043451	0.00237075	0	0	0	0.223916	0.0253326	0	0.0188455	0	0	0	0	0.252086	0.00575934	0	0	0	0.444587	0	0	0.00719752	0	0	0	0	0.0177351	0	0.110461	0.0601104	0	0	0.00702124	0	0	0.0156366	0	0
LUAD	TCGA-44-6145	01A-11R-1755-07		0	0	0	0	0	0	0	0	0	0	0.0198902	0	0	0	0	0	0	0.0536956	0	0.0133214	0	0.00681781	0.0856704	0	0	0	0.274303	0	0	0	0	0	0.0846092	0	0.00879366	0	0	0.0231816	0	0	0	0	0.00730459	0	0	0
LUAD	TCGA-J2-A4AD	01A-11R-A24H-07		0	0.00398058	0	0.00439692	0.00592878	0	0	0	0	0	0.00428048	0	0	0.0835741	0	0.00469227	0.0783939	0	0	0.010034	0.002093	0	0	0	0	0	1.0488	0	0	0.0590238	0	0	0	0	0	0	0	0.0024944	0.227412	0	0.33827	0.0763039	0	1.37528	0	0.00336802
LUSC	TCGA-22-5480	01A-01R-1635-07		0	0	0	0	0.00716986	0.00937826	0	0	0.0747076	0	0.00517653	0	0	0.00676213	0	0	0.0595758	0	0	0.00606721	0	0.00642594	0.109251	0	0	0	0.0881603	0	0.0145889	0.0282695	0	0	0.163143	0.0065837	0	0	0	0.00301656	0.117864	0	0	0.010253	0.0798446	0.021187	0	0.041484
LUSC	TCGA-56-6545	01A-11R-1820-07		0.00110743	0.000830449	0	0	0	0.000808935	0	0	0.00989362	0.000554158	0.0187533	0	0	0.0449332	0	0.000978925	0	0.00093753	0.0012644	0	0.00174661	0.0235699	0	0	0.00359374	0	0.100392	0	0	0.00394356	0.0188136	0.000858766	0.0289374	0	0.0317824	0	0.0461073	0.000520396	0.00169442	0.000603046	0.0196944	0.0194565	0	0.0146201	0	0.0130639
LUSC	TCGA-90-7767	01A-11R-2125-07		0	0	0.00597733	0	0	0.00539006	0	0	0	0.073849	0.00297516	0	0.122673	0.129083	0	0	0	0	0	0	0	0	0.0447382	0	0.0335239	0	0.67607	0	0	0.0034547	0	0	0.0115145	0.136221	0	0	0	0	0	0	0.240583	0	0	0	0	0
LUAD	TCGA-75-6205	01A-11R-1755-07		0	0.0259603	0.028043	0	0	0	0	0	0	0.00866166	0	0.0440687	0	0.0143434	0	0	0	0.0146539	0.197629	0.0163598	0	0	0	0	0	0	0.331667	0	0	0	0	0	0.110019	0	0	0	0	0	0.291328	0.00942579	0.256524	0.193525	0	0.485597	0	0
LUAD	TCGA-MP-A4T8	01A-11R-A24X-07		0.00683751	0.00366239	0	0	0.00981875	0.00570802	0	0.00329976	0.514172	0.000488783	0.0600293	0	0.00202983	0.122107	0	0.000863438	0.0113957	0	0	0.00184638	0.0188718	0.00977777	0.00948141	0	0.0158489	0	0.388186	0	0	0.011643	0	0	0.0227448	0.00901603	0.0645976	0	0	0.00826205	0.0194289	0	0	0.204373	0.0273357	0.411038	0.00354695	0.0375801
LUAD	TCGA-35-4123	01A-01R-1107-07		0	0	0	0	0	0	0	0.026348	0.0846102	0.128236	0.0170711	0	0	0.26482	0	0.0393965	0.0184174	0	0	0.00210615	0.00175729	0.00431164	0.081268	0	0.00144629	0	3.10325	0	0	0.0448231	0.0454886	0.00172804	0.222519	0.178264	0	0	0	0.0638766	0.207984	0.0169886	0.00330248	0	0.00230974	0.15445	0	0.00413695
LUAD	TCGA-44-6147	11A-01R-1858-07		0.00335621	0.00251677	0.0026497	0.00139	0	0	0	0.00566894	0.00315777	0.00335888	0	0	0	0.223417	0	0.00296674	0.492968	0	0	0.00317206	0.00132332	0.0357156	0.0203483	0	0.00217825	0	1.5426	0	0	0.00723419	0	0.00780777	0.0470709	0.00688417	0	0	0.00279467	0.0173483	0.00513515	0	0	0	0.00695739	0.470771	0.00243744	0.0139268
LUSC	TCGA-39-5035	01A-01R-1443-07		0.00395345	0.00130798	0.00472246	0.00409339	0	0	0.00378038	0	0.00269589	0.0019783	0.010361	0	0	0.225294	0	0	0.180332	0.00502036	0.0135414	0	0.000779406	0	0.00239693	0	0.00898054	0	0.0850767	0	0.00898466	0.0216185	0.0330784	0.00153286	0.015785	0.00202731	0	0.00296716	0.00658398	0.00278665	0.320595	0.00968771	0.00292947	0.00631436	0	0.00652406	0.00430678	0.0279637
LUAD	TCGA-71-8520	01A-11R-2403-07		0	0.00212836	0	0	0	0	0	0	0	0	0	0	0	0.149964	0.0910566	0	0.228346	0	0.0291647	0.0348727	0	0.0369346	0.144911	0	0.00184208	0	0.0324564	0	0	0	0	0.00220093	0	0	0	0	0	0	0	0	0	0.00453318	0.188277	0	0	0.010095
LUAD	TCGA-78-7167	01A-11R-2066-07		0	0.00253248	0	0	0	0	0	0	0.0174761	0.00168993	0	0	0	0.216269	0	0	0.131312	0	0.00385582	0.00319186	0.00266317	0	0.00410538	0	0.00438369	0	1.06075	0	0	0	0.0172344	0	0.0357752	0.04849	0	0	0	0	0	0.00183901	0	0.0215757	0.00350041	0	0.00490531	0
LUAD	TCGA-55-8510	01A-11R-2403-07		0.00224061	0	0	0	0	0	0	0	0.00105406	0.0459691	0	0	0	0.0761232	0	0	0.00478245	0	0.00255818	0.00211767	0	0	0.127695	0	0.0130878	0	0.0227609	0	0	0.00123338	0	0.00173749	0.0157335	0	0	0.00336327	0.00186573	0	0	0	0	0	0.0534147	0.036975	0	0.0263262
LUSC	TCGA-66-2778	01A-02R-0851-07		0	0.01518	0	0	0.0135657	0	0	0	0.00190462	0.0405185	0	0	0	0.170635	0.021099	0	0.162162	0.0205649	0.106316	0.00382648	0	0.0364745	0.147278	0.0136976	0	0	5.10957	0	0	0.00848594	3.47711	0	0.177271	0.145328	0	0	0	0	0.00619458	0	0	0	0.0545529	0.654749	0.0882092	0
LUSC	TCGA-56-5897	01A-11R-1635-07		0.00329398	0.00711982	0	0.00136423	0	0	0	0	0	0.0016483	0	0.013977	0	0.120658	0	0	0	0	0	0	0	0.0295652	0	0	0	0	0.284088	0	0	0.0429447	0.0588349	0	0.0418729	0.0979698	0	0	0.00274286	0	0.322556	0	0	0.115744	0.00682839	0.326147	0.019138	0
LUAD	TCGA-97-7938	01A-11R-2170-07		0.0069803	0	0.0110218	0	0	0	0	0	0.0656757	0.00698586	0	0	0	0.257504	0	0	0	0	0.0717267	0	0	0.135058	0	0	0	0	1.31009	0	0	0.0124441	0.133495	0	0.0147889	0	0	0	0	0	0.331085	0	0	0	0.188111	0	0	0
LUAD	TCGA-05-4432	01A-01R-1206-07		0.0049013	0	0.00397027	0	0	0	0	0	0.0437873	0	0.00197616	0	0	0.00446042	0	0.00433254	0.00909734	0.00829867	0.00559598	0.00463237	0	0.00474163	0.0774563	0	0.00318104	0.00956166	0.170901	0	0.00556937	0.0114137	0	0.00760148	0.0314909	0	0	0	0	0.00460635	0.18748	0	0.00726364	0	0	0.258823	0	0.0179676
LUSC	TCGA-94-7557	01A-11R-2125-07		0	0	0	0	0	0	0	0.0138618	0	0.0041066	0	0	0.017054	5.37522	0	0	0	0	2.61418	0.224935	0	0.00793931	0.189549	0	0.0266315	0	3.90962	0	0	0	0	0	0.0704328	2.626	0	0	0.642357	0	9.46765	0.00446888	3.00405	0.602945	0.0850617	0.284399	0.0178802	0.294095
LUSC	TCGA-21-1078	01A-01R-0692-07		0	0.00577999	0	0.00120592	0.0032521	0.00106345	0	0.00491816	0.00260128	0.0101991	0.00117398	0	0	0.0194708	0.00389224	0.00128692	0.0108946	0	0.00332441	0.00412794	0.000574034	0.0261343	0.0194588	0.0123139	0.0056693	0.00284015	0.344455	0	0.00827152	0.0123222	0.0037148	0.0158054	0.0115252	0.00298623	0	0.00218532	0.00121228	0.000684125	0	0.000792779	0.00215756	0.00232527	0	0.00960996	0	0.021816
LUSC	TCGA-77-8136	01A-11R-2247-07		0.00587896	0.00440855	0	0	0	0	0	0.0198602	0	0.0647201	0	0.0199565	0	0.171204	0	0	0	0.238896	0.0805464	0.0444511	0	0	0	0	0	0	0.437681	0	0	0	0	0	0	0	0	0	0	0	0	0	0.017425	0.00938974	0.0548416	0	0	0.00345376
LUSC	TCGA-98-A53D	01A-32R-A262-07		0	0.000723144	0	0.000226311	0.000610313	0	0	0	0	0.00273435	0.000660954	0	0	0.00992465	0	0	0.00111661	0	0	0	0	0	0.000662595	0	0	0	0.0459019	0	0	0.000551887	0.00697147	0.000847471	0.00693268	0.00112083	0	0	0	0.000256776	0.0167214	0.000297557	0.00161961	0	0	0.00360695	0.000396847	0
LUSC	TCGA-77-A5G6	01A-11R-A27Q-07		0.00245249	0.0165518	0	0.0121886	0.00821754	0.00179144	0	0	0.0735152	0.00122722	0.000988823	0	0	0.0555615	0	0.00216789	0.142852	0.00415245	0	0.00695377	0.00386798	0.0616874	0.10111	0.0456357	0.0127337	0.0239221	1.57276	0	0	0.00886623	0	0.00380359	0.0103798	0.00251524	0.00306018	0	0.00204216	0.00115245	0	0	0.00726909	0	0.00508398	0.0971314	0.046309	0
LUSC	TCGA-85-8052	01A-11R-2247-07		0.00374442	0	0	0	0	0	0	0	0	0	0	0	0	0.00394431	0	0	0	0.297975	0.034201	0.0460066	0	0.0362244	0.544848	0.00633418	0	0	3.61045	0	0	0.00876528	0	0.0116145	0.0393866	0	0	0	0	0	0.00572913	0	0.00554917	0.059805	0.256151	0.333672	0.0353519	0.00237579
LUAD	TCGA-91-6847	11A-01R-1949-07		0.020473	0	0	0	0	0	0	0.0345807	0.00914509	0	0.0907998	0	0	0.0166649	0	0	0	0.415967	0	0	0	0.19806	0	0	0	0	19.5301	0	0	0.235544	0	0	0.173501	0	0.153275	0	0.0170476	0.0192409	0.0313246	0.100336	0	0.425086	0	0.304064	0.0148685	0.0360822
LUSC	TCGA-22-1002	01A-01R-0692-07		0	0.00847995	0	0	0.00325321	0	0.00557042	0.00491985	0.0135642	0.00291504	0.00117438	0.00247185	0	0.100039	0	0	0.0283518	0.0863046	0.00332555	0.0027529	0	0.00563566	0.0035408	0	0.00378083	0	0.107694	0	0	0.0316479	0	0	0.0351849	0.00298725	0	0	0.00242539	0.0260057	0.00445659	0.0015861	0.0043166	0	0.00301902	0	0.00423072	0.036482
LUAD	TCGA-50-7109	01A-11R-2039-07		0	0.00127656	0	0.000799007	0	0	0	0	0.0370647	0.000965383	0	0.00163722	0	0.0383365	0	0.023875	0	0.00163324	0	0.0127636	0	0	0	0	0.011269	0	0.250096	0	0	0.0159022	0	0	0.00272492	0.00197859	0	0	0.00160644	0.00181313	0.00295181	0	0	0	0	0.0477548	0	0.01258
LUSC	TCGA-46-6026	01A-11R-1820-07		0	0.0016934	0.00548776	0	0.0025222	0.00164953	0.00431871	0	0.00100872	0.0271202	0.0505075	0	0	2.27821	0	0	0.0184582	0	0	0	0.000890395	0	0.07394	0	0.0102594	0	0.926228	0	0	0.0109822	0.347067	0	0.132535	0.004632	0	0	0.00188039	0.00106116	5.14475	0.0012297	0.00334664	0.858411	0	0.350296	0.0524808	0.0254345
LUSC	TCGA-39-5016	01A-01R-1443-07		0.00207604	0	0.00163902	0.00085981	0	0	0.0119109	0	0.0116704	0.00207769	0.00251113	0	0.00862829	0.00745594	0	0	0	0	0	0	0.013097	0	0.0402778	0	0.00404217	0	0.114614	0	0.00235902	0.0257112	0	0.00321975	0.0116982	0.00425832	0	0.00311624	0.0103722	0.00585332	0	0.0146964	0.0184599	0.00663161	0.00430361	0.164444	0.00603088	0.0247516
LUAD	TCGA-05-5429	01A-01R-1628-07		0	0	0	0	0	0.00563574	0	0.0130319	0.0172319	0	0	0	0	0	0.0391615	0	0.203403	0.0130633	0	0.0875041	0	0	0	0	0	0	0.248597	0	0	0	0.439267	0	0.402899	0	0	0	0	0.145021	0	0	0	0	0.135948	0.394692	0.00560326	0
LUSC	TCGA-63-A5MV	01A-21R-A26W-07		0	0	0	0	0.00742494	0	0	0	0.00304845	0.00166328	0	0	0	0	0	0.00587639	0	0.00281395	0	0.00628306	0	0.0065429	0.0242439	0	0	0	0.222254	0	0.00439194	0	0.024684	0	0.0140679	0	0	0	0.00276778	0	0.076286	0	0.0541857	0	0	0.0109704	0	0
LUAD	TCGA-J2-A4AG	01A-11R-A24H-07		0	0	0	0.00472387	0	0.00416578	0	0	0	0	0	0	0	0	0	0	0	0	0.00651128	0	0	0.0829494	0	0	0	0	0.0642776	0	0	0.00262059	0	0.0176896	0	0	0	0	0	0	0	0	0.177486	0.227716	0	0	0	0
LUSC	TCGA-56-A4BX	01A-11R-A24H-07		0.0020865	0.00312927	0	0	0.00233041	0	0	0	0.00289515	0	0	0	0.00433587	0	0	0	0.00426364	0.00176638	0	0.00197201	0	0.042389	0	0	0	0	11.6741	0	0.00275692	0.0107454	0.0319436	0.00161798	0.0486263	0	0	0	0.0017374	0	0.121312	0	0.0587509	0.033325	0	0.0550908	0.00151531	0
LUAD	TCGA-62-8397	01A-11R-2326-07		0	0	0	0	0	0	0	0	0.0267943	0	0	0	0	0.521134	0	0	0.0197462	0	0.148386	0.113385	0	0	0	0	0	0	0.923394	0	0	0	0	0	0	0.0102531	0	0	0	0	0	0	0	0	0	0	0	0
LUAD	TCGA-NJ-A4YP	01A-11R-A262-07		0.172588	0.0615696	0.0436119	0.0744821	0.195031	0.187937	0.377772	0.213615	9.69753	0.338484	0.0823569	0.0221544	0	0.409895	0.241384	0.000256404	0.0862194	0.00540235	0.000662351	0.0249475	0.00411731	0.00199353	0.0316552	0.0132484	0.915871	0.00113174	0.526811	0.00222004	0.0141272	0.020859	0.00657275	0.000449863	0.229327	0.209132	0.0470519	0.0121912	0.00120766	0.249164	0.000887621	0.0410675	0	0.425294	0.466307	0.00765869	0.575518	4.13366
LUSC	TCGA-34-2596	01A-01R-0851-07		0.00676828	0.00253771	0	0	0.015119	0	0	0	0	0.00677366	0.0313667	0	0.0562596	0.201992	0	0	0	0.369577	0	0	0	0.349692	0.176452	0	0.0241601	0	1.74458	0	0	0.0342405	0.01618	0.00524849	0.140015	0	0	0	0	0	0	0	0.0601828	0.00540506	0	0	0.0614431	0.0041353
LUAD	TCGA-99-8025	01A-11R-2241-07		0	0	0.000918738	0	0	0	0	0	0.0314532	0	0	0	0	0.399684	0	0.00100257	0.100972	0.0566503	0.99969	0.00107195	0.000447199	0.00113533	0.00275404	0.00383724	0.00736108	0	1.49136	0	0	0	0.408054	0	0.018417	0	0	0	0	0	0.0503252	0	0.00168084	0.0597792	0.00117557	1.8286	0	0.000719625
LUAD	TCGA-55-6968	11A-01R-1949-07		0	0	0.00803412	0	0	0	0	0	0.00227283	0	0	0	0	0	0	0	0	0	0	0.00961794	0	0	0.210068	0	0	0	0.572029	0	0	0.00666579	0	0.0355107	0.0395269	0	0	0	0	0	0.0155702	0	0.0301622	0	0	0.0923622	0.00369526	0
LUSC	TCGA-66-2790	01A-01R-0980-07		0	0.00234838	0	0	0	0	0.0119782	0	0	0.0266403	0	0	0	0.0570905	0	0	0	0	0.00357552	0	0.00493914	0.00313483	0.00761388	0	0.0101625	0	0.148107	0	0	0.00143903	0	0	0.0245597	0	0.0117229	0	0	0.0191308	0	0.00170532	0.0185643	0	0	0.268732	0	0.001987
LUAD	TCGA-49-4510	01A-01R-1206-07		0	0.000324083	0	0	0.020756	0	0	0.00218996	0.015637	0	0	0.000366763	0	0.42066	0	0.0133709	0.00418255	0.000731744	0	0.000816928	0.000511211	0	0.000524049	0.000731084	0.00168295	0	0.10448	0	0	0.000607008	0	0.000335134	0.014712	0.0101944	0.00970678	0	0.00503816	0.000203085	0.665879	0	0	0.0379645	0.0129905	0.0962803	0.00502189	0
LUAD	TCGA-64-1678	01A-01R-0946-07		0.00802939	0	0	0	0	0	0	0	0	0	0	0	0	0.279447	0	0	0.0879927	0	0	0.0151777	0	0	0	0	0	0	0.307873	0	0	0.0806634	0.0614638	0	0.0170115	0	0	0	0	0.0905543	0.294848	0	0.118994	0.0769461	0	0.344507	0.00583133	0
LUSC	TCGA-85-8580	01A-31R-2403-07		0	0	0	0	0	0	0	0	0.0389545	0	0	0	0	0.250866	0.0166534	0.0440497	0	0	0.142238	0	0	0.048209	0	0	0.0121283	0	4.37218	0	0	0.0137155	0	0	0	0	0.00777254	0	0	0	0	0	0.0184627	0.0099489	0	0.421452	0	0
LUSC	TCGA-66-2757	01A-01R-0851-07		0.0430268	0	0.0160863	0.00137076	0.0221799	0.0217587	0.0253189	0.0111809	0.00155703	0.0364362	0	0	1.16236	0.725183	0	0	0	0	0	0.00625629	0	0.0563228	0.0441466	0	0.0558504	0	2.08296	0	0	0	0.117981	0	0.0121769	0.135778	0.466675	1.11285	0	0.104204	0.0708969	0.0018023	0	0.555057	0	0	0.0624962	0.00392401
LUAD	TCGA-MP-A4TA	01A-21R-A24X-07		0	0.00204639	0	0	0	0	0	0	0.0641896	0.0505256	0.0165043	0	0	0.0206854	0	0	0.0141408	0	0.0467358	0.0619009	0	0.00537174	0	0	0	0	1.59843	0	0	0.0327099	0.045666	0.00211617	0.0601209	0	0	0	0	0.0410355	0.271401	0	0	0	0	0.139604	0.00198189	0
LUAD	TCGA-99-7458	01A-11R-2039-07		0	0.00253706	0	0	0	0	0	0	0	0	0	0.0172271	0	0.0498964	0	0	0	0	0.00386278	0.0287786	0	0.0427769	0.0328198	0	0	0	0.311674	0	0	0.00313862	0	0.00262357	0.0334506	0.00346983	0	0	0	0	0	0	0	0	0.0245471	0.0279156	0	0
LUAD	TCGA-MN-A4N1	01A-11R-A24X-07		0	0	0	0	0	0	0.00125475	0	0.00277786	0.0489181	0.000264532	0	0	0.0141354	0.00175407	0	0.014761	0	0	0.0229436	0.00181085	0.000634722	0	0	0.000425819	0	0.58165	0	0	0.000507011	0	0	0.0435547	0.117082	0.0614001	0	0.0650124	0.00277476	0	0.00107182	0.0087509	0.0282933	0.00068004	0.0140751	0.00190595	0
LUSC	TCGA-18-3410	01A-01R-0980-07		0	0.00532091	0.00224078	0.000587743	0	0.00103661	0.010856	0.00239703	0.00390456	0	0.00686615	0	0.00294904	0.00557271	0	0	0.00251654	0	0.00324053	0	0.0011191	0.0110308	0	0	0.00828937	0	0.0507779	0	0	0.00553648	0.00339251	0.0033014	0.00501107	0.00436631	0	0	0.00709013	0.00133372	0.00217133	0	0.00210312	0	0.0161801	0.170956	0	0.00180083
LUSC	TCGA-33-6737	01A-11R-1820-07		0.00837183	0.00452385	0	0.000866816	0	0	0	0.0919149	0.101905	0.0576021	0.0143457	0.00177617	0	0.345094	0	0.00185008	0.0355641	0.00177185	0.518543	0.0257155	0	0	0	0	0	0	5.28329	0	0	0.141925	0	0.137954	0.381572	0.00429302	0.0365619	0	0.505406	0.0206536	0.144104	0	0.0465259	0.147084	0.141007	0.00345384	0.01368	0.00248139
LUAD	TCGA-97-A4M6	01A-11R-A24X-07		0	0	0.00268229	0	0	0	0	0.0335584	0.0949784	0.00165696	0	0	0.2546	0.0177625	0	0	0.0234877	0	0.00378061	0.0438144	0	0	0.148936	0	0	0	0.840074	0	0	0	0	0	0	0.00339602	0	0	0	0	0.00506642	0.00180314	0	0	0	0	0	0
LUSC	TCGA-77-8146	01A-11R-2247-07		0	0	0	0	0	0	0	0	0.0902658	0	0.00509222	0	0	0.206218	0	0	0	0	0	0.167115	0	0	0	0	0	0	1.01975	0	0	0.00347613	0	0	0.0841381	0	0	0	0	0.00593487	0.705331	0	0	0	0.104726	0	0	0
LUSC	TCGA-92-7340	11A-01R-2045-07		0.00361773	0.00271288	0	0	0	0.0052852	0	0.109992	0.00323201	0.0018103	0	0	0	0.00914693	0	0.00319791	0.021006	0.00306269	0	0	0.00142644	0.0594978	0.140377	0	0.00234798	0	0.236488	0	0	0.079264	0	0	0.00282261	0	0	0	0.00301243	0.0459002	0	0	0	0.00577815	0.112493	0.0179101	0.00262737	0.051008
LUAD	TCGA-86-A4P7	01A-11R-A24X-07		0	0	0	0	0	0	0	0	0.00591932	0.00209877	0	0	0	0	0	0	0.206028	0	0	0	0	0.0671753	0	0	0	0	0.679688	0	0	0.00324116	0	0	0.0740507	0	0.00523348	0	0	0	0	0.0388267	0	0.00669888	0.108682	0	0	0.051744
LUSC	TCGA-56-7823	11A-01R-2247-07		0	0	0	0	0	0	0	0	0.0327485	0.001411	0	0	0	0.109222	0	0.0249254	0.00576202	0	0.0257553	0.0453057	0.00222361	0	0	0.00476999	0	0	0.58808	0	0	0	0.0274417	0	0.0278791	0	0	0	0.00234797	0	0	0.0122838	0	0.00450365	0	0	0	0.00828272
LUSC	TCGA-21-A5DI	01A-31R-A26W-07		0	0	0	0	0	0	0	0	0	0	0	0	0	0	0	0.00492222	0	0.00942816	0	0.121046	0	0.170363	0.00676911	0	0	0	0.315445	0	0	0	0	0	0.0586832	0	0	0	0	0	0.247077	0	0	0	0.0519445	0	0.00404403	0.00330092
LUSC	TCGA-21-1070	01A-01R-0692-07		0.00206092	0	0	0.000853548	0	0	0	0.00348108	0	0.00721896	0.00332378	0	0	0.0055261	0	0.00910882	0	0	0	0.00194784	0.00406301	0	0.00499805	0	0.00267516	0	0.0854005	0	0	0.00347736	0	0	0.00291092	0.00211365	0.00257159	0	0	0.00290534	0	0.00112226	0.00610849	0	0	0.0408116	0.00149674	0.00252933
LUSC	TCGA-39-5031	01A-01R-1443-07		0.00175967	0.00116436	0	0.00291514	0.00196538	0.00128537	0.00336528	0.00297225	0.0189901	0.0149691	0.00141897	0.00149333	0	0.0135309	0	0.00311095	0.012943	0.0580984	0	0.00498937	0.0027753	0.0156758	0	0.00595344	0.00913651	0	0.103884	0	0.00199953	0.0263122	0.00435589	0.0791438	0.0202653	0.0198517	0	0	0.00879155	0.00248067	0	0.00383287	0	0.011242	0	0.00290385	0.00255592	0.0177238
LUAD	TCGA-05-4395	01A-01R-1206-07		0.00275604	0	0.00223251	0	0.00615643	0	0	0	0.00259308	0	0.00111121	0	0	3.59865	0.0283518	0.00243622	0.275159	0.293983	0	0.00260481	0.00108668	0.0110353	0.103608	0	0.00357744	0	1.45065	0	0	0.00668109	0.0724733	0	0	0	0.0343895	0	0.179003	0.00129509	0.371083	0.00150078	0.00816879	0.114449	0.0571323	0.0682209	0.00200157	0.0850707
LUAD	TCGA-44-6145	11A-01R-1858-07		0	0.00299646	0	0	0	0	0	0	0.0131587	0.0199954	0.0112778	0.00678216	0	0	0	0	0.00853343	0.084571	0	0.00755329	0	0	0	0.00675958	0	0	1.96824	0	0	0	0	0	0	0	0	0	0	0	0.348492	0	0	0	0.00414173	0	0.00290201	0
LUSC	TCGA-39-5040	11A-01R-2125-07		0	0.0086812	0.0185215	0	0.00145569	0	0	0.0110072	0.000613135	0	0.0467456	0	0	0.394548	0.0418134	0.158988	0.00532658	0.324391	0.00297611	0.174918	0.000513893	0.0996089	0	0.00661427	0.0135342	0	4.47715	0	0.030998	0.0207465	0.277507	0	0.167585	0	0.00650512	0.080211	0.0206201	0	0.0119649	0	0.0502194	0.0541229	0.0108072	0.307562	0.0350221	0.000765678
LUAD	TCGA-50-5936	01A-11R-1628-07		0	0	0	0	0.0676575	0.0442484	0	0	0.0949908	0	0	0	0	0.36159	0	0	0.48828	0.0170942	0	0.0572524	0	1.03016	0	0	0.117945	0	0.858111	0	0	0.55216	0.0515224	0	0	0	0	0	0	0	0	0	0	0.548255	0.020929	0.533141	0.0293289	0
LUAD	TCGA-78-7161	01A-11R-2039-07		0.00323358	0	0	0.00803528	0.0216695	0	0	0	0.0332982	0.00161807	0.02086	0	0	0.0504838	0	0.00571668	0.00638679	0	0	0	0	0.00323685	0.00392096	0	0	0	0.693606	0	0	0.0124598	0	0	0.00228361	0	0.00403481	0	0	0	0	0.00176082	0	0	0.0502737	1.10457	0.00234838	0.00205166
LUSC	TCGA-58-A46K	01A-11R-A24H-07		0	0	0	0	0	0	0	0	0.0330134	0.00320708	0	0	0.0133185	0.0679144	0	0	0.0245737	0	0	0.0726888	0	0	0.00777149	0	0.00831922	0	1.39105	0	0.0145653	0	0.163535	0	0.0135786	0	0	0	0.0373572	0.00301169	0	0.01047	0	0	0	0	0	0
LUAD	TCGA-50-5939	01A-11R-1628-07		0	0	0	0	0	0	0	0	0	0	0	0	0	0	0	0	0.812577	0	0	0	0.0597407	0	0.196846	0	0	0	0.14559	0	0	0	0	0	0.0607139	0	0	0	0	0	0	0	0	0.103712	0	0.535781	0.00785977	0.0206001
LUSC	TCGA-43-5668	01A-01R-1635-07		0	0	0.00412707	0	0	0	0	0	0.00467014	0	0	0	0	0	0	0	0	0	0	0	0.00206115	0	0.0381282	0	0	0	0.315627	0	0	0.0212361	0.26057	0.00810737	0.0406093	0	0	0	0	0.0663243	0	0	0.0464823	0.00834923	0	0.086265	0	0.00309883
LUAD	TCGA-49-4487	01A-21R-1858-07		0	0	0	0	0	0	0	0	0	0	0.000168793	0	0	0.00477083	0	0	0.00224906	0	0.000477978	0	0.00231094	0.00335253	0	0	0	0	0.0174898	0	0	0	0	0	0.0090386	0	0	0	0	0	0	0	0	0.00802375	0	0	0.000304038	0.00943043
LUAD	TCGA-55-6979	11A-01R-1949-07		0	0	0	0	0	0	0	0	0	0	0.0762937	0	0	0	0	0	0.745495	0	0	0	0	0	0	0	0	0	2.48113	0	0	0.0297754	0	0	0	0	0.202483	0	0	0	0	0	0	0.777539	1.00917	0	0	0
LUAD	TCGA-78-7166	01A-12R-2066-07		0	0	0	0	0	0	0	0	0.135777	0.0723242	0	0	0	0	0	0.0650421	0.00500446	0	0.0600067	0.0918965	0	0.0341088	0.19119	0	0.00511663	0	0.788109	0	0	0.00203075	0.113991	0	0.140954	0.0188658	0	0	0.0021882	0	0.430222	0.00143099	0	0.0125916	0.0953323	0.212492	0.0229019	0
LUSC	TCGA-85-A512	01A-11R-A26W-07		0	0	0	0	0	0	0	0	0.00836195	0	0	0	0.00648348	0	0	0	0.00666282	0	0	0.0471803	0	0	0	0	0.00202492	0	0.719421	0	0	0.00143366	0.00796095	0	0.0371939	0.0767951	0	0	0	0	0	0.00169895	0.00462373	0.0149494	0	0	0	0
LUSC	TCGA-43-8115	01A-11R-2247-07		0.0131194	0	0	0	0	0	0	0	0.0430472	0.0590844	0	0	0	0.415279	0	0.0173955	0	0.00555331	0	0.111596	0	0	0	0	0	0	0.0439226	0	0	0	0.0470443	0	0	0	0	0	0	0	0.0200733	0	0	0	0	0.194849	0	0.00416205
LUSC	TCGA-56-8504	01A-11R-2403-07		0	0.00401712	0.0130182	0.00221864	0	0	0	0.00904842	0	0	0	0	0	0.464437	0	0	0	0	0.024465	0.00506305	0.00422442	0.0965233	0	0	0.00347679	0	0.34761	0	0	0	0	0.0706196	0	0.00549405	0	0	0	0	1.25405	0	0	0.145453	0	0	0	0
LUSC	TCGA-33-4587	11A-01R-2125-07		0	0	0	0.000613575	0	0	0.00283328	0.0400381	0	0.243901	0.111652	0.00125726	0	0.332007	0	0	0.0966804	0	0.0541272	0.00700105	0	0	0.0269465	0.0626537	0.00192304	0	10.8242	0	0.011784	0	0.00378022	0.013786	0.2384	0	0.0147888	0	0	0	0.299212	0	0.103191	0.0899162	0.00153557	0.00733439	0.0408855	0.0688756
LUSC	TCGA-56-A4BY	01A-11R-A24H-07		0	0	0	0.010896	0	0	0	0	0.00309414	0	0	0	0	0.522707	0	0	0.0537603	0	0.608258	0.161623	0	0.00636289	0	0	0	0	0.398149	0	0	0	0.0325055	0	0.00928984	0	0	0	0.00547672	0.0339975	0.0201267	0	0.0779779	0	0	0	0	0.0965983
LUSC	TCGA-37-4130	01A-01R-1100-07		0.0326685	0.0157888	0.00849785	0.0020589	0.000793204	0.0321631	0.0461784	0.00359869	0.00653015	0.00888437	0.0243389	0.00120538	0.0649356	0.333268	0.00910817	0.000627772	0.00873787	0.0276564	0.00243252	0.00268487	0.0112008	0.0291232	0.140717	0	0.0198197	0	0.68571	0	0.00268374	0.0547774	0.258808	0.0539701	0.0371634	0.0247641	0.00177232	0	0.0266112	0.0513934	0	0.0131487	0.00210496	0.00340287	0.00294441	0.0375027	0.105217	0.0230843
LUAD	TCGA-55-6983	01A-11R-1949-07		0.00465932	0	0	0	0	0	0	0	0.0196166	0.0559564	0	0	0	0.273015	0	0	0.0580947	0	0.0053197	0.0220183	0	0.186562	0	0	0.00907198	0.0090896	0.350233	0	0	0	0	0.00361309	0.00984836	0.00477854	0	0	0	0	0.163966	0	0	0.0148835	0.00482936	0.615112	0.0101515	0
LUSC	TCGA-52-7811	01A-11R-2125-07		0	0	0.111107	0	0.0118074	0.0617767	0.0471743	0.148803	0.160451	0.204546	0	0	0	0.468646	0.0376841	0	0.0344468	0.00596644	0.0482796	0.00666101	0.00138943	0.00352743	0	0	0.0571763	0	0.640169	0	0	0.0511823	0.0179831	0	0.0572153	0	0	0.465475	0	0.0662359	0.167141	0.0249456	0.261115	0.0337693	0	0.133748	0.00767758	0
LUSC	TCGA-56-7731	01A-11R-2125-07		0	0	0.000195138	0	0	0	0	0.000626234	0.0186037	0.0010513	0	0	0	0.46761	0.00125457	0	0.001484	0	0.0002822	0.000233606	0	0.0167381	0	0	0.000401043	0.000241093	0.308556	0	0.00114306	0.00121505	0.00220738	0.00900839	0	0.00570359	0.00107945	0	0.092822	0.00452973	0.436607	0.00148053	0	0.000197386	0.000128094	0.0191704	8.97527e-05	0.000435617
LUSC	TCGA-77-6843	01A-11R-1949-07		0	0	0	0.00136428	0	0	0	0	0	0	0	0	0	0.177058	0	0.00291184	0.0566051	0	0.00376098	0.00934006	0	0.0296769	0.00399435	0	0	0	0.853128	0	0	0.00154223	0	0	0.00463635	0.00337839	0	0	0.00274295	0.00154793	0	0.00179378	0	0	0	0.00543598	0.0311003	0
LUAD	TCGA-55-8091	01A-11R-2241-07		0	0	0	0.00166187	0	0	0	0	0.0197165	0	0.02265	0	0	0	0	0	0	0	0.224486	0	0	0.0659924	0	0.00678789	0.00260428	0	0.405013	0	0.00455957	0	0	0	0.0687623	0	0	0	0	0.00188558	0	0	0	0.00640888	0.0831814	0.0331086	0.017485	0.00490329
LUSC	TCGA-58-8387	01A-11R-2296-07		0.00283427	0.00212538	0	0.00117384	0	0	0	0	0.00126604	0.0723315	0.0228551	0.00240528	0	0.326455	0	0	0.00559811	0	0	0	0	0.0109678	0.275634	0	0.022074	0	0.386907	0	0	0	0	0.129673	0.0261167	0	0	0	0	0	0	0	0	0.00905367	0.0293771	0.0140315	0.00205838	0
LUSC	TCGA-66-2769	01A-02R-0851-07		0	0	0	0	0	0	0	0	0	0	0	0	0	0.670718	0.0185785	0	0.20899	0	0.198351	0.00328391	0	0.328527	0.00422379	0.0764098	0.0315708	0	3.51351	0	0	0.00426597	2.41953	0.150884	0.0294456	0	0	0	0	0	0.101008	0	0.0926863	0.194232	0	0.223618	0.0277573	0.0591956
LUSC	TCGA-21-5783	01A-41R-2187-07		0	0	0	0	0.0231818	0	0	0.011686	0	0.266575	0	0	0	0.459656	0	0.220164	0.0123894	0.661848	0	0	0	0.257825	0.419462	0	0.00449025	0	0.443755	0	0	0	0.102756	0	0	0.00709554	0	0	1.10034	0.0585195	0.518696	0	0	0	0.007171	0.0342512	0.0301473	0
LUSC	TCGA-60-2703	01A-11R-2045-07		0	0.00636417	0	0	0	0	0	0	0.0998132	0	0	0	0	0	0.0215388	0	0.0911876	0.229913	0	0	0	0	0.133964	0	0.0110163	0	0.96417	0	0	0	0.0216552	0	0	0.208896	0	0	0	0.00398807	0	0	0.138351	0.040665	0.00879659	0	0	0
LUSC	TCGA-33-A5GW	01A-11R-A27Q-07		0	0.00437028	0	0	0	0	0	0.00522946	0	0.00464774	0	0	0	0.0363631	0.607896	0.00273675	0.140041	0	0.00353484	0.00292615	0.00122074	0	0	0	0	0	1.8745	0	0.00409083	0.0132356	0	0	0.0220784	0	0	0.00464729	0	0.00290971	0.00947412	0	0	0	0	0.0613094	0	0.0148116
LUSC	TCGA-MF-A522	01A-11R-A262-07		0	0.00389629	0.00210443	0	0	0	0	0.0394932	0.0647744	0	0	0	0	0.00236424	0.00659327	0	0	0.147356	0	0	0	0	0.0157906	0	0	0	0.145951	0	0	0.00121629	0	0.104758	0.00916062	0	0	0	0	0	0	0	0	0	0	0	0.00188674	0.00164835
LUAD	TCGA-50-8460	01A-11R-2326-07		0	0.002635	0	0	0	0	0	0	0.00177882	0	0	0	0	0.00324151	0	0	0	0	0.0454663	0.0715106	0	0	0.057945	0	0	0	0.584644	0	0	0	0	0	0	0	0	0	0	0	0	0	0	0	0	0	0.0202445	0.0140368
LUAD	TCGA-78-8648	01A-11R-2403-07		0	0	0.00176595	0	0	0	0	0	0	0.0010909	0	0	0	0.125733	0.0165984	0	0.0366395	0	0.0124453	0.0638739	0	0.00218228	0.185045	0	0	0	0.0300985	0	0	0	0	0.0338109	0.0244604	0.0223585	0	0	0.00726126	0	0	0	0.00323082	0.114904	0	0	0	0
LUSC	TCGA-77-7465	01A-11R-2045-07		0	0.00400283	0	0.00117444	0	0	0	0	0.019135	0.00283797	0	0	0	0.148587	0	0	0.0458472	0.00240065	0.119792	0	0	0	0	0	0.012883	0	0.874957	0	0	0.027864	0.0691597	0	0.109779	0	0.095536	0	0	0.00932773	0.00433877	0	0	0	0.152839	0.140386	0	0
LUSC	TCGA-18-3408	01A-01R-0980-07		0	0	0.00245393	0.00128731	0	0	0.00594434	0	0	0.021775	0	0	0.00645913	0.131225	0.0639501	0	0	0.00263137	0	0	0	0.0404481	0	0	0	0	0.450205	0	0	0.0104153	0.0158621	0	0	0	0	0	0	0.0014606	0.0808477	0	0	0	0.0515468	0	0	0.00182602
LUAD	TCGA-55-A48X	01A-11R-A24H-07		0	0.00115932	0	0	0	0	0	0.00261133	0.0166107	0	0	0	0	0.0489824	0	0	0.0126367	0.0261762	0.125323	0.0978985	0	0.00149563	0.292445	0	0.0290981	0	10.1977	0	0	0.000723803	0.727103	0	0.0491163	0	0	0.00464125	0.050206	0	0.236545	0.00589304	0	0.00246923	0	0.252572	0.00336834	0.000980917
LUAD	TCGA-91-A4BC	01A-11R-A24H-07		0.00834714	0	0	0	0.00310764	0	0	0.00939937	0.000436311	0.0148512	0	0	0	0.0449903	0	0.000819834	0.465585	0	0.00211782	0.0175314	0	0	0.0969578	0	0.0090291	0	0.0981274	0	0	0.00115093	0	0	0.00130998	0.0114143	0	0	0	0.000435823	0	0.000505042	0.00274896	0.0444395	0.000961307	0.0535679	0.000673566	0
LUAD	TCGA-50-5942	01A-21R-1755-07		0	0	0	0	0	0	0	0	0	0.0607597	0.0044506	0	0	0.0943451	0	0	0.080432	0	0	0	0.00217618	0	0.227544	0	0	0	1.43633	0	0	0.00419236	0	0.0042799	0	0	0.0068868	0	0.00459578	0	0	0	0	0	0	0.0182158	0	0.0453938
LUAD	TCGA-55-7284	01B-11R-2241-07		0	0	0	0	0	0	0	0	0.0843692	0.0347882	0.024681	0	0	0.698003	0	0.00292636	0.130424	0	0.0113392	0	0.00130531	0.0416348	0.0482926	0	0	0	1.031	0	0	0.00154992	0.0643786	0.00256716	0.0650351	0	0	0	0	0.00155565	2.72004	0	0	0.100462	0.116666	0.540846	0.00240426	0
LUAD	TCGA-44-5644	01A-21R-2039-07		0	0	0	0	0	0	0	0	0	0	0	0.00425811	0.0104268	0.05718	0	0	0	0	0	0	0	0	0	0	0	0	5.38654	0	0	0.0117456	0.0128029	0	0.0815005	0	0.0250434	0	0	0	0	0.00546456	0	0	0.0572075	0.0165602	0.014576	0.00318358
LUAD	TCGA-50-6592	01A-11R-1755-07		0	0.00282274	0	0	0	0	0	0.0360278	0	0.0555015	0.0343999	0	0	0.266915	0	0	0	0	0	0	0	0	0.325886	0	0.0110747	0.0166444	0.326064	0	0	0.0263719	0	0	0.0462814	0	0	0	0	0	0	0.00232299	0.0126441	0.245285	0.0397947	0.126715	0	0.0300738
LUAD	TCGA-05-5423	01A-01R-1628-07		0	0	0	0	0	0	0	0	0	0	0	0	0	0	0	0	0.438742	0.0137164	0	0	0	0	0	0	0	0	0.365958	0	0	0.087714	0	0	0.0571311	0	0	0	0.310302	0.167499	0	0	0	0	0.235109	0.0267372	0.0353005	0
LUAD	TCGA-50-6595	11A-01R-1858-07		0	0.00469701	0	0	0	0.00915065	0	0	0	0	0.0277799	0	0	0	0	0	0.0119283	0	0	0.0177599	0.0024697	0.0875694	0	0	0.00406523	0	0.689223	0	0	0.00287822	0	0.0437145	0.0221175	0.0128478	0	0	0	0	0.172506	0	0	0	0.0454456	0.134373	0.00909791	0
LUAD	TCGA-91-6835	01A-11R-1858-07		0	0.00348101	0.00207667	0	0	0	0	0	0.00859955	0.00263248	0	0	0	0.00214113	0	0	0.0144669	0.00445366	0	0.0198885	0	0.0025447	0	0	0	0	0.0898553	0	0	0.0117222	0	0	0.016601	0.0269769	0.00328216	0	0.00657087	0.00370814	0	0	0	0	0.0272638	0.00868143	0.00191031	0.00322823
LUSC	TCGA-22-A5C4	01A-12R-A27Q-07		0	0	0.0028717	0.00148711	0	0	0.00343348	0	0.00244851	0	0	0.00152359	0	0.0798889	0	0.019044	0	0	0	0.00169683	0.00212365	0.0312632	0	0	0.00466083	0	1.8077	0	0.00204005	0.0115652	0.0226159	0.0013922	0.0063395	0.0313016	0	0	0.327394	0.00253094	0	0	0	0.0372771	0	0.15406	0.00912701	0
LUSC	TCGA-63-5128	01A-01R-1443-07		0.0116942	0.00799579	0.00467632	0.00605407	0	0.00213553	0.00559113	0.00493813	0.0544584	0.0394993	0.0223963	0.00248104	0	0.144146	0	0.0129215	0.027954	0.0618753	0.0200275	0.00276314	0.0288183	0.0174609	0.014198	0	0.0303591	0	0.55054	0	0.00332204	0.0730556	0	0.0136025	0.0419423	0.00599671	0.0109439	0	0.0657288	0.042588	0.00447316	0.00636799	0.00433265	0.00466942	0.00303024	0.0675429	0.00849289	0.0388849
LUAD	TCGA-53-A4EZ	01A-12R-A24X-07		0	0.00154187	0	0	0	0	0.00393227	0.00347301	0.0597488	0.00102889	0	0	0	0.101798	0	0.00908773	0.0608655	0	0	0.0485832	0	0	0	0	0	0	1.106	0	0	0.00113184	0.0786975	0.0717502	0.00724002	0.0358489	0	0.185183	0.0205455	0	0	0	0	0	0	0	0	0
LUAD	TCGA-86-A456	01A-11R-A24H-07		0	0	0	0	0	0	0	0	0	0	0	0	0	0.0059892	0	0	1.52699	0	0	0.0546492	0	0	0.262926	0	0	0	1.03715	0	0	0	0	0	0	0	0	0	0.0722213	0	1.08376	0	0	0	0	1.57441	0.00524913	0
LUSC	TCGA-34-5929	01A-11R-1820-07		0	0	0	0	0	0.0151417	0	0	0.0366439	0.0113607	0.000795979	0.000837692	0	1.67245	0	0.000872553	0.00412508	0.00584959	0.0416991	0	0.000389204	0	0.992258	0	0.000640646	0	0.91748	0	0	0.0108557	0.0165181	0.173757	0.0495432	0.195385	0	0.00148168	0	0.00231924	0.166134	0	0.01024	0.428827	0.0654798	0.153119	0.248757	0
LUAD	TCGA-05-5425	01A-02R-1628-07		0	0.00366035	0	0	0	0.00356552	0	0.00824481	0	0	0	0	0	0.00801808	0	0	0.0104187	0	0	0	0	0	0	0	0	0	0.286379	0	0	0	0	0	0	0	0	0	0	0	0	0	0	0.00779617	0.101187	0.00805508	0	0.00309707
LUAD	TCGA-97-7546	01A-11R-2039-07		0	0.00628202	0	0	0	0	0	0	0.00380837	0.00139733	0.0135106	0	0	0.0161975	0	0	0.0155875	0.00709205	0.00318822	0	0.00770724	0	0.00338605	0	0	0	0.0783647	0	0.00951918	0.00365826	0.0427514	0.0173233	0.0150304	0.00286389	0	0	0	0.00524878	0.0341804	0	0.0331067	0.00446001	0	0.0230407	0	0.00354353
LUAD	TCGA-67-3772	01A-01R-0946-07		0.011794	0	0.00465564	0	0	0	0	0.00996057	0.00263414	0.147543	0.00475525	0	0	1.07604	0	0	0.130181	0.00499228	0.00673281	0.0390141	0.0465028	0.0114098	0	0	0.0267909	0	1.53098	0	0.0067008	0.0100787	0	0.118894	0.141596	0.0060479	0	0	0.00491036	0.0387949	0.360907	0.00642235	0	0.19779	0.16503	0.0194627	0.0299788	0.00349572
LUAD	TCGA-44-6148	01A-11R-1755-07		0	0	0	0	0	0.0203011	0	0	0	0.00463574	0	0	0	0	0	0	0.0320617	0	0	0.0788021	0	0	0	0	0	0	0.540902	0	0	0.00425697	0	0	0.0327124	0	0	0	0	0	0	0	0	0	0	0.122302	0	0
LUAD	TCGA-78-7539	01A-11R-2066-07		0.024035	0	0.025422	0	0	0	0	0.00936859	0	0	0	0	0.00384202	0.056658	0.140765	0.0277831	0.215635	0	0	0.034948	0	0.00536584	0.0809105	0.0156378	0.00119994	0	5.11667	0	0	0	1.98737	0	0.00261138	0	0	0.0499537	0.0384877	0	0.415836	0	0.00273995	0.0826821	0.00574895	0.671219	0.0107418	0.00117307
LUAD	TCGA-69-7973	01A-11R-2187-07		0.00585078	0	0	0.00363473	0	0	0	0.00988249	0.00130674	0.256176	0.0412822	0	0	0.226943	0	0.0206874	0.0363133	0.584471	0	0	0	0.00292835	0.053209	0	0.0132905	0	1.98707	0	0	0.0232833	0	0	0.123115	0	0.153311	0	0.660138	0.0316175	0	0.001593	0	0.144843	0.0181929	1.36619	0.0233701	0
LUSC	TCGA-51-4081	11A-01R-1758-07		0	0.000711161	0.000259758	0	0	0	0	0.000555742	0.00911993	0.00016464	0.00610225	0.000279219	0.000683722	0.00118646	0	0	0.200637	0.00027854	0.0221634	0.00373159	0.000259458	0.003183	0.00558947	0.215952	0.000854158	0	0.250094	0	0	0.0074941	0.0117534	0.00892987	0.0302018	0.0350935	0.0303804	0	0	0.000463828	0.0966553	0	0.002438	0	0.00818462	0.0847006	0	0.00545855
LUSC	TCGA-33-4583	01A-01R-1443-07		0	0	0	0	0	0	0.0105242	0	0.0361781	0	0.00110938	0	0	0	0	0.0243221	0	0.00232937	0	0	0	0	0.00334482	0	0.00357157	0	0.123444	0	0	0.0012882	0	0.00213367	0.0019295	0	0	0	0	0	0	0	0.00407769	0	0	0.149839	0.00199828	0
LUAD	TCGA-44-6146	11A-01R-1858-07		0	0	0	0	0	0	0	0	0	0.0513537	0	0	0	0.0996412	0	0	0	0	0	0	0	0.00451284	0	0	0	0	0.350866	0	0	0.0102713	0.0577363	0	0	0	0	0	0.0582649	0.0569931	0.13561	0	0	0	0.00483505	0.138563	0	0.00295976
LUSC	TCGA-39-5040	01A-21R-2125-07		0	0.00170215	0	0	0	0	0	0	0.012814	0.00113584	0	0	0	0.339204	0	0	0.0581691	0	0.00259159	0.00429066	0.000894993	0.00227218	0	0	0.00147319	0	0.6277	0	0	0	0	0	0.00160303	0	0	0	0.19468	0	0.892564	0	0.0571866	0.0145016	0	0.430766	0.00164849	0
LUSC	TCGA-NK-A5CT	01A-31R-A26W-07		0	0	0	0.000972177	0	0	0	0	0.00471844	0.00587306	0	0.00099603	0	0.00191074	0	0.00103748	0.00239835	0.000993609	0	0.00221856	0	0	0	0	0	0	0.0630027	0	0	0.00054949	0	0	0.0132561	0	0	0	0	0.00606676	0.032324	0	0	0	0	0.0154946	0.000852381	0
LUAD	TCGA-05-4434	01A-01R-1206-07		0	0.00371264	0	0.00102524	0	0.00180823	0	0	0.0309616	0.00247744	0	0	0.113172	0.407224	0.012565	0.0743991	0.00977271	0.0880186	0	0	0	0.0574758	0.258796	0.00418758	0	0	0.260193	0	0	0.00680003	0	0	0.00524468	0	0.00308886	0	0	0.0395505	0.685552	0.001348	0.139407	0.00395376	0	0.334976	0.00179781	0.0296675
LUSC	TCGA-22-4607	01A-01R-1201-07		0.0649702	0.0313084	0.00587736	0.0361043	0.0486829	0.045055	0.119533	0.0944601	0.300051	0.200827	0.0838916	0	0.00170902	0.0809732	0.108231	0.000726972	0.025955	0.0020887	0.00187794	0.00155456	0.00129707	0.00406095	0.00199698	0	0.122231	0	0.435224	0	0.1179	0.0761808	0.0834672	0.00255096	0.0140568	0.0371118	0.00205238	0	0.00136962	0.114005	0.00503328	0.0335877	0.00365638	0.101142	0.0144911	0.00135715	0.160666	0.0239395
LUSC	TCGA-58-8392	01A-11R-2326-07		0.0474026	0.0448085	0.0641555	0	0	0	0	0	0	0.0440518	0.00273033	0	0	0.178445	0	0	0	0.0171986	0	0.0448017	0	0.00655119	0	0	0.00439503	0	0.903768	0	0	0.0205753	0	0	0	0	0	0	0	0	0	0	0	0.0108158	0	0	0	0
LUSC	TCGA-NC-A5HP	01A-11R-A26W-07		0	0	0	0	0	0	0	0	0.0111493	0	0.0247272	0	0	0.109053	0	0	0	0	0	0	0.000820117	0	0.00252849	0	0.00269989	0.0040577	1.44287	0	0	0	0	0	0.0280634	0	0	0	0	0	0	0.00113264	0	0	0	0	0.00604232	0.00131972
LUAD	TCGA-97-7553	01A-21R-2039-07		0	0.0106054	0	0	0.00526534	0	0	0	0.00221775	0.016513	0.0114045	0	0	0.00880329	0	0	0	0	0	0.00445558	0.00185879	0	0	0	0	0	0.15916	0	0	0.00364303	0	0.0292455	0.0264469	0	0	0	0.0117765	0	0.122621	0	0	0.0225885	0.00488629	0.00777954	0	0.00578571
LUSC	TCGA-77-8145	01A-11R-2247-07		0	0	0	0	0	0	0	0.028525	0.0715017	0.0185914	0	0.0716584	0	0.0365605	0	0	0	0	0.277652	0.0159612	0	0.271205	0.44232	0	0.0197289	0	0.0227457	0	0	0	0.0861825	0.018334	0	0	0	0	0.503429	0.123798	0.532286	0	0.010011	0.00539456	0.304572	0.211801	0.0122647	0
LUAD	TCGA-49-4514	01A-21R-1858-07		0	0.00378551	0	0	0	0.00139297	0.003647	0.00966319	0.0954051	0	0.000768879	0.0307485	0	0.268635	0	0.0657419	0.014595	0	0	0	0	0.00763566	0.0695456	0.00322591	0.00495068	0	1.39484	0	0	0	0	0	0.0856044	0.0215136	0	0	0.00158792	0	0.420159	0	0.00565223	0.00304579	0.0711568	0.286371	0	0.0112031
LUAD	TCGA-75-6207	01A-11R-1755-07		0	0	0	0	0	0	0	0	0	0	0	0	0	0	0	0	0	0	0	0.00849494	0	0	0.152775	0	0	0	0.241225	0	0	0	0	0	0.0126952	0	0	0	0.00748428	0.021118	0	0	0	0	0	0	0	0
LUAD	TCGA-97-7937	01A-11R-2170-07		0	0.00296353	0	0	0	0	0	0	0	0	0.015934	0	0	0.252783	0	0.0628808	0.0323026	0.00334566	0	0	0	0	0.220991	0	0.0102596	0	0.583174	0	0	0	0.132264	0	0.0471125	0	0.0345186	0	0.0921413	0	0	0.0193682	0	0.006312	0.0040962	0.254343	0.0200908	0.0702814
LUAD	TCGA-44-8117	01A-11R-2241-07		0.00539745	0.00404746	0	0	0	0	0	0	0.00723297	0.175557	0.0021762	0	0	0.98909	0	0.157447	0.0386621	0.00456936	0.240335	0	0	0	0	0	0.0105091	0	4.17708	0	0	0.00409987	0	0.00418547	0.198612	0	0	0	0.00449438	0.00253632	0.429433	0	0	0.00862067	0	0.29393	0.0313591	0.0136984
LUAD	TCGA-55-7724	01A-11R-2170-07		0	0	0	0	0	0	0	0	0.0584704	0	0	0	0	0.05599	0	0	0	0	0	0	0	0.103732	0	0	0	0	0.276335	0	0	0	0	0	0.00425533	0	0.108888	0	0	0	0	0	0	0.0783995	0	0.315012	0	0
LUSC	TCGA-37-3783	01A-01R-1201-07		0	0.00304616	0.000908624	0.00285992	0.00514174	0	0.00660308	0.00194397	0.00773875	0.0115181	0.00417628	0	0.00478327	0.0244342	0	0	0.0235558	0	0.00131402	0	0.0077144	0.0193531	0.00139555	0	0.0104574	0	0.164969	0	0.00392331	0.0191501	0.00550258	0.00446234	0.0214673	0.0247872	0.00287215	0	0.00191667	0.00216327	0.00352184	0.0144144	0.00170561	0.00183818	0.0429443	0.00569769	0	0.0143732
LUAD	TCGA-44-2668	01A-01R-0946-07		0	0.00165498	0.00794992	0.00103587	0	0	0	0.00422464	0.0198839	0.0638298	0.00201687	0.00212257	0.00519752	0.0130669	0	0.0353744	0.009249	0.00211741	0	0.0614614	0.00197235	0.00993067	0	0	0	0	0.207063	0	0	0.0087007	0	0.00193952	0.0300266	0	0	0	0.00208266	0.0176297	0.00382685	0.00136198	0.159386	0	0.0388862	1.01122	0.00181645	0.00464324
LUAD	TCGA-78-8662	01A-11R-2403-07		0	0.00509365	0	0	0	0	0	0.00286832	0.000798868	0	0.0280718	0	0	0.379509	0	0	0.0426597	0.0848191	0	0.0433341	0.000669563	0.0673557	0.288278	0	0	0	1.24302	0	0.00192961	0.00186954	0.00433301	0	0.00239852	0.0121912	0	0	0.00141402	0	0.04417	0	0	0.0216979	0.0580838	0.271824	0.00123327	0.00107745
LUSC	TCGA-66-2789	01A-01R-0980-07		0	0.00158803	0.00334382	0.00175413	0.00709577	0.00154689	0.0850497	0.0679627	0.00483036	0	0	0	0	0.0110327	0.0053745	0.00374391	0.0042462	0	0	0.00400301	0.0108549	0.00211985	0.00514869	0	0.00412329	0	0.161707	0	0.00240635	0.0957153	0.02025	0.0426967	0.0295021	0	0	0	0	0.053737	0.00324018	0	0.0564911	0.00338234	0.0153649	0.185217	0.00153798	0.0189187
LUAD	TCGA-50-5931	11A-01R-1858-07		0	0	0	0	0	0	0	0	0.0010223	0.00229043	0.0119957	0	0	0.0372584	0	0	0	0	0	0.00432607	0	0	0	0	0	0	0.315327	0	0	0	0.0350379	0.00177471	0.00160489	0.0234717	0	0	0	0	0.0525251	0.00124625	0	0.00365531	0.00237213	0.0037767	0	0
LUSC	TCGA-60-2713	01A-01R-0851-07		0	0.00266471	0	0	0	0	0	0.295894	0.0971723	0.306305	0.0901154	0	0	1.61478	0.0127755	0	0.0533296	0.0204556	0.00344842	0.01237	0.0119089	0.0010078	0.0293023	0.0017031	0.00457394	0	1.1293	0	0	0.0606786	0.0316124	0.0351321	0.00606056	0.105319	0.0401999	0.099741	0.000838333	0.170315	2.1458	0.00383765	0.00149203	0.662498	0.0615678	2.61506	0.0226663	0
LUSC	TCGA-63-A5MW	01A-11R-A26W-07		0.00207962	0.00155948	0.00332643	0.00258388	0	0	0	0	0	0	0.00922334	0.00176485	0	0.00358536	0	0	0.0434233	0	0.00237437	0	0	0.00402374	0	0.0070359	0	0	5.89445	0	0.00549567	0.0118825	0.106128	0.00161265	0.0482284	0.00426567	0	0	0.0987054	0.0175903	0.0668202	0	0	0	0	0.00686366	0	0.00366519
LUSC	TCGA-22-4591	01A-01R-1201-07		0	0.0065107	0	0.000955124	0.00257577	0	0	0	0.00211506	0.00115401	0.0120878	0	0.0287543	0.239534	0	0	0	0	0.00526608	0.00217964	0.00272792	0.00907913	0	0	0.00898054	0	0.142151	0	0	0.00625076	0.0173019	0	0.00342799	0.0212867	0	0	0.00192033	0.0195066	0	0.00125581	0.0410126	0.0110501	0.00239034	0.0038057	0	0.00546837
LUSC	TCGA-56-8082	01A-11R-2247-07		0	0	0	0	0	0	0	0	0.05285	0	0	0	0	0.0218881	0	0.0522924	0	0	0	0.157568	0	0	0	0	0	0	0.681393	0	0	0.00296037	0	0	0	0	0	0	0	0	0.0905132	0	0.03188	0.0429475	0	0	0	0.0284347
LUAD	TCGA-64-1681	01A-11R-2066-07		0	0	0	0	0	0.0112381	0	0	0	0	0.0108555	0	0	0.00313085	0	0	0	0	0	0.00363522	0	0.223309	0.0979417	0	0.0024963	0	1.82286	0	0.040657	0	0.0981419	0	0.0950706	0	0.355149	0	0	0.0108444	1.2888	0	0	0	0.0837192	1.07902	0.0642468	0
LUAD	TCGA-55-6970	01A-11R-1949-07		0.00259564	0	0	0	0	0	0	0	0.00231889	0.00909196	0	0	0	0.00236215	0	0	0.0627671	0	0.00592705	0	0	0	0	0	0	0	0.74507	0	0	0.00316436	0.0620504	0	0.0109985	0	0.0032388	0	0	0.00121972	0.00397144	0	0.0269268	0.00414569	0	0.269852	0	0
LUSC	TCGA-98-A53I	01A-31R-A262-07		0	0.00177616	0	0.000980968	0	0	0	0	0.00222853	0	0	0	0	0.0719384	0	0	0	0.00200519	0	0.0358179	0.000933911	0.0308227	0	0	0	0	0.199662	0	0	0.00241274	0	0	0.0168203	0	0.00295548	0	0.0394457	0.00111302	0	0	0	0	0	0.00390867	0	0
LUAD	TCGA-62-A470	01A-11R-A24H-07		0	0	0	0.0105681	0	0.00931957	0	0.0215503	0.108283	0.229836	0	0	0	0.332478	0	0	0	0	0	0.0120585	0	0.209829	0	0	0.0248416	0	0.297275	0	0	0.00985941	0	0	0	0	0.0159199	0	0.127486	0	0.644197	0	0	0.142643	0	0	0.0926586	0
LUSC	TCGA-92-7341	01A-31R-2045-07		0.00501227	0.00375863	0	0	0	0	0	0	0.0093128	0.273386	0.0404181	0.00425362	0	0	0.0127206	0	0.0291319	0.00848656	0.125899	0.0094745	0	0.00501735	1.8902	0	0.00325306	0	0.408272	0	0.00569547	0.0127863	0.0255788	0	0	0	0.243916	0.218186	0.0166946	0.15074	0.260746	0.0027294	0.0222843	1.3129	0.332492	0.686521	0	0.0382797
LUAD	TCGA-55-7910	01A-11R-2170-07		0	0.00243031	0.00511735	0	0	0	0	0	0	0	0	0	0	0.00268555	0	0	0	0	0	0.0183785	0	0	0	0	0.00420683	0	0.254365	0	0	0	0	0.0175923	0	0	0	0	0	0	0	0	0	0.0258815	0	0.0909196	0	0
LUAD	TCGA-55-6971	01A-11R-1949-07		0	0.0973576	0	0	0	0	0	0.0438589	0	0	0	0	0	0.559429	0	0	0	0	0	0	0	0	0	0	0	0	0.260085	0	0	0.0477267	0	0	0	0	0	0	0	0.0122017	0.397291	0	0	0.37325	0	1.11409	0	0
LUAD	TCGA-53-7624	01A-11R-2066-07		0	0.0112516	0	0	0	0	0	0	0.013761	0	0	0	0	0	0	0	0.0285741	0	0	0.155993	0	0	0	0	0	0	1.03074	0	0	0	0.0765714	0	0.14835	0	0	0	0	0	0	0	0	0	0	0.321889	0	0
LUAD	TCGA-55-8615	01A-11R-2403-07		0.0109643	0.000906872	0.00111019	0	0	0	0	0	0.0496457	0.0102872	0	0	0	0.101353	0	0.0121149	0.00429127	0.0556927	0	0.0414507	0	0.00132589	0.126621	0.00231844	0.00711603	0	0.118479	0	0	0	0	0	0.0374824	0.0238953	0	0.0699462	0	0	0	0	0	0.113827	0.00142055	0.00226168	0	0
LUSC	TCGA-77-8007	01A-11R-2187-07		0	0	0	0.00304143	0	0	0	0	0.00328033	0.117592	0.0681005	0	0	0.00773566	0	0.00649146	0.286495	0	0.108998	0	0.00289553	0	0	0	0.0428955	0	2.60981	0	0	0	0.984287	0	0.235258	0	0	0.0551158	0	0	0.595513	0	0	0	0	0.133305	0.0053333	0
LUAD	TCGA-55-7903	01A-11R-2170-07		0	0.00191447	0	0.00239656	0	0.00634028	0	0.00488702	0.00136111	0.0188213	0.0437237	0	0	0.205216	0	0	0.052674	0.00489879	0.00660673	0	0.0011408	0.243516	0	0	0.0018778	0	0.823351	0	0	0.00670754	0.0147651	0.0493595	0.0831857	0.00296732	0	0.00434297	0.0819129	0.0543835	0	0	0	0.272644	0.527802	0.109815	0.00420249	0
LUAD	TCGA-93-A4JP	01A-11R-A24X-07		0	0	0.00697059	0.0012189	0	0	0.00562845	0.0646243	0.258984	0.00147271	0	0	0	1.10893	0	0	0.253959	0	0.0537632	0.00278158	0.00116043	0.60825	1.4132	0.00497858	0.0420224	0	1.69709	0	0	0.00275576	0.16801	0	0.237355	0.618767	0	0	0	0.0940426	0.189127	0	0.00436157	0.108114	0.19218	0.00971341	0.0021374	0
LUAD	TCGA-55-8513	01A-11R-2403-07		0	0.00282325	0	0	0	0	0	0	0	0	0	0	0	0	0	0	0.0307735	0.0414347	0.124657	0.0426999	0	0	0	0	0	0	0.654584	0	0	0	0	0	0	0.0849472	0.112747	0	0	0	0.0115209	0	0	0.18641	0	0	0	0
LUSC	TCGA-63-A5MJ	01A-11R-A27Q-07		0.00566921	0	0	0	0	0	0	0	0.032921	0	0.0137147	0	0	0.00515925	0.0151566	0	0.0335926	0.00479943	0	0	0	0.124849	0.110267	0	0	0	2.98694	0	0	0.00312071	0	0	0.048464	0	0.134406	0	0	0	0.485752	0	0	0.0181095	0.00587611	0.149687	0	0.00359704
LUSC	TCGA-66-2780	01A-01R-0851-07		0.0144614	0.00180739	0	0.000998216	0	0.00176057	0	0.00407109	0.00226772	0.0844251	0	0	0.135232	0.7432	0.0183507	0.196009	0.121999	0	0.242161	0.00911191	0	0.00715704	0.131524	0	0.0140786	0	5.42815	0	0	0.00110753	0.825977	0.104665	0.136904	0	0.327812	0	0.0842925	0.0147237	0.00737551	0	0.00714382	0.708318	0.711983	0.914802	0.00350084	0
LUAD	TCGA-50-5933	01A-11R-1755-07		0.0125869	0	0.00509796	0	0	0	0	0	0.000937073	0.0209948	0	0	0	1.06745	0	0.0407962	0.00895762	0.088798	0	0	0.000827149	0.00209994	2.88722	0.00354872	0	0	0.917855	0	0.0166863	0.00883934	0	0	0.00310784	0.088211	0	0	0.476882	0.0739338	0.0320974	0	0	2.14772	0.44792	0.0830843	0.00914118	0
LUSC	TCGA-34-5234	01A-01R-1635-07		0	0.00131659	0	0	0	0	0	0.00336085	0.019998	0.0343503	0.038288	0	0.415548	12.8623	0.00265978	0.00351769	0.0216151	0.144864	0.0159023	0.138221	0.00353042	0.00384984	0.0108845	0	0.00322845	0	1.14427	0	0.00394361	0.00123458	0.0049254	0	0.154792	0.00102033	0.506485	1.5053	2.28725	0.00561	24.1283	0	1.15591	0.330508	0.0206235	7.25326	0.00505765	0.175929
LUSC	TCGA-77-8130	01A-11R-2247-07		0	0	0.00757318	0.00129067	0	0	0	0	0	0.00155942	0	0	0	0.597058	0	0	0	0	0	0.0147269	0.00122876	0	0	0	0	0	4.79224	0	0	0.00408263	0	0	0	0.00958832	0	0	0	0	0.615095	0	0	0	0.0581418	0.509126	0.018106	0.0019773
LUSC	TCGA-58-A46J	01A-11R-A24H-07		0	0.00565315	0	0.00112928	0.00304543	0	0.00521463	0	0.00128273	0	0.00109938	0	0	1.47869	0	0	0.0211359	0.00230835	0.0342446	0	0.00107511	0	0	0	0	0	1.55769	0	0	0.015262	0.0139149	0	0.0789511	0	0	0	0.00681142	0.00384389	0.0834389	0.0014848	0.0161636	0.013065	0.0508715	12.437	0.00198025	0.00506196
LUSC	TCGA-85-8048	01A-11R-2247-07		0	0.0101867	0	0.00597758	0	0	0	0	0.0580241	0.0108334	0	0	0	0.197337	0	0.121203	0	0	0.0988723	0.095488	0	0	0	0.0244154	0	0	1.19478	0	0.00953532	0.00331608	0.0368277	0	0.0101571	0	0.189099	0	0.114173	0	0	0	0.0106948	0.195943	0	0	0	0
LUSC	TCGA-18-3415	01A-01R-0980-07		0.000878122	0.00313756	0.00279113	0.00109105	0.00490386	0.000641431	0.0167936	0.00444968	0.0114208	0.0127429	0.0187647	0.00074521	0.0364959	0.0219656	0.00222858	0.00155244	0.0119698	0.0133812	0.00401032	0	0.013157	0.00427707	0.00426453	0.00445637	0.0182374	0	0.0708312	0	0.00498907	0.0308607	0.0304534	0.0306425	0.023071	0.0171112	0.00109571	0.0013181	0.00950561	0.0152676	0.00537426	0.0105198	0.0312327	0.00140252	0.00182034	0.0637601	0.00127547	0.0106991
LUAD	TCGA-MP-A4TD	01A-32R-A262-07		0	0	0	0	0	0	0	0	0	0	0	0	0	0	0	0.0259704	0.130566	0	0	0.00694192	0	0	0	0	0	0	0.107834	0	0	0.00404314	0	0	0.0466842	0	0.00916492	0	0.0550443	0.00345146	0.0899046	0	0	0	0	0.0121207	0	0.0388348
LUAD	TCGA-J2-8192	01A-11R-2241-07		0	0.00519723	0	0.000762437	0.00411227	0.00134472	0	0.0031095	0.0435478	0.000921198	0.00445349	0.00156229	0	0.0553731	0	0.00325461	0.00392936	0	0.00210185	0.00173992	0.00217759	0.0109331	0.0647415	0.00311417	0.0035844	0	0.757663	0	0.00661617	0.0188497	0.0132026	0.0142756	0.0452383	0.00188804	0.00459418	0	0.00306584	0.00173015	0.00563341	0.0100247	0.00818468	0	0	0.00607588	0	0.00342739
LUAD	TCGA-64-5781	01A-01R-1628-07		0	0	0	0	0	0	0	0.493303	0.47324	0	0	0	0	0.321897	0	0	0.127006	0.508227	0.0370496	0.429377	0	0.0156966	0.629577	0	0	0.126611	2.49842	0	0	0.296254	0	0.0125819	0.343756	0	0	0	0	0	0.0248252	0	0.601135	0	0	0	0.0117835	0
LUAD	TCGA-50-5066	01A-01R-1628-07		0	0	0	0	0	0	0	0	0	0.121984	0.0748859	0	0	0.485949	0	0	0.303845	0	0	0.0987423	0.00457706	0.0112301	0.337824	0	0	0	0.434818	0	0.0153382	0	0	0	0.242896	0	0	0	0	0	0.0177612	0	0	0	0.264703	0	0.00843051	0
LUSC	TCGA-60-2708	01A-01R-0851-07		0	0	0	0	0	0	0	0.00718899	0	0.00212976	0.00171604	0.00361193	0.00884453	0.00336097	0	0	0	0.299062	0	0	0	0	0	0	0	0	0.823253	0	0	0.0347926	0	0	0	0.109126	0	0	0	0.018	0.436309	0	0.012615	0	0	0.00702356	0	0
LUSC	TCGA-56-8629	01A-11R-2403-07		0	0	0.0031949	0	0	0	0	0	0.0369977	0.00197362	0.0779213	0	0	0.533186	0.120117	0	0	0	0.729505	0.164019	0	0.00763124	0	0	0.00511961	0	0.156082	0	0	0	0	0.00305848	0.0276953	0	0.00492141	0.059203	0.111663	0.014827	0.00603466	0	0	0.00629944	0.00408805	0.689916	0.0028644	0.00250249
LUAD	TCGA-86-8585	01A-11R-2403-07		0	0.000683533	0	0	0	0	0	0	0.000428811	0	0.000367516	0.0030942	0	0.0406467	0	0.000805742	0.00186264	0	0.00104071	0.00947653	0	0	0.080889	0	0	0	0.020339	0	0	0	0	0.0332215	0.00284472	0	0.0375335	0	0.000759009	0.000428332	0	0	0	0.00145585	0.0727483	0.0015042	0	0
LUSC	TCGA-NC-A5HN	01A-11R-A26W-07		0	0.00188246	0	0	0.00317749	0	0	0	0.121655	0.0256247	0.0103234	0	0.00591194	0.00494644	0.014826	0	0.0305674	0.0337183	0.00324814	0	0	0.227347	0	0	0.00369282	0	0.208815	0	0	0.00397114	0.338889	0	0.18753	0.154639	0	0	0.0426408	0.00133686	0.00435286	0	0.00843225	0.00454385	0.02359	0.0610317	0.00206612	0.00168646
LUAD	TCGA-50-6673	01A-11R-1949-07		0	0	0	0	0	0.00592066	0	0	0.0114392	0.00405593	0	0	0	0.102457	0	0	0	0	0	0	0	0	0	0	0	0	0.175192	0	0	0.0151791	0	0	0.0126479	0	0	0	0	0.00380882	0	0	0	0	0	0	0.00588653	0
LUSC	TCGA-46-3767	01A-01R-0980-07		0.00508039	0.00605091	0.00151715	0.00315613	0.00212785	0.00324713	0.0170029	0	0.00995862	0.0133466	0.0099858	0.00215571	0.00527869	0.0307211	0	0.000561355	0.0188442	0.0467728	0.00362528	0	0.00525828	0.000635692	0.0177556	0	0.00494591	0.00123888	0.0694575	0	0.00216483	0.0198782	0.259599	0.0142811	0.0301351	0.024098	0.0301114	0	0.00158639	0.00984773	0.000971652	0.00207487	0	0.00101428	0.00197467	0.0576383	0.0124525	0.0109088
LUSC	TCGA-63-A5MI	01A-12R-A27Q-07		0.0177151	0.0190676	0.00566719	0	0	0.00258803	0.00677583	0	0.0032494	0.161336	0	0	0	0.299461	0	0	0.0317235	0.00299944	0.639139	0.00334862	0	0.00354661	0.193815	0.00599348	0.00689847	0	0.970095	0	0.00402595	0.0183369	0.00904044	0	0.363244	0	0	0	0.00295023	0.00499471	0	0.00578798	0.409554	0.00565883	0	0.660684	0.0437429	0
LUAD	TCGA-55-7570	01A-11R-2039-07		0.00559509	0	0	0	0	0	0	0	0.0149154	0.0214649	0	0.00316548	0	0.0305508	0	0	0.0165363	0	0	0	0.0102951	0.00360854	0.219365	0	0.0157357	0	0.127938	0	0	0.00205327	0	0	0	0	0	0	0.0823083	0	0	0	0	0.142982	0.112119	0	0	0
LUSC	TCGA-43-7657	01A-31R-2125-07		0	0	0.0121352	0	0	0	0	0.00843472	0.0869202	0.107449	0	0	0	10.5481	0	0.00441417	0.113879	0	0	0.00943931	0.0315033	0.00483097	0.121104	0	0	0	19.4582	0	0	0.00233792	0.107439	0.185873	0.308233	0	0	0	0	0.15018	0.129889	0	0.0074005	0.00797574	0	0.321384	0.00725326	0
LUSC	TCGA-33-4587	01A-11R-2125-07		0	0.00756336	0	0	0	0.0024558	0	0	0	0.0235528	0	0	0	0.00305959	0.00853242	0	0.347934	0.358621	0.0690933	0.00953261	0	0	0.0245218	0	0	0	3.79291	0	0	0	0	0.00260708	0	0	0	0	0	0	0.390945	0	0	0	0	0.0110961	0	0.00213315
LUSC	TCGA-43-8116	01A-11R-2247-07		0	0.0126546	0.00333074	0	0	0	0	0	0	0	0	0	0	0.150999	0	0	0.0448878	0.0214295	0.101153	0.0598103	0	0	0	0	0	0	0.556733	0	0	0.00558252	0	0.00327152	0	0.0519215	0	0	0	0	0	0	0	0.00673823	0.0918289	0	0	0
LUAD	TCGA-44-6779	01A-11R-1858-07		0	0.000477532	0	0	0	0	0	0	0	0.000318657	0.00333781	0	0	0.0191857	0.0017025	0	0.0125342	0	0.0145413	0	0	0	0	0	0	0	0.236647	0	0	0	0	0	0.000946572	0	0	0	0	0	0	0	0.000943736	0	0.0151811	0	0	0
LUAD	TCGA-55-8090	01A-11R-2241-07		0.00278983	0.00836821	0.00220255	0	0	0	0	0	0	0	0.0168725	0.00236756	0	1.61506	0	0	0.0711198	0.00236181	0.939646	0.00527351	0	0.393765	0	0	0.0162959	0	0.945333	0	0	0.0739567	0.0345297	0	0.0448844	0	0	0	0.00696917	0	0.140863	0.00151918	0.00413448	0.00445585	0.170607	1.49164	0.0162089	0
LUAD	TCGA-95-7947	01A-11R-2187-07		0	0	0	0	0	0	0	0.0112921	0.00149313	0.0167266	0.00134773	0.00283671	0	0.199265	0.305399	0.138874	0.171658	0.277322	0	0	0	10.6443	0.00406344	0.00565454	0.0151861	0	2.01485	0	0	0.0703054	0	0.127012	0.0495736	0	0.392067	0	0.634612	0.00157075	0.00511441	0.00182022	0.00990751	0.62998	0.00346464	0.19858	0.024276	0.565609
LUSC	TCGA-60-2720	01A-01R-0851-07		0	0.06126	0	0	0.00244742	0	0	0.00462655	0	0.000274126	0.301456	0	0	1.69229	0.0131812	0	0.0210103	0.00185508	0.031273	0.0036243	0	0	0.0365348	0	0.00284435	0	5.51998	0	0	0.024779	0.0431559	0	1.14516	0.0691055	0	0	0.142322	0.000257425	0.465191	0	0.0138015	0.0944955	0.0919849	0.548738	0.0465485	0
LUAD	TCGA-49-6745	01A-11R-1858-07		0	0.0153471	0.00939398	0.00960589	0	0.0127065	0	0	1.13854	0	0	0	0	0.153754	0	0	0.172625	0.152174	0	0	0	0.475954	0	0	0.0188165	0	1.65705	0	0	0.0325008	0	0.00449643	0.0450158	0.273553	0	0	0	0.0163485	0	0.006315	0	0	0.240402	0	0	0.0579097
LUAD	TCGA-86-7711	01A-11R-2066-07		0	0.0125761	0.00721688	0	0	0	0	0	0.00209562	0.00222909	0.0143613	0	0	0.0812083	0	0	0.16051	0	0	0.0926244	0.0175642	0.0818805	0	0	0	0	1.0014	0	0	0.00245212	0	0	0.0188535	0	0	0.247405	0	0.0125596	1.24729	0.00485147	0	0.220559	0.198539	0.985047	0.00970548	0
LUAD	TCGA-67-6217	01A-11R-1755-07		0	0	0	0	0	0	0	0	0	0	0.00331061	0.0069682	0	0.0842925	0	0.07984	0	0	0	0.00388024	0	0.262715	0	0	0	0	0.0545033	0	0	0.00225994	0	0	0.00869816	0	0	0	0	0	0	0	0	0.0721294	0	0	0	0
LUAD	TCGA-55-8508	01A-11R-2403-07		0	0	0	0	0	0.00229639	0	0.00265505	0.0155289	0.764543	0.000633769	0.0480227	0	0.272703	0	0.240379	0.0388839	19.6494	0.00179467	0.00594253	0	0	0.142952	0.0425447	0.00102018	0	1.01682	0	0	0.0959153	0	1.68455	0.0023365	0.0209573	0	0	0.0353399	0.0502278	0.00240505	0	0.0023295	0.283695	0.00162925	0	0.00114158	0.0167725
LUSC	TCGA-33-4589	01A-01R-1443-07		0	0.00161377	0	0	0.0012018	0.00392991	0.00205782	0	0.00915781	0	0	0	0	0.00522773	0.00575344	0.0228276	0.00212529	0.0719635	0	0.185089	0	0.00323131	0	0	0	0	0.671813	0	0	0.00100753	0.0878976	0.0008344	0.020512	0	0	0	0.120062	0	0	0	0.0366766	0.0945221	0.00223056	0.126072	0.00390726	0.000682717
LUAD	TCGA-78-7152	01A-11R-2039-07		0	0	0	0	0	0	0	0	0	0.110012	0.0521418	0	0	0	0	0	0	0	0	0.0122227	0	0.175154	0	0	0	0	0.917982	0	0	0	0	0	0.100463	0	0	0	0	0	0.158296	0	0	0	0	0.490845	0.00939204	0
LUAD	TCGA-55-7914	01A-11R-2170-07		0	0	0.00493967	0	0	0	0	0	0.00286873	0.0671317	0	0	0	0.0055495	0	0.00539039	0.0381044	0	0.00696232	0.16714	0	0.00589937	0	0	0	0	0.597108	0	0	0	0	0.0236437	0	0	0	0	0	0.00286553	0	0	0.00903717	0	0.00632057	0.0704416	0	0.00773824
LUSC	TCGA-NK-A5D1	01A-11R-A26W-07		0	0.00382879	0.0093744	0	0	0	0	0	0.00272211	0	0	0	0	0	0	0	0	0	0	0.0273443	0.00228151	0	0	0	0	0	0.236601	0	0	0.00318519	0	0	0	0	0	0	0	0	0	0	0	0.0369673	0.011995	0	0	0
LUSC	TCGA-22-5473	01A-01R-1635-07		0.00452368	0	0	0	0.010105	0	0	0	0.00202069	0	0	0.0191949	0	0.733631	0.0114806	0	0	0	0.00516483	0.00427547	0	0.168275	0.00548531	0	0	0	6.69468	0	0	0.0342192	0	0.00350791	0.0893844	1.01603	0	0	0	0.206195	0.0138429	0.00246334	0	0.00722511	0	0.813691	0.00985593	0.00287022
LUSC	TCGA-O2-A5IB	01A-11R-A27Q-07		0	0	0.00209471	0.00109886	0.00296339	0	0	0	0.00124818	0	0.00106976	0	0	0.187804	0	0.00234534	0.0484266	0	0	0	0.00104615	0.00256679	0.00321725	0	0	0	0.82452	0	0	0.00699608	0.0406202	0.00411492	0.0790907	0.0816336	0.00331067	0	0	0.00124678	0	0.0014448	0	0	0.00550012	0.227677	0	0.0488681
LUAD	TCGA-78-8640	01A-11R-2403-07		0	0	0	0	0	0	0.0206891	0	0.0661603	0.0123735	0.000623113	0	0	0.177896	0	0.012295	0	0	0	0	0	0.0209315	0.276169	0	0.0120363	0	0.0851565	0	0	0.0276789	0	0.0982711	0.00120579	0	0.00771358	0	0.151852	0	0.177346	0	0	0.0197469	0.0304352	0.00510067	0	0
LUSC	TCGA-85-8276	01A-11R-2296-07		0.00435603	0.00326652	0.00352857	0	0	0	0.00833066	0	0.029187	0	0	0.0406637	0	0.00360959	0	0	0.00725587	0	0	0.0617552	0	0	0	0	0	0	0.629468	0	0	0.00330882	0	0.0033779	0.00955127	0	0	0	0	0.00409389	0	0	0	0	0.004515	0.0071884	0	0.00276384
LUSC	TCGA-77-A5G8	01B-11R-A27Q-07		0	0.00492952	0.00518989	0	0	0	0	0	0.105804	0	0	0	0	0.20826	0.00878738	0	0.012984	0	0.00375271	0.0031065	0	0.954263	0	0	0	0	2.0748	0	0	0.00434928	0.0167736	0	0.127113	0	0.262483	0.162813	0.235375	0.0741372	0.25648	0.00178983	0.0535816	0.0577465	0	0.303745	0	0
LUAD	TCGA-78-7163	01A-12R-2066-07		0	0.00442987	0	0	0	0	0	0	0.0314946	0.00335005	0.0431667	0	0	0.382837	0	0	0	0	0	0	0	0.187643	0.170476	0	0	0	0.336458	0	0	0.0406825	0	0.0207659	0.104015	0	0	0	0	0	0	0	0	0.0106927	0	0.441913	0.0243103	0.00424774
LUSC	TCGA-O2-A52N	01A-11R-A26W-07		0.00289604	0.00843139	0.00228641	0.00119942	0	0	0.00553852	0	0.00129364	0.00289835	0.00116766	0	0	0.0191322	0	0.00255998	0	0	0	0.0492685	0.00114188	0.0202928	0	0	0.00187959	0	0.075353	0	0.00329079	0.00406759	0	0.026949	0.0265737	0	0	0	0	0.00136088	0.00443107	0.00157702	0	0	0.00300173	0.0573492	0	0.00170136
LUAD	TCGA-49-4490	01A-21R-1858-07		0	0	0	0	0	0	0	0.00241951	0	0.000716787	0	0	0	0.0286691	0	0	0	0	0.0294382	0.00135384	0	0	0	0	0	0	0.054122	0	0	0	0	0	0	0	0	0	0	0	0	0	0.012737	0	0.00148471	0	0	0
LUAD	TCGA-55-A494	01A-11R-A24X-07		0.00329132	0	0	0	0	0	0	0	0	0	0	0	0	0.0173351	0	0.00290939	0.0201769	0	0	0.0653253	0	0	0.00399098	0	0.00213613	0	0.197562	0	0	0.0015124	0.00786812	0	0.0139464	0.0540086	0	0	0.00274064	0	0.0906456	0	0	0	0.00341144	0.168373	0.0143419	0
LUAD	TCGA-55-6980	01A-11R-1949-07		0	0.00614868	0	0	0	0	0	0	0	0	0	0	0	0.112284	0	0.007248	0	0	0.0280849	0	0	0.0574546	0	0	0	0	0.068184	0	0	0	0	0	0.0231626	0	0.0102312	0	0	0	0.0125456	0	0	0	0.0424937	0.0541238	0	0
LUAD	TCGA-44-2662	01A-01R-0946-07		0	0	0	0	0	0	0	0	0.00225088	0.0353012	0	0	0	0.0239364	0	0	0	0	0.0891749	0	0	0	0.030551	0.00852416	0	0	0.734476	0	0	0.0013869	0.0180692	0	0	0.0361757	0	0	0	0.00118395	0.0693894	0	0	0	0	0.910546	0	0
LUSC	TCGA-79-5596	01A-31R-1949-07		0	0.0042344	0.00445805	0	0	0	0	0	0.00756702	0.00565122	0.00227671	0	0	0.12007	0	0	0.065863	0	0	0	0	0.00565245	0.540921	0	0	0	0.214055	0	0	0.00428922	0	0.0744393	0.0793637	0	0	0	0.00470196	0	0.561583	0.0307488	0	0.00901882	0.286787	0	0.00410092	0.0069001
LUSC	TCGA-22-5489	11A-01R-1635-07		0	0	0	0	0	0.00300789	0	0	0	0.00103027	0	0	0	0	0	0.0709794	0	0.00174303	0.239774	0.00194594	0.0129889	0.100989	0.704043	0	0	0	26.4877	0.0157581	0	0.0501075	0.0347852	0	0.174474	0.0126695	0	0	0.0548616	0.000967502	0.0976568	0	0	0.582053	0.0618873	0.523237	0.016448	0.060478
LUSC	TCGA-63-7020	01A-11R-1949-07		0	0	0	0	0.0223427	0	0	0	0	0.00333669	0	0	0	0.150353	0	0	0	0	0	0	0.00262917	0	0.0243178	0	0	0	0.155092	0	0	0	0	0	0.00941825	0	0	0	0	0	0	0	0.0494099	0	0	0.0110038	0	0
LUAD	TCGA-44-A4SU	01A-11R-A24X-07		0.00257498	0	0	0	0	0	0	0	0	0.0657143	0.0119334	0	0.00535098	0	0	0	0.0138335	0	0.00293994	0.00973477	0	0	0	0	0	0	0.71029	0	0	0	0.0985555	0	0.003637	0	0	0	0.0686129	0	0	0.00140219	0	0.0041127	0	0.135977	0	0
LUAD	TCGA-MP-A4TF	01A-11R-A262-07		0.00687003	0	0	0	0.0306925	0	0	0.0464164	0.413359	0.00343775	0	0	0	0	0	0.0242913	0	0.00581602	0	0.00649308	0.0650111	0.116678	0	0	0.0980933	0	0.0217688	0.0175269	0	0	0	0	0.0199154	0	0	0	0.00572059	0.0032283	0.0105115	0.00374103	0	0	0.0142415	0	0.0249467	0.359203
LUAD	TCGA-75-5126	01A-01R-1755-07		0.00971632	0	0	0	0	0	0	0	0	0.00486203	0	0	0	0	0	0	0	0	0	0	0	0.0291785	0.212606	0	0	0	0.696633	0	0.0110407	0.0053485	0	0.00753457	0	0	0	0	0	0	0	0.00529095	0	0	0	0.448954	0	0.00570812
LUSC	TCGA-85-8666	01A-11R-2403-07		0	0.012733	0	0	0	0	0	0	0.0227543	0	0.00342307	0	0	0	0	0.00750474	0.104092	0	0	0.0080241	0	0	0	0	0	0	0.0141476	0	0	0.0039748	0.129978	0.00658356	0	0	0	0	0	0	0.324749	0	0	0.0135599	0.0703982	0.0140102	0	0.00538676
LUSC	TCGA-18-3417	01A-01R-1443-07		0.00513542	0	0	0.00106344	0.0143394	0.00375121	0.0933015	0.00433709	0	0.0192732	0.0351995	0	0	0.00425543	0.00686477	0	0	0	0.296096	0	0	0	0.277106	0	0.0349964	0	0.0393794	0	0	0.00198425	0	0	0.00563011	0.00263341	0	0.0269798	0	0	0	0.00139823	0	0.213257	0.0159685	0.262712	0.0018648	0.0197877
LUSC	TCGA-94-8035	01A-11R-2247-07		0.00304707	0	0	0	0.00340326	0	0	0	0.0543988	0.00152475	0	0.00258586	0	0.375538	0.0154663	0	0.0878253	0.0412733	0.271357	0.22175	0	0	0.0148164	0	0	0	39.1583	0	0	0.0308689	0	0	0.0683762	0.00312503	0	0	0.00253725	0.0128866	0.475539	0	0	0	0	0.412323	0	0.00193332
LUAD	TCGA-78-7148	01A-11R-2039-07		0	0	0	0	0	0	0	0	0.00251389	0	0	0	0	0.321302	0	0	0	0	0.00610112	0	0	0	0	0	0.0138728	0	1.52918	0	0.0242885	0.0066313	0	0.132602	0	0	0	0	0	0.00251108	0.53145	0.00290989	0.00791932	0	0.0775425	0	0.00388088	0
LUSC	TCGA-90-6837	11A-01R-1949-07		0	0.0118712	1.04795	0	0	0	0.0657021	0	0	0	0.00230861	0	0	0.269716	0	0	0.0117004	0.038779	0.0588364	0	0	0.0775503	0	0	0.00371618	0	0.0932095	0	0	0	0	0.00444013	0.0165985	0.00587235	0	0	0	0	0.21902	0	0	0	0.0059348	0	0	0.0033638
LUAD	TCGA-55-8097	01A-11R-2241-07		0	0.00830524	0.0015058	0.000779777	0.00210289	0.00206296	0	0.0874558	0.0526342	0.295363	0.000379564	0	0	0.340792	0.0119459	0.000832155	0.0144999	1.20581	0.049442	0.000889744	0.0437999	0.00750719	0.361861	0.0015925	0.00305493	0.0110191	10.2013	0	0.00248777	0.0708637	0.0144125	0.110232	0.0390914	0.00193097	0	0.00141309	0.0297878	0.0349475	0.0331288	0.000512632	0.00418541	0.0240573	0.00292726	0.441198	0.00136738	0.00171342
LUAD	TCGA-97-8177	01A-11R-2287-07		0	0	0	0	0	0.0198532	0.00371276	0	0.0100462	0.0155433	0.0814052	0	0	0.434428	0	0.123558	0.00695304	0	0.155157	0.00183485	0.000765464	0.108931	0	0.0197045	0.144898	0.0037873	1.43033	0	0	0	0.0324867	0	0.0233075	0.0776506	0	0	0.211768	0.0200699	0.674276	0	0	0.195344	0	0.0288331	0.0112793	0.0322233
LUSC	TCGA-63-A5MY	01A-11R-A26W-07		0.00476923	0	0	0	0	0.00174186	0	0.00402783	0.002187	0	0.00865311	0.0161895	0	0	0	0.0021079	0.00893862	0.00201876	0	0.0270453	0.000940234	0.0185355	0	0.00403389	0	0	0.0695193	0	0.00270965	0.00400286	0.0121693	0.00184916	0.00842031	0.00244563	0	0	0.00198564	0.0078439	0.0729714	0	0.00353396	0.00380865	0.0568478	0	0	0.0132808
LUSC	TCGA-22-1000	01A-01R-A32Z-07		0	0.00387737	0	0	0.00577506	0	0	0	0.00230967	0.00517474	0.00208475	0	0	0.20566	0	0	0.0484641	0.00437734	0.00590347	0.0635299	0.00203873	0	0	0.00874678	0.00335584	0	0.112515	0	0.00587541	0.0148423	0	0	0.409335	0	0.00645184	0	0.00430551	0.00485946	0	0.00281563	0	0	0	0	0	0.00328069
LUAD	TCGA-NJ-A4YI	01A-11R-A262-07		0	0	0	0	0.0304408	0	0	0	0	0.00340956	0.00274723	0	0.127434	0	0	0	0.100082	0	0	0	0.00268658	0.00659172	0	0	0	0	2.67796	0	0	0	0.134238	0	0.00962393	0	0	0.26592	0.00567368	0	0.208505	0	0	0	0	0	0	0.00403913
LUSC	TCGA-90-7767	11A-01R-2125-07		0	0.00307304	0	0	0	0	0	0	0	0.0348608	0	0	0	0.00706516	0	0	0.0220157	0	0	0.0464779	0.00161581	0	0	0	0	0	1.04331	0	0	0	0.225981	0	0.0153802	0	0.00511345	0	0.00341236	0	0	0	0.00607318	0	0	0.12849	0	0.0121464
LUSC	TCGA-98-A539	01A-31R-A262-07		0	0.0028804	0	0	0	0.00317974	0	0	0	0.00108914	0.0228056	0	0	0.0458546	0	0	0	0.0165835	0	0	0.00514915	0.00210563	0.00264587	0	0	0	0.491383	0	0	0	0.0277685	0	0.0231421	0	0.00271586	0	0.00362476	0.00102278	0.16984	0.00118522	0.0903167	0	0	0.0179588	0.0537441	0.00127867
LUSC	TCGA-63-A5MT	01A-21R-A26W-07		0	0	0	0	0	0	0	0	0.00486801	0	0	0	0	0	0	0	0	0	0	0.1339	0	0	0	0	0	0	0.060843	0	0	0	0	0	0.00769634	0	0	0	0.0181491	0	0.283464	0	0.00807528	0	0	0.035968	0	0.00323012
LUSC	TCGA-43-6770	01A-11R-1820-07		0.00292346	0	0	0.00121078	0	0	0	0	0.00130588	0.00292579	0	0	0	0.173519	0	0.00258421	0.0319678	0.103947	0	0.0055261	0.00115269	0.00292642	0.0568615	0	0	0	0.287921	0	0.00386281	0.00297796	0.00745955	0	0.0928635	0.011993	0	0	0.0705954	0.00137376	0.0894604	0	0	0	0.060603	0.00964869	0.0191084	0.0018549
LUSC	TCGA-77-A5GA	01A-11R-A27Q-07		0	0	0	0	0	0	0	0	0	0.00147095	0	0	0	0.0321016	0	0	0	0	0	0.00555652	0.00115904	0.0264827	0.0393075	0	0	0	0.788904	0	0	0.00223287	0.0225018	0	0.00413733	0	0	0	0	0	0.206892	0	0	0	0	0.048509	0	0
LUAD	TCGA-55-1594	01A-01R-0946-07		0.006087	0	0.00493073	0	0.00679856	0	0	0	0.00830155	0	0	0	0	0.15856	0	0.00538064	0	0	0.00694972	0.00575301	0.00240005	0	0	0	0.00395058	0	0.951734	0	0	0.0257509	0	0.00472019	0.00426851	0.0998839	0	0	0	0.00286034	0.121074	0	0	0	0.0883279	1.43642	0.00884133	0.0357597
LUSC	TCGA-85-6798	01A-11R-1949-07		0	0	0	0	0	0	0	0	0	0	0	0.0399284	0	0.702873	0	0.00346584	0.00695282	0.102898	0	0	0.00309189	0.0706463	0	0	0.00508938	0	2.76228	0	0	0	0	0	0	0.0924863	0	0	0	0.00552731	0.00599903	0	0	0.00626224	0.0772143	0.0517617	0.0939671	0.0416904
LUSC	TCGA-77-7141	01A-11R-2045-07		0	0.00431145	0	0	0.00642158	0	0.00549778	0	0.00128412	0.00287703	0.00231814	0.00487924	0	0.147464	0	0	0.0122719	0.00486738	0.0623615	0	0.00226697	0.0345318	0.00349462	0.00486299	0.00559728	0	1.05525	0	0	0.00807818	0	0.185026	0.0182718	0.0412761	0.00358706	0	0	0	0.00439848	0.00156542	0	0.105604	0	0.15655	0.00208777	0.025562
LUAD	TCGA-64-1676	01A-01R-0946-07		0.0142225	0.00355509	0	0.00392692	0	0	0	0.0320308	0.0557566	0	0.0764587	0	0	1.1529	0.0126746	0.0293349	0.114784	0.0802699	0	0.0268843	0	0	0.477138	0	0.0061538	0	1.13153	0	0.00538705	0.058456	0.0725809	0	0.269899	0	0.0118311	0	0	0.367583	0.544028	0.00258159	0	0.00757197	0	0	0.0275442	0
LUSC	TCGA-77-6844	01A-11R-1949-07		0	0	0	0	0	0	0	0	0.0363098	0	0	0	0	0	0	0	0.0644092	0	0.43543	0	0.0286426	0.00454479	0.0770748	0	0	0	0.778548	0	0	0	0	0	0.0448892	0.270069	0	0	0.00378056	0.0256018	0.569629	0.00247233	0.0403709	0	0	0.284708	0.0692434	0
LUAD	TCGA-55-A48Z	01A-12R-A24X-07		4.10517	0.2499	3.85135	0.129657	0.0646625	0.159761	0.0246046	0.00362183	3.27691	0	0	0	0.0512427	0.00264952	0.0478552	0	0.040652	0.00544582	0	0.0344521	0.00042273	0	0.00130003	0.0326455	1.32277	0	0.986452	0	0.0396652	0.00584796	0	0.223642	0.127579	0	0.00133778	0	0.000892744	0	0	0	0	0	0.0233363	0.106154	0.00389314	2.11382
LUAD	TCGA-44-A47G	01A-21R-A24H-07		0.017734	0	0	0.00183617	0	0.0129539	0	0	0.0104284	0	0.00178755	0	0	0.0614154	0	0	0.00822903	0	0	0.00419023	0	0	0.00537595	0	0	0	0.379892	0	0	0.0317263	0	0.00343797	0	0	0	0	0	0.00208334	0	0	0	0	0.032167	0	0	0.00281299
LUAD	TCGA-91-6840	01A-11R-1949-07		0	0	0	0	0	0	0	0	0	0	0.00239703	0	0	0.178502	0	0.0578078	0	0	0.00678777	0.0280947	0	0	0	0	0	0	0.103007	0	0.027022	0.00278339	0.0151697	0	0.00839715	0	0	0	0	0	0	0	0	0.0189909	0	0.147162	0	0
LUSC	TCGA-J1-A4AH	01A-31R-A24H-07		0.0844178	0	0	0.0572111	0.00857147	0.0392405	0	0	0	0	0	0	0	0.353917	0	0	0.154529	0	1.94518	0	0.00302593	0.0593947	0	0	0.0049808	0	2.44464	0	0	0.00582939	0	0	0	0	0	0	0.00639033	0	0	0.00835802	0	0	0	0.151972	0	0.0770053
LUSC	TCGA-56-7223	01A-11R-2045-07		0.00414693	0.00685997	0	0.000858743	0.00231585	0	0	0	0.0624277	0.0591408	0.000836003	0	0	0.367815	0	0.00183285	0.0254221	0.00175535	0.00236734	0.00195969	0	0.00207556	0.156269	0	0.00134572	0	0.968915	0	0	0.00157499	0	0	0.0392688	0	0	0	0.0414371	0.000974343	0.0697948	0	0.00307284	0.00662337	0	0.899898	0.00451755	0
LUSC	TCGA-77-8143	01A-11R-2247-07		0.120029	0.0994821	0.0149624	0	0	0	0	0	0.00297188	0	0	0	0	0.128556	0	0	0	0	0	0.071648	0.00498171	0.00632369	0.122872	0	0	0	0.312063	0	0	0	0.153163	0	0.0316972	0	0	0	0.136768	0	0.00966574	0	0	0.0403593	0	0	0	0
LUSC	TCGA-46-3769	01A-01R-0980-07		0.00163735	0	0.00258535	0	0.00182875	0	0.0281821	0	0.00373471	0.00819327	0.00792199	0	0.0102076	0.0693295	0	0	0.0169171	0.00415844	0	0.0154751	0.0109751	0.00158401	0	0	0.00425069	0	0.225758	0	0	0.00776631	0.0313135	0	0.035368	0.00503774	0.0061292	0.00245774	0.0027268	0.0153882	0	0.00267482	0.0194122	0	0.0016971	0.175629	0	0.000970613
LUSC	TCGA-22-4595	01A-01R-1201-07		0	0.00225748	0	0.00198705	0.00178621	0.00467278	0.0030585	0	0.00293345	0.0024008	0.00193443	0	0.00664674	0.0802083	0	0	0.00924934	0	0.0219112	0	0.0195478	0.00320177	0	0.00270536	0.0570874	0	0.575491	0	0.00181725	0.131019	0	0.00248031	0.0198381	0.00164018	0.00199554	0	0.00133168	0.00526057	0	0.00174173	0	0.058749	0.0281797	0	0	0.0379881
LUAD	TCGA-78-8660	01A-11R-2403-07		0	0	0	0	0	0	0	0	0	0	0	0	0	0.0560959	0	0.00771102	0	0.0324938	0.0169314	0.0288563	0.000343952	0	0.114239	0	0	0	0.129349	0	0	0	0.00222585	0.0446458	0.000616056	0.00805185	0	0	0.000726377	0.000409917	0.00266941	0	0	0.0153259	0.0144666	0.0043186	0	0.00102495
LUAD	TCGA-75-7031	01A-11R-1949-07		0	0	0	0	0.00503711	0	0	0	0.00201454	0	0	0	0	0.0747887	0	0.00398657	0.0156082	0	0	0	0	0	0	0	0.00585404	0	0.0788523	0	0	0.0205542	0.0323437	0	0.00955496	0	0	0	0.0563302	0	0	0	0	0	0	0	0	0
LUSC	TCGA-56-7582	11A-01R-2045-07		0	0	0	0	0.0106803	0	0.00914382	0	0.730896	0.0119626	0.122351	0.0365178	0	0.136038	0.0127826	0.00422639	0	0.00404768	0	0	0.0131964	0.421077	0.0058122	0	0.0558559	0	0.157325	0	0	0.057599	0	0.00370762	0.14857	0	0.0119319	0	0.00398126	0.134805	0.014631	0.00260358	0	0.137456	0.0346899	0	0.0312512	0.00564314
LUAD	TCGA-55-8089	01A-11R-2241-07		0.00522336	0.0127493	0.00839074	0.0007211	0.00194466	0.00254363	0.0033298	0	0.0629456	0.0444339	0.00351003	0	0	0.410106	0	0	0.0172701	0.00442198	0.00795158	0.00493676	0.00205953	0.00859745	0	0.00294533	0.00339007	0	2.34825	0	0.00395689	0.0129856	0	0.00135016	0.0869575	0.0357134	0.00217255	0.00261351	0.00579924	0.0646355	0.364967	0.0530944	0.0825699	0.0472749	0.00360932	0.301689	0.00379346	0.0345684
LUSC	TCGA-51-6867	01A-11R-2045-07		0.0120539	0.00189056	0.163966	0	0	0	0	0.00452448	0.0610847	0	0	0	0	0.315507	0.0143227	0	0.0449712	0.0272122	0	0.00253167	0	0.218216	0.422249	0	0.00260774	0	0.534883	0	0.00456564	0.0187103	0	0	0	0.00137359	0	0	0	0.0245451	0.0717229	0	0	0.0556176	0.0402579	0.12598	0	0
LUAD	TCGA-95-A4VP	01A-21R-A262-07		0.0117418	0	0	0.000540332	0.0116573	0.00381197	0.0424162	0	0.131957	0.00130569	0.0118296	0	0	0.252618	0.0209278	0.00115325	0.0184404	0	0	0	0.00102882	0.0460946	0.563188	0	0.0465709	0	0.782202	0	0	0.0482539	0.00332897	0	0.115268	0	0	0	0	0	0.0558928	0	0.0116008	0.254218	0.110885	0.00215296	0.0445324	0.00154678
LUAD	TCGA-55-6982	01A-11R-1949-07		0	0	0	0	0	0	0	0	0	0	0	0.0666428	0	0.958835	0	0	0	0	0.134489	0.03711	0	0	0.668235	0	0	0	4.87827	0	0	0	0	0	0.166376	0	0	0	0	0	0	0	0	0.56441	0.0406974	0	0	0
LUSC	TCGA-58-8388	01A-11R-2326-07		0	0	0	0	0	0	0	0	0	0	0	0	0	0.266979	0	0.045826	0	0	0	0.00544415	0	0	0.048893	0	0	0	0.623503	0	0	0	0	0	0.068669	0	0.0359376	0	0.167876	0.00541357	0.00881338	0	0	0	0	0.104562	0	0
LUAD	TCGA-67-3770	01A-01R-0946-07		0.0188182	0	0	0	0	0	0	0	0.0084059	0	0.00758732	0	0	0.222631	0	0	0.0384539	0	0	0	0.0890381	0.0370423	0	0.0636668	0.0488534	0	1.30194	0	0	0	0.0960335	0	0.239122	0	0	0	0.109687	0	0.0575853	0.0409892	0	0	0.136534	0	0	0
LUAD	TCGA-62-8395	01A-11R-2326-07		0	0.00300934	0.0585136	0	0	0.00879413	0	0	0.235986	0	0	0	0	0.0454245	0.0101847	0	0	0	0	0.0910289	0	0.00789946	0	0	0.0208365	0	0.2721	0	0	0	0	0	0	0	0.23535	0	0.220547	0.00942891	0	0	0	0.102553	0.303645	0	0	0.00235758
LUAD	TCGA-75-6212	01A-11R-1755-07		0	0	0	0	0	0	0.0226913	0	0	0	0	0	0	0.167142	0	0	0	0	0	0	0	0	0.179842	0	0	0	0.383802	0	0	0	0	0	0.0125395	0.0608434	0	0.00890504	0	0	0	0	0	0.0189506	0	0.00978998	0.00430849	0
LUAD	TCGA-49-6767	01A-11R-1858-07		0.00828916	0.00621592	0	0	0	0	0	0	0	0	0.0796139	0	0	1.20281	0	0	0.0988	0	0	0.00261145	0	0.00276585	0	0	0.00358655	0	3.90229	0	0	0.0468987	0	0.00214262	0.0292698	0	0	0	0	0.0337581	0.262111	0	0.0040948	0.388351	0.00859167	21.1111	0.00601999	0
LUSC	TCGA-22-5478	11A-11R-1635-07		0	0.00248289	0	0	0	0	0	0	0.00344137	0.00375533	0	0	0	0.208303	0.0501593	0	0.0076677	0	0.0299892	0.0851148	0	0.11644	0	0	0	0	0.253566	0	0	0.0038223	0.0269106	0.00290977	0.105999	0.00384835	0	0	0	0	0.453558	0	0.055609	0.0479452	0.0622284	0.359146	0.0163508	0
LUAD	TCGA-78-7146	01A-11R-2039-07		0	0.00145849	0	0	0.00246185	0	0	0	0.00497528	0.0242653	0.0266612	0	0	0.024028	0	0	0.00419759	0.0167941	0.00754977	0	0.00086909	0.00647117	0.00267947	0	0	0	0.350028	0	0	0.0172471	0.0393696	0	0.0170025	0	0	0	0.0220247	0.00414308	0	0.00120027	0	0	0	0.00363738	0.00160078	0.00139853
LUAD	TCGA-44-6775	01A-11R-1858-07		0	0	0	0	0	0	0	0	0.0054678	0	0	0	0	0	0	0	0	0.00983963	0.0132702	0	0	0	0	0	0	0	0.216465	0	0	0.00639797	0	0	0.0246248	0	0	0	0	0.0382318	0	0	0	0	0	0.0767208	0	0
LUAD	TCGA-49-6744	11A-01R-1858-07		0.0714571	0.0589431	0	0.00295946	0	0.0313178	0	0	0	0	0.0518596	0	0	0.285351	0	0	0.120632	0.163334	0	0.00675363	0	0	0	0	0.00927541	0	5.16948	0	0.00811971	0.0615574	0	0	0.131207	0	0.00891632	0	0.00595014	0.0503677	0	0.00389114	0.0105898	0.19402	0	0	0.0103791	0.00423594
LUAD	TCGA-86-8358	01A-11R-2326-07		0.00914895	0.0343033	0	0	0	0	0	0	0	0	0	0	0	0	0	0	0	0	0	0	0	0	0	0	0	0	0.561875	0	0	0	0	0	0	0	0	0	0	0	0	0	0	0	0	0	0	0
LUSC	TCGA-21-1071	01A-01R-0692-07		0	0.00149311	0	0.00467274	0	0	0.00431543	0	0.00838515	0.00112915	0	0	0	0.00794246	0	0	0.00881782	0.0019103	0.00257632	0	0.000889718	0.00218299	0	0	0	0.00440207	0.0259923	0	0	0.00842405	0	0.00174981	0	0	0	0	0	0.0169656	0	0	0.00334409	0	0	0	0	0.00266328
LUAD	TCGA-MN-A4N5	01A-11R-A24X-07		0.0105396	0	0.011239	0	0	0	0	0	0.074373	0	0.00141649	0	0	0.00319717	0	0	0.0566684	0	0	0.0962924	0	0	0.00426002	0	0	0	0.494647	0	0	0.00193389	0	0.00272432	0.0151465	0	0.105209	0	0.0292539	0.00330177	0.139759	0.00191308	0	0	0	0.278282	0	0.00222908
LUAD	TCGA-05-4390	01A-02R-1755-07		0.00611473	0	0.074298	0	0.0546363	0.0535987	0	0	0	0	0	0	0	0.515293	0	0	0.0701798	0	0	0	0.00723296	0	0	0	0.00396858	0	0.376666	0	0	0	0	0	0.0302284	0	0.00762989	0	0	0.00862014	0.308742	0	0	0	0	0	0	0.0505792
LUSC	TCGA-63-A5MN	01A-22R-A27Q-07		0	0.00201241	0.0021187	0.00111145	0	0	0	0.00453289	0.074717	0	0	0	0.00557675	0.0137402	0	0	0.0144172	0	0	0.0583367	0.00317439	0.00528255	0.0032623	0.0272382	0.00348346	0	0.731528	0	0	0.00251283	0	0.0166483	0.0608459	0	0	0	0.00223462	0.00252213	0	0.0087681	0	0.0514347	0	0.00442857	0	0.0113597
LUAD	TCGA-73-4676	11A-01R-1755-07		0	0	0	0	0	0	0	0	0	0	0	0	0	0.0168471	0	0	0	0	0	0.0419167	0	0.0207177	0	0	0	0	0.359684	0	0	0	0.0282725	0	0.0438493	0.0333556	0	0	0	0	0	0	0.131452	0	0.116454	0.156133	0.00214728	0
LUAD	TCGA-55-6985	11A-01R-1949-07		0	0	0	0	0	0	0	0	0.0841704	0	0	0	0	0.038564	0	0	0	0	0	0	0.0111389	0.113117	0.137024	0	0.00305586	0	1.17435	0	0	0.00259182	0.0240282	0.0912791	0.050226	0	0	0	0	0	0	0	0	0	0	0.0699293	0	0
LUSC	TCGA-21-5782	01A-01R-1635-07		0.000466287	0.00139865	0	0.000193117	0	0	0	0.0094512	0.00336579	0.00139997	0.0101522	0.00316568	0.00290692	0.0575884	0	0.000824355	0.0539579	0.000789496	0.00479138	0.00969544	0.00441247	0.0190901	0.0510092	0	0	0	30.2375	0	0.000529844	0.000708378	0.0777436	0.00180792	0.076991	0.0105208	0.0459643	0.0202977	0.00310617	0.00679251	0.000713439	0.000253913	0.0276411	0.0245765	0.070079	0.0723306	0.00203184	0.012327
LUAD	TCGA-64-5775	01A-01R-1628-07		0	0	0	0	0	0	0	0	0	0	0	0.0140455	0	0.278009	0	0.01463	0	0	0	0	0	0	0	0	0	0	1.88529	0	0	0	0	0	0.14026	0	0	0	0	0	0	0	0	0.211473	0.0514637	0.300433	0.0120198	0
LUAD	TCGA-93-7348	01A-21R-2039-07		0.00247859	0	0.00195683	0.00102653	0	0	0	0	0.0537435	0	0.000999347	0	0	0.0470714	0	0	0	0	0	0	0.00488644	0.00487895	0	0	0.00160865	0	1.06368	0	0.00281644	0.0168643	0.00592523	0.00384407	0.0104903	0	0.00309276	0	0.107322	0.00232943	0.00758471	0	0.00367323	0.12668	0	0.134977	0.00180007	0.0103093
LUSC	TCGA-85-8350	01A-11R-2296-07		0	0.0144528	0	0	0	0	0	0	0.002486	0	0	0	0	0.096182	0	0	0	0.0134211	0	0.0049945	0	0.0740573	0	0	0	0	0.685509	0	0	0.0316133	0	0.028685	0.00412302	0.113813	0.0989081	0	0.00440029	0.0372483	0.37193	0	0.00783146	0	0.0492957	0	0	0.00335292
LUSC	TCGA-56-7221	01A-11R-2045-07		0	0	0	0	0	0	0	0	0.0186285	0	0	0	0	0.07406	0	0	0.0445074	0.00176437	0	0.0157581	0	0.0201622	0	0	0.00135264	0	0.472143	0	0	0.00876359	0	0	0	0.00213745	0.0650135	0	0	0	0.23916	0	0	0.116505	0.149052	0	0	0.00122437
LUAD	TCGA-69-7764	01A-11R-2170-07		0	0	0	0	0.0144018	0	0	0	0	0.0209701	0.00129973	0	0	0.316732	0	0	0	0.0436646	0.007361	0.00304673	0	0	0.125084	0	0	0	0.52716	0	0	0	0	0.0574945	0.0678167	0	0	0	0.00268426	0	0	0.00175539	0	0.288325	0.501188	0.0106393	0	0
LUSC	TCGA-58-8386	01A-11R-2296-07		0	0.00256558	0	0	0	0	0	0	0	0	0.00137944	0	0	0.00311354	0	0	0	0	0.0039062	0.00323357	0	0	0.00414858	0	0	0	0.354193	0	0.00388763	0.0050572	0.00872983	0	0.00239918	0.00350883	0	0	0	0	0	0	0	0	0	0.00564588	0	0
LUAD	TCGA-49-6742	01A-11R-1858-07		0.00519026	0.0068687	0	0	0	0	0	0	0.0366253	0.0337635	0.00209267	0.180591	0	0.0602121	0.138761	0	0.18116	0.0966671	0.00592589	0	0	0	0	0	0.00336858	0	2.95704	0	0	0.00394249	0	0	0.0513164	0.00532306	0	0	0.25499	0.0365844	1.2309	0	0.00769187	0.0746078	0.00537967	1.16485	0.00376941	0.00329315
LUSC	TCGA-51-4080	01A-01R-1100-07		0.00369704	0.00505563	0	0.000765581	0.0123877	0.00270053	0.00353519	0.00312232	0.0132993	0.0175749	0.00149062	0	0.0537788	0.0192511	0	0.00163401	0.018769	0.037558	0	0	0.0131194	0.0258434	0.0112074	0.00938104	0.00599863	0	0.203102	0	0.00840194	0.0163143	0.00883802	0.00716722	0.0183389	0.00189582	0.00461312	0	0.00615696	0.00086864	0.00282832	0.0040264	0.00273947	0	0.00191598	0.00305046	0.00134248	0.00108596
LUAD	TCGA-49-6743	11A-01R-1858-07		0	0	0	0.00416284	0	0	0	0.0169776	0.188902	0.00502966	0	0	0	0.15825	0	0	0.0519484	0.00850923	0	0.0949982	0	0	0	0	0	0.0196085	3.91814	0	0	0.138561	0	0	0	0	0	0	0.00836961	0.108634	0.0461369	0	0.208542	0	0.333381	0.0331738	0	0.106289
LUAD	TCGA-38-4629	01A-02R-1206-07		0	0.000210074	0	0	0.000312889	0	0	0.000946367	0.0034265	0	0.00135541	0	0.00756797	1.21899	0	0.00222869	0	0.149649	0	0	0	0.0869318	0.0251373	0	0.000545452	0	0.0561994	0	0	0	0.011437	0.0117308	0.000395682	0	0.00524335	0.000841012	0.0279924	0.000658207	0.0981559	0.00640705	0	0.229982	0.126018	0.0208032	0.0050863	0
LUAD	TCGA-91-7771	01A-11R-2170-07		0	0.00482497	0	0	0	0	0	0	0	0	0	0.0185645	0	0.0771622	0.018506	0	0.0129307	0	0	0	0	0	0.0886421	0	0	0	2.80606	0	0	0.00553886	0.0709638	0.11309	0	0.00747844	0	0	0.0850057	0	0	0.00397073	0.0108064	0	0.188949	0	0.0052957	0
LUAD	TCGA-44-2659	01A-01R-0946-07		0	0.00490772	0.00556121	0	0	0	0	0.00587257	0.00637727	0.0400146	0.0014018	0.00295053	0	1.17242	0	0	0.0423721	0.0323769	0	0.003286	0.00411258	0.0033635	0.0590325	0.0058814	0.00902596	0	0.807648	0	0.00459391	0.0428975	0	0.00269607	0.00982143	0.00356573	0	0	0.00579011	0.0326754	0	0.00189325	0	0.0721891	0.0108109	1.77286	0	0.00220596
LUSC	TCGA-66-2788	01A-01R-0980-07		0	0.00163326	0	0.00270613	0.00486525	0.00159095	0.00416534	0	0.0321057	0.00217975	0.0201976	0	0.0135782	0.00378689	0	0.00192527	0.00464885	0.00553158	0.00248671	0	0.000858773	0.00436045	0.0450103	0.0036844	0.00848146	0	0.0258994	0	0.00247489	0.0174668	0.0277873	0.00675582	0.0203184	0.00670124	0.0054354	0	0	0.019446	0	0.00237205	0.00322778	0.00695736	0.00451501	0.150957	0.00316356	0.0166571
LUSC	TCGA-66-2794	01A-01R-1201-07		0.00146104	0.00206238	0.00118351	0.00121021	0	0.00213446	0.0139708	0	0.00391581	0	0.00353448	0	0.00303614	0.127466	0.00370798	0	0.0213435	0	0.00500437	0	0.00230431	0.00146252	0.0888045	0	0.0151719	0	0.773441	0	0.00166019	0.0193199	0.249233	0.0543827	0.0425207	0.020978	0.00364614	0	0.00121659	0.0370742	0.107302	0.000795601	0.00216524	0.00466709	0.0605745	0.30138	0.00106108	0.00944163
LUAD	TCGA-MP-A4TK	01A-11R-A24X-07		0	0	0	0	0	0.0125627	0	0	0.0546125	0	0	0	0	0.18867	0	0.125422	0	0.00727989	0.255268	0.00812736	0.00169529	0	0	0	0	0	0.550161	0.26326	0.0781705	0.0294913	0.0877674	0.00333414	0.116675	0.0837827	0	0	0	0	0	0	0.0127439	0	0	0	0.00312257	0
LUAD	TCGA-97-8175	01A-11R-2287-07		0	0.00635131	0	0	0	0.0123735	0	0.0143061	0.00398446	0.114432	0	0	0	0.160593	0	0	0	0	0	0.0240149	0	0	0.133512	0	0	0	0.300971	0	0	0.0149878	0.314623	0.0919502	0.0299073	0	0	0	0.00705261	0	0.453566	0	0	0.0135276	0.324816	0	0	0.0204363
LUAD	TCGA-73-7498	01A-12R-2187-07		0	0.000195055	0	0	0	0.000215325	0	0	0.000263352	0	0.00118794	0.00525344	0	0.0241847	0	0	0.0031673	0	0.000336562	0.000278607	0.00011623	0.00427767	0	0	0.00191319	0	0.320684	0	0	0.0143369	0.0721385	0	0.0133098	0.000302324	0	0	0	0	0.0329251	0	0.000436861	0	0.00397201	0.025782	0	0.00675392
LUAD	TCGA-NJ-A55R	01A-11R-A262-07		0	0.00251918	0.00265223	0	0	0.00245391	0	0	0.00300124	0.00168105	0.00948141	0	0	0	0	0	0	0	0	0.0635017	0.00264918	0.00649995	0.0490057	0	0.00654098	0	0.324977	0	0.012695	0.0223121	0.0171439	0	0.0358358	0	0	0	0.00279734	0.00157863	0.272423	0	0.0896147	0	0	0.110875	0.00243977	0
LUSC	TCGA-22-5482	01A-01R-1635-07		0	0	0	0	0	0	0	0	0.00183251	0.00194922	0.00471171	0	0	0.144575	0	0	0	0.00329771	0.262399	0	0.0015359	0.00376844	0	0	0	0	0.83456	0	0	0.00480016	0	0.00302066	0.110039	0	0.00486056	0	0.016218	0.0201351	0.226482	0	0.00577283	0.068437	0	0.231414	0.0226319	0.0251727
LUSC	TCGA-34-8454	01A-11R-2326-07		0	0.00419536	0.0135958	0	0	0	0	0	0	0	0	0	0	1.3268	0	0	0	0	0	0.0581646	0	0.0054124	0.0340052	0	0.0072621	0	0.326796	0	0	0.00307967	0	0	0	0	0	0	0	0	0	0	0.812537	0	0	0	0	0
LUAD	TCGA-50-5932	11A-01R-1755-07		0	0	0	0	0	0	0	0	0	0.00483039	0.0369559	0	0	1.17521	0	0	0.053302	0	0	0	0	0	0	0	0	0	5.60509	0	0	0	0	0.104797	0	0	0	0	0	0	0	0	0.0143057	0	0.0400215	15.3881	0	0
LUSC	TCGA-43-A475	01A-11R-A24H-07		0.0359074	0.0277196	0	0	0	0	0	0.232494	0.409149	0.0539039	0	0	0	0	0.0159997	0.201024	0.116737	0	0	0.288466	0	0.00599062	0	0	0.0155364	0	0.532095	0	0	0.0032943	0	0.0788929	0.0713435	0	0.0224024	0	0.722574	0	0	0	0.00886901	0.114701	0	0.00987583	0.160812	0.179305
LUSC	TCGA-37-A5EN	01A-21R-A26W-07		0	0	0	0	0	0	0	0	0.00229034	0.112892	0	0	0	0	0	0.271941	0.00976439	0	0	0.0242301	0	0.218254	0	0	0	0	0.0985801	0	0	0.00671714	0	0	0.00359556	0	0	0	0.00426948	0	0.00784507	0	0.151973	0	0	0	0	0.00303947
LUAD	TCGA-NJ-A4YQ	01A-11R-A262-07		0	0	0	0	0	0	0	0	0.00919531	0.00733571	0	0	0	0	0.0261285	0	0	0.00413688	0	0.00923692	0.00192674	0	0	0	0	0	0.327314	0	0	0	0	0	0.020706	0	0	0	0	0.00229626	0.097197	0	0.369333	0	0	0.0241918	0	0.00287076
LUSC	TCGA-22-4593	11A-01R-1820-07		0.00345331	0.0126434	0	0.00143022	0.003857	0	0	0	0	0.0051841	0	0	0	0.163521	0	0.057999	0.0278371	0	0.0512559	0	0.00136161	0.0467714	0	0	0.00672381	0	0.0889465	0	0.00456292	0.00262312	0.00881154	0.0428462	0.0292656	0.00354168	0	0	0.0747638	0	0	0	0.00511775	0.0386089	0.010738	0.0569872	0.00501592	0.018421
LUSC	TCGA-85-A510	01A-11R-A26W-07		0	0	0	0	0.0127727	0	0	0	0.025106	0	0	0	0	0	0	0	0	0	0	0.104481	0	0.0763164	0.0277338	0	0.00247404	0	0.218923	0	0	0	0	0	0.0188445	0.132923	0	0	0	0	0	0	0.124284	0	0	0.144683	0	0.00241864
LUAD	TCGA-50-6594	01A-11R-1755-07		0.0109796	0	0	0	0	0.00802015	0	0	0.00516521	0.0439535	0	0	0	0.0804365	0	0	0	0	0	0.0103772	0	0	0.0133136	0	0.00712599	0	0.265741	0	0	0.00504527	0	0.0085142	0.032641	0	0	0	0	0.0154783	0	0	0	0	0	0.108713	0	0.0134751
LUSC	TCGA-33-4533	01A-01R-1201-07		0.00351992	0.00380409	0.00138947	0.0014578	0.00393139	0.00642788	0.00673165	0	0.00157231	0.00176136	0.0092248	0	0.00365731	0.0274143	0.00446659	0.00466718	0.00332161	0.00595977	0.0020094	0.00166339	0.00277575	0.00522611	0.00641301	0	0.0022845	0	0.107658	0	0.0039997	0.0424409	0	0.0136477	0.0129326	0	0	0	0.00439648	0.00330809	0.00269282	0.00191675	0	0.0112439	0.00364837	0.0464691	0	0.0125727
LUSC	TCGA-94-A4VJ	01A-11R-A24Z-07		0.269193	0.102288	0.0297897	0.405245	0.27072	0.222743	0	0.422617	0.192847	0.303502	0.145466	0.0436042	0	0.493064	0.0256645	0	0.0226394	0.0208035	0	0	0.000440417	0.0302566	0.0529557	0	0.0674198	0.0174324	0.065904	0	0	0.0752372	0	0.00779553	0.0199616	0.602567	0	0	0.000930097	0.347997	0	0	0.413837	0.223002	0	0.00184327	0.023525	0
LUSC	TCGA-18-3419	01A-01R-0980-07		0.00394557	0.00272674	0	0.00435758	0.00146893	0.000960691	0.00754568	0	0.00538104	0.0105299	0.00212109	0	0.00273305	0.0184703	0	0	0.00263709	0.00445364	0.00600638	0.00248605	0.00311141	0.00522191	0.00639113	0	0.0051215	0	0.0871385	0	0	0.0172434	0	0.00509935	0.0153476	0.00404653	0.00984646	0	0.00547571	0.00309011	0	0.00143235	0.00389818	0.0147041	0	0.0455774	0.00477577	0.00629194
LUAD	TCGA-86-7701	01A-11R-2170-07		0	0	0	0	0	0	0	0	0	0.00387561	0	0	0	0.16317	0	0	0.0138695	0.0590111	0.00884277	0.00732008	0	0	0.0376605	0	0	0	0.492195	0	0	0	0.0197624	0	0.0054697	0	0	0	0.0773904	0	0.154053	0	0	0	0.0561939	0.025562	0.00562482	0.00491413
LUSC	TCGA-43-A474	01A-11R-A24H-07		0.0281795	0	0	0	0.00242105	0	0	0	0	0.0900292	0.000873979	0	0	0.03148	0	0	0.0169231	0.423905	0	0.0225359	0	0.0043397	0	0.370354	0.0056274	0.0126862	0.267326	0	0	0.0732334	0.0103638	0.00336183	0.0275551	0.0222312	0.0108191	0	0	0.0234279	0	0	0	0	0.0404417	0.0107313	0	0.00137535
LUAD	TCGA-75-5122	01A-01R-1755-07		0	0.0150717	0	0	0	0	0	0	0	0	0	0	0	0.00264525	0	0	0.00980595	0	0.00191228	0	0.000660397	0.00162033	0.0203605	0	0	0	0.661137	0	0	0.0148988	0	0	0.00236569	0	0	0	0	0	0.604789	0.0145928	0	0.0026751	0.0277763	0.655054	0.00608194	0.0010627
LUAD	TCGA-44-2665	11A-01R-1758-07		0	0	0	0	0	0	0	0	0.123295	0	0	0	0	0.409428	0	0	0	0	0	0	0	0.815915	0.239669	0.00952902	0	0.0219783	2.86088	0	0.0446581	0.0522131	0.0557761	0	0.0435051	0	0.168692	0	0.00469056	0	0.258564	0.00306743	0.400707	0.0269909	0.42038	0	0.00818196	0
LUAD	TCGA-55-8507	01A-11R-2403-07		0	0	0	0	0.0019058	0	0	0	0.0377278	0.000853845	0	0.00144806	0	0.00141394	0.00456187	0.0361998	0.00342137	0	0.00194818	0.0322541	0.000672792	0	0	0	0.0132893	0	0.0682218	0	0	0.00209499	0	0	0	0	0	0	0	0.000801823	0.201029	0.000929171	0	0.0681328	0	0.0422373	0	0
LUSC	TCGA-60-2726	01A-01R-0851-07		0.057357	0	0.0021119	0.0194358	0	0.0780806	0.0448741	0	0	0.207433	0	0	0.0054178	0.337469	0	0.110621	0.00532755	0.542958	0.00595331	0.00246409	0	0.00260978	0	0.00882063	0.00507625	0	4.38946	0	0.00296251	0.0618244	0.289726	0.0323475	0.362273	0	0.0487973	0	0.201897	0.0514551	0.203441	0	0.0386373	0.0458047	0.0540457	0.361397	0.0492291	0.122747
LUAD	TCGA-86-8672	01A-21R-2403-07		0.00294479	0	0.000795136	0	0	0	0	0	0.111289	0	0	0.000833022	0	0.290444	0.0209943	0.0112799	0.0141235	0	0.00112072	0.159571	0	0.0180427	0.301136	0	0.000637075	0	0.0886948	0	0	0	0	0	0.000693222	0	0	0	0	0.0392073	0.0510641	0.00641425	0	0.00313556	0.0366271	0.142547	0.387095	0
LUSC	TCGA-56-7822	01A-11R-2125-07		0	0	0	0	0	0	0	0	0.25757	0.354313	0	0	0	0.129387	0	0	0	0	0	0.0819442	0	0.125815	0.665838	0	0.00937849	0	3.29759	0	0	0.0258864	0	0.190494	0.494025	0	0	0	0	0.0882742	0	0	0	0.0230796	0.299552	0.023846	0	0.0170552
LUAD	TCGA-55-A491	01A-11R-A24H-07		0.0114851	0.000861254	0.00465173	0	0	0	0	0.00387988	0.00513031	0.118966	0	0	0	0.555761	0.0213381	0.0751275	0.0611201	0.000972307	0.035405	0.00868397	0	0.0744436	1.32442	0	0.00447245	0	0.37519	0.0029301	0	0.0112854	0.0550969	0	0.0195457	0.011779	0	0.0482714	0	0.0458744	0	0.000625415	0.00510623	0.66588	0.649974	0.0246389	0.00166821	0.0211058
LUSC	TCGA-21-1075	01A-01R-0692-07		0	0.00171439	0.00191771	0.000503003	0	0	0.00464539	0	0.00108503	0	0.00440715	0	0	0.0325763	0	0	0.00719354	0.00102818	0.00138665	0	0.000957747	0.0109417	0.00590562	0	0.00157649	0	0.101893	0	0.00138006	0.0153053	0.0059098	0.00188361	0.00970448	0	0.00151546	0	0.00101131	0.0108436	0	0.0112431	0.00359979	0.00581939	0.00377652	0.00200422	0.00264612	0.00719211
LUSC	TCGA-63-A5MH	01A-12R-A27Q-07		0	0.000841907	0	0.000464982	0	0	0	0.00189636	0.285525	0.0353937	0.000452669	0	0.0513276	18.9995	0	0	0.242551	0	0.032046	0.0519945	0	0.0293257	0.00136481	0	0	0	0.571495	0	0	0.0103142	0.00572947	0.000870614	0.000787304	0.224531	0.0364236	1.32798	0.154253	0	30.9153	0.00122273	0.00166384	0.0914518	0.00116369	0.980091	0.0644141	0.00133108
LUSC	TCGA-O2-A52Q	01A-11R-A26W-07		0	0.00181561	0.00438895	0.00113641	0.00306465	0.0020043	0	0	0.00251649	0	0.00110631	0	0	0.00499414	0	0	0	0	0.0344607	0.0752067	0.0205559	0.0026545	0	0	0	0	0.080754	0	0	0.0021204	0.0140027	0.0276609	0.0352863	0	0.0753234	0.00411872	0.11424	0.016762	0.00419827	0.00149417	0	0.00876495	0	0	0	0
LUAD	TCGA-83-5908	01A-21R-2287-07		0.00346128	0	0.00280379	0	0	0	0	0	0.131503	0.0606207	0.00139556	0	0	0.444936	0	0	0.0282918	0	0.750853	0.219181	0.00409426	0.266789	0	0	0	0	1.16354	0	0	0.0152425	0	0	0.0242722	0.0354985	0	0	0	0.151264	0.0105918	0.00753926	0.0102591	0.0829241	0	0.691136	0.0703849	0
LUAD	TCGA-55-8620	01A-11R-2403-07		0	0	0	0	0	0	0	0	0	0	0	0	0	0.191658	0	0	0	0.0918344	0.0030963	0	0	0	0.283517	0	0	0	0.101238	0	0	0	0	0	0.0266244	0	0	0	0	0	0	0	0	0.238229	0.0646507	0.0671292	0.0118172	0.00172069
LUSC	TCGA-66-2756	01A-01R-0851-07		0.0049545	0	0	0	0	0	0	0.00836858	0.065144	0	0.0968355	0	0	0.229431	0	0	0.00943521	0.318772	0	0	0	0.128781	0.204777	0	0.0192934	0	1.85771	0	0	0.00655597	0	0	0	0.00508127	0	0	0	0.00232817	0.0682254	0.00269794	0.161534	0	0	0.114464	0.0251873	0
LUAD	TCGA-55-6987	01A-11R-1949-07		0	0.00978809	0	0	0	0	0	0	0.068509	0.0016329	0.00131569	0	0	0.0822787	0	0	0.0118943	0.0469633	0	0.00616829	0	0	0.0870513	0	0.00635363	0	3.11924	0	0.0080197	0.0293318	0.0333057	0.00253046	0.0506997	0.0535471	0.0122153	0	0	0	0.244649	0	0	0	0.00338228	0.01077	0.00236989	0
LUSC	TCGA-92-7340	01A-21R-2045-07		0	0	0	0.00137604	0.00371089	0	0	0.00561199	0	0.0299263	0.0026792	0	0	0.0459766	0	0.0411172	0.0178494	0.0168765	0.00758681	0	0.00131003	0	0.11309	0	0.0129382	0	0.337028	0	0	0.0326601	0	0.00515289	0	0	0	0	0	0.00156128	0.177925	0	0.0640104	0	0	0.0328971	0	0.00195189
LUAD	TCGA-44-2655	01A-01R-0946-07		0	0.0022981	0.00241949	0.00634617	0	0	0.00586089	0.00517639	0.0371795	0.0690086	0.0568387	0	0	0.0403994	0	0	0.0171402	0.108966	0	0.00289645	0.0024167	0.0766928	0	0.00518418	0.0139229	0	1.62175	0	0	0.0366439	0	0.00237646	0.068785	0.0785756	0.0114719	0	0.00765558	0.00288018	0.126603	0.00834405	0	0.00489472	0.0349409	2.2252	0	0.0238724
LUAD	TCGA-55-8616	01A-11R-2403-07		0.00149351	0	0.00235823	0.000618549	0	0	0	0	0	0.0014947	0	0	0	0.111361	0	0	0	0.118851	0	0.00423468	0.00117775	0.00891996	0.0272288	0	0.00290795	0	0.0439973	0	0.00169708	0.00757502	0	0	0	0	0	0	0.167889	0	0.16453	0	0	0.171749	0.188858	0	0.00867726	0.0122836
LUSC	TCGA-56-7582	01A-11R-2045-07		0	0	0	0	0	0	0	0	0	0.0596951	0	0	0	0.0879242	0	0	0.0828787	0.00673285	0	0	0	0	0	0	0	0	0.457318	0	0	0	0	0	0.00561657	0	0	0	0.00662237	0	0	0	0.117862	0.139726	0.00824326	0.0131242	0.00577586	0
LUSC	TCGA-60-2704	01A-11R-2045-07		0	0.00416138	0.00449522	0	0	0.00202678	0	0	0.0326327	0.00138844	0.00111873	0	0	0.070016	0.00704184	0	0.0156075	0	0	0	0.00109403	0	0	0	0.00180082	0	0.167132	0	0	0.00210763	0	0	0.0194836	0.0284567	0	0	0	0.0052154	0	0.00151093	0	0.0310215	0	0	0.00806041	0
LUAD	TCGA-55-6969	11A-01R-1949-07		0	0	0	0	0	0	0	0	0.0380905	0	0	0	0	0.0384444	0	0	0	0	0	0.00332721	0.00138805	0	0	0	0	0	0.866744	0	0	0	0	0	0.0107261	0	0	0	0.0351764	0	0	0	0	0	0	0.0116188	0	0.014477
LUSC	TCGA-43-6771	11A-01R-1820-07		0	0	0.000962175	0	0	0	0	0	0.0794815	0	0.020638	0.0393019	0	0.00100989	0	0	0.012452	0.0577778	0	0	0.00913013	0	0.0177336	0	0.000790977	0	0.848025	0	0	0.00181203	0.0186583	0	0.0249599	0	0	0	0.0456668	0.00114538	0.0895058	0.000663649	0.0162552	0	0	0.0502791	0.00973607	0.0207697
LUSC	TCGA-63-A5MB	01A-11R-A26W-07		0.00333784	0.00471162	0	0	0.00372803	0	0	0.0056379	0.00596392	0.00167025	0.00134579	0	0	0	0	0	0.00712441	0	0.00381092	0.0694032	0.00263216	0.0433237	0	0	0.00433264	0	0.0808447	0	0	0.0137201	0	0.00258834	0.00471449	0	0.00416491	0	0.0111175	0.00941091	0.153211	0	0	0	0.114168	0.00550816	0.00484819	0.0276273
LUAD	TCGA-55-6978	01A-11R-1949-07		0	0.00458723	0	0	0	0	0	0	0.0136626	0	0	0	0	0	0	0	0	0.0725021	0	0.028908	0	0	0.0817994	0	0	0	1.08462	0	0	0.00472722	0.0156089	0.00474365	0.00428972	0	0.137394	0	0.0560312	0.0229965	0	0	0.0543939	0	0.0634049	0	0.0177705	0
LUAD	TCGA-50-5045	01A-01R-1628-07		0	0.00332255	0	0	0	0	0	0.00519286	0.000686643	0	0.000619777	0.0469624	0	0.157901	0	0	0.0219775	0	0.266767	0.0595662	0.00121219	0.00153874	0.00186864	0	0.000997659	0	0.490237	0	0.0020311	0	0	0.00119201	0.0213605	0	0	0	0	0.0079457	0.604451	0	0.0865667	0.0908404	0	0.525093	0	0
LUSC	TCGA-85-8351	01A-11R-2296-07		0	0.0116073	0.00835899	0	0	0	0	0	0	0	0	0	0	0.27706	0	0	0	0	0	0.0390119	0	0	0.263431	0	0.00334868	0	0.461321	0	0	0.0216958	0	0	0	0	0	0.309792	0.00429633	0.0509155	0.702602	0	0.0229393	0	0	0.246919	0	0.0032737
LUAD	TCGA-44-2656	01A-02R-0946-07		0.00433563	0.0130049	0	0	0	0	0	0	0	0.0130173	0	0.0441527	0.00900972	0.328304	0	0	0.107171	0	0	0	0.003419	0.112841	0	0	0.00281391	0	0.724283	0	0.0049266	0.00875778	0.0110629	0.00336209	0.00306191	0	0.00540995	0	0.115527	0.00203736	1.06803	0	0.00642533	0.0692477	0.0988649	2.10349	0.00629749	0.0587868
LUSC	TCGA-18-4721	01A-01R-1443-07		0.00338765	0.00224158	0.00267452	0	0	0	0	0	0	0	0	0	0	0.0505286	0	0	0.00631341	0	0	0	0	0	0	0	0.0153905	0	0.0174331	0	0	0.00342145	0	0	0	0	0	0	0	0	0	0	0.0602452	0	0.0245789	0	0.00246027	0.00401636
LUAD	TCGA-93-A4JQ	01A-11R-A24X-07		0.571387	0.0183495	0.519866	0.0151453	0.00255273	0.030051	0	0.00772099	1.061	0.0365979	0	0	0.0189981	0.00240756	0.0406034	0	0.06498	0	0.00260949	0.00216014	0	0	0.0498853	0.0038663	0.100869	0.00445874	0.800845	0	0	0	0	0.0762106	0.0306679	0.0421926	0	0.0240151	0.0704164	0.001074	0	0	0	0	0	0.011315	0	0
LUAD	TCGA-64-1679	01A-21R-2066-07		0	0	0	0	0	0	0	0	0	0.00424279	0.0307673	0	0	0.163206	0	0	0.0756218	0	0.0822848	0.128218	0	0	0	0	0	0	0.124325	0	0	0	0	0	0.00898187	0	0	0	0	0.00199215	0.0713514	0	0	0	0.00439413	0.181895	0	0
LUAD	TCGA-49-4506	01A-01R-1206-07		0	0.00474819	0.0017097	0	0.00235736	0	0.0121094	0	0.000992918	0.020067	0.000850989	0.0053735	0	0.11167	0	0	0.0449136	0.0160813	0	0	0	0.00204187	0.0435082	0	0	0	1.10461	0	0	0.0339451	0	0	0.0478544	0	0	0	0	0.00694266	0.00968808	0	0	0	0	0.107973	0	0.00133917
LUAD	TCGA-97-8552	01A-11R-2403-07		0.00233859	0	0.00378871	0	0	0	0	0.0118502	0.041995	0.052075	0	0	0	0.11636	0.0062522	0.044445	0.0217138	0	0.0066751	0.00110513	0	0.0397962	0	0.00197801	0.00607115	0	0.0726881	0	0	0.0117467	0.0197552	0	0.000819967	0	0	0	0	0.0208796	0.0322033	0.0152815	0	0.125127	0.0145436	0	0.00594438	0
LUAD	TCGA-44-6774	01A-21R-1858-07		0	0	0	0	0	0	0	0	0	0	0.0201242	0	0	0.282518	0	0.00735337	0	0	0	0	0	0	0	0	0.005399	0	0.896	0	0	0	0	0	0	0	0	0	0	0	0	0.00452989	0	0.106291	0	0	0	0
LUAD	TCGA-97-A4LX	01A-11R-A24X-07		0	0	0	0	0	0	0	0	0.0642294	0.0673934	0.00977429	0	0	0.215036	0	0	0	0.0228033	0.033829	0.00254579	0.00106206	0	0	0	0.00349639	0	0.520207	0	0.00612148	0	0.0756031	0	0.0273206	0	0	0	0	0.0164547	0	0	0	0	0	0.120015	0	0.00158242
LUAD	TCGA-05-4384	01A-01R-1755-07		0	0	0	0	0	0	0	0	0	0	0	0	0	0.0110106	0	0	0.0972605	0	0	0.0395162	0	0	0.0381195	0	0	0	1.12248	0	0	0	0.026671	0	0	0	0	0	0	0	2.57486	0	0	0.0166946	0.0433362	0.258736	0	0
LUSC	TCGA-34-7107	01A-11R-1949-07		0	0.00342256	0	0	0	0	0	0	0.00418587	0.00228387	0	0	0	0.19769	0	0	0	0	0	0	0	0	0	0.00772079	0	0	0.44194	0	0	0.00556414	0	0.0707852	0.0225175	0.0046809	0	0	0.00760095	0	0	0	0	0.0801866	0	0	0.129272	0.00289587
LUAD	TCGA-44-7667	01A-31R-2066-07		0	0.00482693	0.00521417	0.0026659	0	0	0	0	0.0028753	0	0.0025953	0	0	0	0	0	0.121136	0.457744	0	0.0243348	0	0	0.0625991	0	0.00835535	0	0.61847	0	0	0.00497424	0	0.429271	0.126421	0	0.0160638	0	0	0	0	0	0	0	0.0133436	0.60547	0	0.00378153
LUAD	TCGA-05-5428	01A-01R-1628-07		0	0.00864193	0	0	0	0.004472	0	0	0	0	0	0.119497	0	0.975915	0	0	0.0563638	0.0362803	0.0069899	0.0578626	0	0.248755	0	0	0.0198671	0	0.265016	0	0	0	0.0292709	0	0.0172944	0.131856	0	0.0183794	0	0	1.88281	0	0.408283	0	0.0571105	0	0	0
LUSC	TCGA-60-2711	01A-01R-0851-07		0	0	0	0	0	0	0	0	0	0	0	0	0	0.0812748	0.00611469	0	0	0.0716413	0.295079	0	0	0	0.00277335	0	0	0	1.13508	0	0	0.00299631	0.0116719	0	0.00323046	0	0	0	0	0	0	0	0.0101685	0.00365298	0	0.0264201	0.0930181	0.0230488
LUSC	TCGA-77-7138	01A-41R-2045-07		0	0	0	0.0052371	0	0	0	0	0.0451878	0.0031638	0.00254921	0	0	0.11447	0	0.00558888	0	0	0	0.0537809	0.00498587	0.0949347	0	0.0106955	0.00820695	0	2.25525	0	0.00718437	0	0	0	0.0625117	0	0.00788923	0	0.00526472	0.0564499	0	0.00344291	0	0.131277	0.00655331	0.125204	0.0413258	0.00749598
LUAD	TCGA-55-8621	01A-11R-2403-07		0	0.00396739	0	0	0	0	0.0101181	0	0.00472658	0	0.00213315	0	0	0.0553656	0	0	0	0	0	0.0800059	0	0.0409465	0.0064315	0.00894985	0	0	2.17868	0	0	0.00408847	0.102977	0.00820534	0.0336273	0.00542604	0	0	0.118948	0	0.0323798	0.023048	0	0	0.0109675	0	0.00384233	0
LUAD	TCGA-55-6975	01A-11R-1949-07		0	0.00205802	0	0	0	0.00200471	0	0	0.0821367	0	0	0	0	1.42045	0	0.0460936	0.22699	0	0.00313343	0.00259387	0	0.387729	0.552425	0	0	0	0.342607	0	0	0.00126111	0	0	0.00775274	0.0225174	0.00342449	0	0.00228527	0.0567445	0.0251948	0	0	0.0920508	0.150764	0.208331	0.0458425	0
LUAD	TCGA-55-8207	01A-11R-2241-07		0.00478667	0	0	0	0	0	0	0.0215603	0.000750608	0	0.0231593	0.00135406	0	0.301158	0	0.0211561	0.606421	0.00270153	0	0.0361922	0.00125823	1.19327	1.10667	0	0	0	2.2657	0	0	0.00234466	0.0447838	0	0.0259088	0.240548	0.0119455	0.0119751	0.0504868	0.00149954	0	0.0034754	0.0638439	0.129968	1.33957	0.171146	0.00463508	0.0243712
LUAD	TCGA-80-5611	01A-01R-1628-07		0.00330341	0.000707766	0.000372574	0	0.00105417	0.000344715	0	0.0103624	0	0.00425063	0	0	0	0.175696	0.0143721	0	0.00653647	0.00759076	0.00538802	0	0	0	0.133907	0	0.00581938	0	0.114334	0	0	0.00259774	0	0.0742878	0.0261483	0.0241996	0	0	0.0444043	0	0	0	0.0454591	0.164314	0.0190764	0	0.0140519	0.015666
LUAD	TCGA-05-4415	01A-22R-1858-07		0	0	0	0	0	0	0	0	0	0.0589907	0	0	0	0	0	0	0	0.0362912	0	0	0.00422564	0	0	0	0	0	0.0710193	0	0	0	0	0.0332423	0	0	0	0	0	0.0251803	0.245963	0	0	0	0	0	0	0
LUAD	TCGA-50-5932	01A-11R-1755-07		0	0	0	0	0	0	0	0.021214	0.0476866	0.00314236	0	0	0	0	0.0335776	0	0.0556793	0	0	0	0.0148562	0	0.0458029	0	0	0	0.569233	0	0	0	0	0	0.0487522	0	0	0	0	0	0.0480412	0	0	0	0.0130178	0.0932661	0	0.0332027
LUSC	TCGA-33-4586	01A-01R-1443-07		0.00540208	0.00202547	0.00106623	0.00223732	0	0.000986499	0	0.0707156	0.145924	0.0013516	0.00108904	0	0.0168388	0.277641	0.0171374	0	0.021077	0.850631	0.0046258	0	0.00212999	0.00396494	0	0	0.0525909	0	0.591663	0	0	0.0507012	0	0.0848287	0.108957	0.00138508	0	0	0	0.094559	0.0805879	0.000735416	0.018013	0.105694	0.0699904	0.519276	0.00196163	0.0265235
LUAD	TCGA-73-4658	01A-01R-1755-07		0	0.00310944	0.00380658	0	0	0	0	0	0	0	0	0	0	0.137706	0	0	0	0	0	0	0	0	0	0	0	0	0.218634	0	0	0.00363143	0	0.00364404	0.00331869	0	0	0	0	0	0.00719003	0.00255893	0	0.105077	0	0	0	0
LUAD	TCGA-55-8614	01A-11R-2403-07		0	0	0.00220893	0	0	0	0	0	0.00121809	0.0504883	0	0	0	0.220299	0	0	0.0107722	0	0	0.0618553	0	0.0105524	0.247996	0.00461295	0	0	0.150312	0	0	0	0.0391134	0.0190315	0	0.0027967	0	0	0.0431429	0	0.00417232	0.00148493	0.0202063	0.230835	0.0423967	0.00900005	0	0
LUSC	TCGA-51-4080	11A-01R-1758-07		0	0	0	0	0	0	0	0	0.00066999	0	0	0	0	0.135633	0.00781229	0.000645758	0.0227857	0.000618452	0.0333629	0	0.000864126	0.0109445	0.00177388	0	0	0	0.223014	0	0	0.000402132	0.00372807	0.000566494	0.0201171	0.00973991	0.0565159	0	0	0	0.00111774	0.000397805	0.0638754	0.0560058	0.0636041	0.116937	0.000530547	0
LUSC	TCGA-43-6143	11A-01R-1820-07		0.00309808	0.011616	0	0	0	0	0	0.0209317	0.922254	0.223239	0.00998793	0	0	0.567231	0	0.284811	0	0.00524553	0	0.0322089	0	0.00299715	0.890328	0	0.00201071	0	0.917543	0	0	0.00405867	0.0148123	0.199401	0.190334	0.324089	0	0	0.0644932	0.00145582	0	0	0	0.499766	0.11239	0.0051125	0.00449994	1.07416
LUAD	TCGA-86-8674	01A-21R-2403-07		0	0	0	0	0	0	0	0	0.0099831	0.000465975	0	0.00237079	0	0.0391159	0	0.0642056	0.00900611	0	0.318958	0.0457659	0.000367168	0.102505	0	0.00157526	0	0	0.259078	0	0	0.00915541	0	0.0628236	0.00131528	0.00286511	0.0069717	0	0.0891716	0.0030631	0.247914	0.00101417	0.00276007	0.00446192	0.15057	0.242798	0	0.0154953
LUAD	TCGA-50-5936	11A-01R-1628-07		0	0	0	0	0	0	0	0	0	0.0094537	0	0	0	0	0	0	0	0	0.02157	0.0178557	0	0	0.206695	0	0	0	0.333608	0	0	0	0	0	0	0	0	0	0	0.00887772	0	0	0	0.0905233	0	0	0	0
LUAD	TCGA-91-6849	01A-11R-1949-07		0	0.0337202	0	0	0	0	0	0	0.482075	0	0.126913	0	0	0	0	0	0	0	0	0.0424999	0	0.0435023	0	0	0	0	2.59648	0	0	0	0	0	0	0	0	0	0	0	0.275207	0	0	0	0	0.148411	0.097972	0
LUSC	TCGA-22-4613	01A-01R-1443-07		0	0.00198674	0	0	0	0	0	0	0.00118346	0	0	0.00224839	0	0.0021566	0	0	0	0	0	0.00250403	0	0	0	0	0.00515854	0	0.0500909	0	0	0.0014584	0	0	0.003925	0.00271719	0	0	0.0397102	0	0	0	0	0	0.032953	0.0655813	0	0.00491848
LUAD	TCGA-55-7576	01A-11R-2066-07		0	0	0	0.0512837	0	0	0	0	0.00364077	0	0.00312036	0	0	0.334243	0	0	0.0294764	0	0	0	0	0.014974	0	0	0	0	0.635921	0	0.0263821	0	0	0.0780176	0.00546553	0	0.0096568	0	0	0.00727341	0.296031	0	0	0	0	0.255426	0.00562054	0.00458773
LUAD	TCGA-05-4396	01A-21R-1858-07		0	0	0	0	0	0	0	0	0	0	0	0	0	0.11173	0	0.0810572	0	0.0129383	0	0	0	0	0.426886	0	0.00991899	0	0.265199	0	0	0	0	0	0	0	0	0	0	0	0	0	0	0	0	0.0252203	0	0
LUAD	TCGA-62-8398	01A-11R-2326-07		0.0441304	0	0	0.0843553	0.0227489	0.00247965	0	0	0.0439744	0	0	0	0	0.771552	0	0	0.0556493	0	0	0.00962515	0	0	0	0	0.00660958	0	0.952221	0	0	0.00186864	0	0.00263239	0.0595124	0.198446	0.0042358	0	0.299628	0.0717831	0.571336	0.00184853	0	0.070484	0.00351853	0.0112038	0	0
LUSC	TCGA-63-7023	01A-11R-1949-07		0.00336717	0	0	0	0	0	0	0	0.0481306	0.00168492	0.00882006	0	0.00699719	0.470449	0	0	0	0	0.0345997	0	0	0	0	0	0	0	0.0559568	0	0	0	0	0	0.0216508	0.00690665	0	0	0.0196266	0.00158227	0.978864	0	0.00499008	0.0430237	0.00349005	0	0.0146724	0.00213642
LUSC	TCGA-77-8138	01A-11R-2247-07		0	0.00859191	0.0105182	0	0	0	0	0	0	0.0584779	0.0353209	0	0	0.477333	0	0	0	0	0.00741256	0.0920422	0	0	0.386308	0	0	0	0.373433	0	0	0.00994869	0	0	0	0	0.113416	0	0	0	0	0	0	0.0103695	0	0.214277	0	0
LUAD	TCGA-62-A46U	01A-11R-A24H-07		0	0.0057063	0	0	0	0	0	0.141386	0.00339913	0	0	0.00645779	0	0.404241	0	0	0	0	0	0	0	0	0	0	0	0	1.10027	0	0	0.0447586	0	0	0	0.65556	0	0	0	0	0	0	0.552585	0.0121538	0	0.251149	0.00552643	0.00965635
LUAD	TCGA-50-5941	01A-11R-1755-07		0	0	0	0	0	0	0	0	0	0.0362304	0	0	0	0.082586	0	0	0	0	0	0	0	0	0	0	0	0	1.07351	0	0	0	0	0	0	0	0	0	0.0200964	0	0	0	0.0238445	0	0	0	0	0
LUAD	TCGA-44-2661	01A-01R-1107-07		0	0	0	0	0	0	0	0	0.111098	0	0.000864479	0	0	0.163716	0.00573222	0	0.0244989	0	0	0.0243174	0	0.135215	0	0	0.0097409	0	1.3668	0	0	0.00724642	0.0328254	0.0681685	0.155483	0.094555	0.00267537	0	0	0	0	0.00116755	0.0031775	0.00342449	0	0.222908	0	0.0027208
LUSC	TCGA-77-8131	01A-11R-2247-07		0	0	0	0	0	0	0	0.00593709	0.0231499	0	0	0	0.00730432	0.00319878	0	0	0.00605548	0.00892708	0.164539	0.0265768	0	0	0	0	0.0136877	0	1.41448	0	0	0	0	0	0.0082273	0.342466	0	0	0.430249	0.00330344	0.989562	0	0	0.0785963	0.00364324	1.2471	0.00255274	0
LUAD	TCGA-95-7567	01A-11R-2066-07		0	0.0192222	0	0	0.00760469	0.00497351	0	0	0	0.00681418	0.00549046	0	0	0.0107534	0	0	0.0243857	0	0	0.00643516	0	0	0.0910463	0	0	0	0.753112	0	0	0.00374799	0	0.00527988	0.12502	0	0.484265	0	0	0	0	0	0.0100905	0.0652487	0.141145	1.3146	0.0346139	0
LUSC	TCGA-18-3412	01A-01R-0980-07		0	0.0073872	0	0.00174854	0	0.00205595	0.0215311	0	0.00132409	0.00845053	0.0107808	0	0	0.219545	0	0	0.00550093	0.00476556	0.00160676	0	0.00110977	0.00281745	0.00341722	0	0.0246609	0	0.0677267	0.010771	0.00159912	0.0143591	0	0.0010913	0.0139141	0.00288662	0.0298522	0.00211243	0.0199213	0.0244683	0.0689035	0.000766336	0.00417119	0	0	0.290294	0.00102205	0.0166675
LUSC	TCGA-56-6546	01A-11R-1820-07		0	0.00473099	0	0.000987055	0.00266188	0	0.00455789	0	0.018098	0.00119259	0	0	0	0.199056	0.012097	0	0	0.00403526	0.00272107	0.00225251	0	0	0.112707	0	0.00154679	0	0.203484	0	0	0.0295689	0.0182436	0.00184812	0.0403948	0	0	0	0.00198452	0.00111993	0.102103	0	0.00353198	0.0114195	0	0.350031	0	0.00706398
LUSC	TCGA-77-A5GH	01A-11R-A27Q-07		0	0.00902815	0	0	0	0	0	0	0	0	0	0.0102171	0	0	0	0	0.0208333	0	0	0.0227576	0	0	0.0145987	0	0	0	1.79278	0	0	0.0442579	0	0	0.127537	0	0	0	0.0802003	0	0	0	0	0.230748	0.19966	0.596028	0	0
LUAD	TCGA-91-6831	01A-11R-1858-07		0	0	0	0	0	0.00458767	0	0	0	0.0377132	0	0	0	0.0800182	0	0	0	0	0.0071707	0.00593593	0	0.125738	0	0	0	0	0.0285236	0	0	0.0117616	0	0	0.0448191	0	0	0.094274	0.282405	0	0	0	0	0	0	0.0103643	0	0
LUSC	TCGA-21-1083	01A-01R-0692-07		0	0.00361133	0.00570312	0	0.00268941	0.00527666	0.00460502	0	0.0310316	0.00361476	0.0155337	0	0.00500382	0.0109883	0	0	0.00958413	0.0244619	0.00824762	0.0022758	0.00284827	0.0289244	0.00583959	0	0.00625116	0	0.147987	0	0.00273614	0.0238537	0.0057563	0.00933618	0.0330226	0.032104	0	0	0.00802019	0.0226302	0	0.00655609	0	0	0.0349412	0.0039736	0	0.0352212
LUAD	TCGA-55-8505	01A-11R-2403-07		0	0.00125633	0	0	0	0	0	0	0	0.00586844	0.00540394	0	0	0.125725	0	0.00148095	0	0	0	0.00158344	0	0	0.116088	0	0	0	0.155898	0	0	0.00219483	0	0.01559	0	0	0	0	0.0892834	0	0	0	0	0	0.0225746	0.0414707	0.00243346	0
LUSC	TCGA-33-4538	01A-01R-1201-07		0.00443701	0	0	0	0	0.00162053	0.00848555	0	0.00412199	0.00333041	0.0107338	0	0.0046102	0.0147978	0.00593117	0	0.0330789	0.00563442	0.00253294	0	0.000874738	0.0244283	0	0	0.00863913	0.00432795	0.0602928	0	0.0050418	0.0212516	0.0212139	0.0034407	0.0722348	0	0.00276823	0	0.00184732	0.01251	0.00339441	0.00966458	0.00328779	0.00354335	0.00459894	0	0	0.00792423
LUAD	TCGA-86-8056	01A-11R-2241-07		0.00609379	0.00329287	0.00367087	0.000630949	0	0.00222563	0	0	0.077221	0.0144843	0.00245696	0.00129286	0	0.133094	0	0.00538664	0.0368454	0.00128972	0.00521811	0.00431957	0.00420477	0.0250549	0.0351731	0.0128855	0.000988747	0.002972	0.393629	0	0	0.0207439	0.00777451	0.00945091	0.00868955	0.00468728	0	0.00457354	0.00253711	0.0322148	0.00699282	0.01991	0.0225772	0	0.00789522	0	0.0044256	0.0971603
LUAD	TCGA-05-4402	01A-01R-1206-07		0	0.0094438	0.0115611	0	0	0	0	0	0	0.0892723	0	0.00605598	0	0.108316	0	0.003154	0	0	0	0.141635	0	0	0.00865308	0	0	0	0.302669	0	0	0.00167048	0	0	0.00503965	0	0	0	0.0831899	0	0.327556	0.00388591	0.00528779	0.0626868	0.199706	0	0.0103652	0
LUSC	TCGA-77-7337	01A-21R-2045-07		0.0241383	0.018101	0.00238213	0	0.00674001	0	0.0346224	0	0.0383249	0.00905908	0.00121655	0	0	0.00245607	0	0	0.0175895	0.048533	0	0.00285173	0.0118969	0.00593934	0	0	0.0117497	0	0.0052496	0	0	0.00654341	0	0	0.0612076	0.00309449	0	0	0.00502491	0.00425357	0	0.0147874	0	0.00481914	0.137606	0.144396	0	0.00191443
LUAD	TCGA-86-8278	01A-11R-2287-07		0	0	0	0.00450515	0	0	0	0	0.00997636	0.0108865	0.0350868	0	0	0.801453	0	0	0.11183	0	0	0.308429	0.00428904	0	0.290883	0	0.0141199	0	4.39497	0	0	0.0638879	0.0277561	0.0590469	0.0153643	0.0111562	0	0	0	0.00511161	1.16505	0	0	0.0173738	0.0225496	0.0538524	0	0.0971785
LUAD	TCGA-69-7760	01A-11R-2170-07		0.00302304	0	0	0	0	0.0198738	0	0	0	0	0	0.0205238	0	0.171958	0	0	0.0176302	0.0665401	0.0034515	0.00571433	0.00119196	0.114058	0	0.00511386	0.0470882	0	1.95308	0	0	0.0030532	0.0799813	0.1219	0.0212441	0.0465058	0	0	0	0	0.356154	0	0.0492809	0.0724248	0.0407337	0.164626	0.0263457	0
LUSC	TCGA-39-5030	01A-01R-1443-07		0.00197183	0.00260949	0	0.00244995	0	0	0.00377102	0	0.0120591	0	0.0111304	0	0	0.0248591	0	0	0.0112145	0	0	0	0	0	0.0119851	0	0.0115178	0	0.185672	0	0.0022406	0.013337	0.00471379	0.00152907	0.00973801	0	0.00492085	0	0.00164192	0.00926584	0.00301699	0	0	0	0	0	0	0.0235422
LUSC	TCGA-NC-A5HL	01A-11R-A26W-07		0.00220938	0.00165678	0	0	0.0049353	0	0	0.00373184	0.000986909	0.00110557	0	0	0	0.050356	0	0	1.39906	0	0.00504504	0.0146171	0.00696911	0.0170992	0	0	0	0	8.77965	0	0	0.00101524	0	0	0.0465018	0	0	0	0	0.00103821	0.00338045	0	0	0.296416	0.233581	0.0364596	0	0.0129913
LUAD	TCGA-86-8279	01A-11R-2287-07		0.00634812	0.00896086	0.010154	0	0.00709021	0.00463703	0	0	0.00567129	0.0571786	0	0	0	0.56429	0	0	0.0752308	0.0214967	0.0869743	0.101997	0	0	0	0	0.00412005	0	0.72253	0	0	0.0059441	0.0323959	0	0	0.110679	0	0	0.174438	0	0.456507	0.0241978	0	0.131808	0.157915	0	0	0
LUSC	TCGA-66-2781	01A-01R-0851-07		0	0.00686568	0	0	0	0	0	0	0.104286	0	0.0107804	0	0	0.382943	0	0.00429942	0.0567314	0.341762	0.0055532	0.00919391	0	0.112929	0.2654	0.0987337	0.00631345	0.0189771	11.238	0	0.00642666	0.0401606	2.09649	0	0.158007	0	0	0	0	0	0.982328	0	0.309949	0	0.0352893	0.529741	0	0.00308604
LUSC	TCGA-63-A5MM	01A-11R-A26W-07		0	0.00374045	0	0	0	0	0	0.00477409	0.0176756	0.00141434	0.0148147	0	0	0.0612309	0	0	0	0.0167496	0	0.00267134	0.00111444	0.0109374	0.065282	0	0.00366882	0	0.197698	0	0	0.00747727	0	0.00219177	0.0139445	0.0173925	0.00352678	0	0	0.00132817	0.0172982	0.00615645	0.00418872	0	0.0615211	0.00466423	0	0.00179333
LUSC	TCGA-60-2709	01A-21R-1820-07		0	0.00489633	0	0.00135211	0	0	0	0	0.00145832	0.00326732	0	0	0	0.003439	0	0.00577175	0	0	0	0	0.00128725	0	0.0118961	0	0	0	0.0221579	0	0	0.00479748	0	0.00253164	0.0345841	0	0	0	0.00815547	0.00306826	0.0949082	0	0	0	0	0	0.002371	0.00387062
LUAD	TCGA-05-4398	01A-01R-1206-07		0	0	0.00277696	0	0	0	0.00672684	0	0.0330943	0	0.00141819	0	0	0.381821	0	0	0.0143752	0	0	0	0.00138688	0.0612506	0.00427586	0	0.00228286	0	0.393427	0	0	0.00161629	0	0	0.00496811	0.0468962	0	0	0	0.00165286	0.00538178	0.00574613	0.161595	0.162919	0.0437492	0.00580448	0	0.00223175
LUAD	TCGA-91-A4BD	01A-11R-A24H-07		0	0.00377373	0	0	0	0	0	0.0963313	0.00268297	0.165523	0.00229946	0	0	0.422726	0.0152473	0	0.0974348	0	0	0.199438	0	0	0	0	0	0	0.633284	0	0	0.00267009	0	0	0	0	0	0	0.00474894	0.0991589	0	0.00310561	0	0	0	0.00941144	0.0621285	0.00670094
LUSC	TCGA-NC-A5HO	01A-11R-A26W-07		0	0	0	0	0	0	0	0.0065645	0	0.00194475	0.00156697	0	0	0	0	0	0	0.00329015	0	0	0	0	0.00472445	0	0	0	0.340062	0	0	0.0218344	0	0.247127	0.0528549	0	0	0	0	0	0	0	0	0.105524	0	0.134682	0	0
LUSC	TCGA-22-4593	01A-21R-1820-07		0	0	0	0	0	0	0	0	0.00223914	0.00125418	0.0131371	0	0	0.0970306	0	0	0.0237527	0	0	0.00236884	0	0.0025089	0.00304682	0	0	0	0.304236	0	0	0.0100282	0.0778912	0	0.00354009	0.0025705	0	0	0	0.00117777	0.0882016	0.00136482	0.00371439	0.00400311	0.00259783	0	0.00182024	0
LUSC	TCGA-70-6723	01A-11R-1820-07		0	0	0	0	0	0	0	0	0.00142676	0.0799152	0	0	0	0.273225	0	0	0.012337	0	0	0	0.00251878	0.00309001	0.00387305	0	0.00414602	0	0.167685	0	0	0.00472132	0	0	0.0609042	0	0	0	1.17557	0.0300185	0.00977412	0.062615	0.00473355	0.107131	0.0926976	0	0	0.0431581
LUAD	TCGA-05-4403	01A-01R-1206-07		0	0	0	0	0	0	0	0.00565687	0.0912558	0	0	0	0	0.456735	0	0	0	0	0	0	0	0	0.00407123	0	0	0	0.55444	0	0.00380556	0.0044316	0.0663222	0	0.042821	0	0.0292524	0.573091	0	0	0.85062	0.00182371	0.0545958	0.187217	0.00694258	0.707416	0.00243225	0
LUAD	TCGA-55-6642	01A-11R-1858-07		0.0611952	0.0347077	0.0690188	0	0	0	0	0	0	0	0.045799	0	0	1.16461	0	0	0.108518	0	0	0	0	0	0	0	0.00567384	0	0.582004	0	0	0.0115679	0	0	0.00617388	0	0	0	0	0.0410804	0.535036	0	0	0.349069	0.163102	0.0144265	0.00634898	0
LUAD	TCGA-75-7025	01A-12R-1949-07		0	0	0	0	0	0	0	0	0.0204242	0	0	0	0	0.0120823	0	0	0.00740781	0	0.00472299	0.0390971	0.00652424	0.0120058	0	0.00699774	0	0	0.184355	0	0	0.0117037	0	0.00962344	0.0204293	0	0	0	0	0.00194387	0.00632931	0	0.00613049	0	0.00428765	0	0	0.00243021
LUSC	TCGA-21-1081	01A-01R-0692-07		0.00224015	0.00652186	0	0.000927778	0	0.00163634	0.00428417	0.00378382	0.0400894	0.0280242	0.0352252	0	0.00465518	0.00811095	0	0.0019802	0.0209216	0.00948232	0	0	0.00441636	0.0304909	0.00271636	0	0.0203546	0	0.100448	0	0.00550544	0.02636	0	0.00347427	0.00488962	0.00689242	0.00279523	0	0.0373069	0.0178954	0.00342753	0.00243972	0.00663973	0	0.0023219	0.0924185	0	0.0331354
LUAD	TCGA-44-A4SS	01A-11R-A24X-07		0.0027468	0.00205978	0	0	0	0	0	0	0.00122697	0.0357368	0	0	0	0.0737488	0	0	0	0.0162777	0	0	0.00108304	0.0247462	0.00666981	0	0	0	0.494414	0	0	0	0	0	0.00387969	0.0309879	0	0	0	0	0.00420273	0.00149575	0	0	0	0.0634595	0	0
LUAD	TCGA-05-4420	01A-01R-1206-07		0	0	0	0	0	0.00110165	0	0	0.0417684	0	0	0.023038	0	0.101232	0	0	0.0239338	0.0446873	0	0	0	0	0.113669	0	0.00293649	0	0.307818	0	0	0	0	0	0.00319529	0.00154676	0	0	0.066559	0	0.117686	0	0.058112	0.0409497	0	0	0.0021906	0
LUAD	TCGA-50-5946	01A-11R-1755-07		0.0026141	0.00369001	0.00211754	0	0.00291969	0	0	0	0.00245954	0.0640965	0.0453213	0.00221843	0	0.0949072	0.00698879	0.168685	0.0196889	0	0	0.00247067	0.00103072	0.00767463	0.0443852	0	0.00339321	0	2.05184	0	0	0.00951937	0	0	0	0.147454	0	0	0	0.00122839	0.411968	0.00142349	0.069733	0.275562	0.005419	0.00431384	0.0151879	0.110086
LUAD	TCGA-95-7043	01A-11R-1949-07		0	0	0	0	0	0	0	0	0	0	0.013488	0	0	0	0	0	0	0.00629662	0	0	0	0	0	0	0	0	0.526867	0	0	0	0.0379565	0	0	0	0.00928071	0	0	0	0	0	0	0	0	0.098191	0.0108033	0
LUSC	TCGA-85-8354	01A-31R-2326-07		0	0.00741635	0	0	0	0	0	0	0	0	0	0	0	0.21877	0	0	0	0.0822344	0	0.0670901	0	0	0.16762	0	0	0	0.856236	0	0	0.0305411	0	0	0.00263847	0	0	0	0	0	0	0.00406888	0.182713	0.0179014	0.0619584	0	0	0.0999737
LUAD	TCGA-44-8120	01A-11R-2241-07		0	0	0	0	0	0	0	0	0.0430475	0.124648	0	0	0	0.341139	0	0	0	0	0.00580416	0.00960941	0.00200444	0	0.166452	0	0	0	0.809246	0	0	0.0231931	0.0129715	0.00394213	0.0760953	0	0	0	0	0.00477771	0.101117	0.011073	0	0	0.00526916	0.629184	0	0.00301356
LUAD	TCGA-44-3396	01A-01R-1206-07		0.00294337	0	0.00238426	0.00121902	0	0	0	0	0.00138467	0.00147286	0	0	0	0.00267861	0.0157382	0	0.00560528	0	0.00672109	0	0	0.00294635	0	0	0.00191031	0	0.465343	0	0	0.00547622	0	0.00228245	0.0750497	0	0.0036727	0	0.00245091	0.0165975	0.126098	0.00160279	0	0.056413	0	0.024286	0	0.0259531
LUAD	TCGA-55-7725	01A-11R-2170-07		0	0	0	0	0	0	0	0	0	0	0	0	0.0867952	0	0	0	0	0	0.0317914	0	0	0.0538755	0	0	0	0	0.0374415	0	0	0	0	0	0	0	0	0	0	0	0.0692314	0	0.0412656	0.00555915	0	0	0	0
LUAD	TCGA-55-1596	01A-01R-0946-07		0	0	0	0	0	0	0	0	0.0139984	0	0.00842347	0	0	0.00850301	0	0	0.0222963	0	0	0	0	0	0	0	0	0	0.511573	0	0	0.0128724	0.17985	0	0.0737716	0	0	0	0.243551	0.0638129	0	0.00568829	0	0.116789	0.140754	0.0172382	0	0
LUSC	TCGA-66-2770	01A-01R-0851-07		0	0	0	0	0.0177557	0	0	0	0.00373934	0	0	0	0	0.55036	0	0	0.946845	0.174958	0.154279	0	0	0	0.202916	0.0134462	0	0	2.11601	0	0.0632248	0.00365251	1.29292	0.00616383	0.00557401	0	0	0	0	0.00373516	0	0.00432839	0.223816	0	0.00823875	0.013117	0.0057727	0.00471193
LUSC	TCGA-66-2755	01A-01R-0851-07		0	0	0	0	0	0	0	0	0	0.0978903	0	0	0	0.154686	0	0.00467362	0	0.147708	0.00603652	0.00499705	0.00208468	0.00529251	0	0.00894391	0	0	1.38907	0	0	0.0523872	0.0269816	0.00409995	0.0519067	0.0433795	0	0	0.00880509	0.00496898	0.258867	0	0.0235064	0.0760007	0	0	0	0.00621217
LUSC	TCGA-85-A50Z	01A-21R-A262-07		0	0.00244273	0	0	0	0	0	0	0.000766216	0	0	0	0	0.00132303	0	0	0.00601839	0	0.00371916	0.0338661	0	0.00315135	0	0	0	0	0.0213419	0	0	0	0	0	0.00690146	0	0	0	0	0.00076536	0	0	0.00241376	0	0.00168817	0.0537554	0.0201087	0.0115847
LUAD	TCGA-78-7147	01A-11R-2039-07		0	0	0	0	0	0	0	0	0	0.131883	0.0894742	0	0	0.00292236	0	0	0	0.0798535	0	0.0235984	0	0	0	0	0.00900277	0	0.508523	0	0	0.00341868	0.0141577	0	0.0705051	0.00284525	0	0	0	0.0351988	0	0	0	0	0.00287551	0	0.00604442	0.0392461
LUAD	TCGA-91-6836	01A-21R-1858-07		0.00423509	0	0	0	0	0	0	0	0.0151342	0	0.00170755	0	0	0.0300991	0	0	0.0216115	0.00717067	0.00483535	0.0320217	0.00166986	0	0	0	0.00274866	0	0.553241	0.0432184	0.00481236	0.00525553	0	0	0.00330429	0	0	0.00635709	0.0317386	0.00398023	0.00647988	0.00230619	0	0.00676419	0	0.125799	0	0.0102187
LUSC	TCGA-77-6845	01A-11R-1949-07		0	0	0	0.00271649	0	0	0	0	0.0709693	0	0.00264456	0	0	0.238514	0	0	0	0	0	0.00619917	0.00258618	0.00634538	0.0478404	0	0	0	0.630111	0	0	0.00498223	0	0.147501	0.0416892	0.154719	0	0	0	0	0	0.00357169	0.00972042	0.251424	0.12917	0.0108239	0.038108	0.00416164
LUSC	TCGA-43-8118	01A-11R-2403-07		0.00528566	0	0	0	0	0	0	0	0	0	0	0	0	0	0	0	0	0	0	0.0499564	0	0	0	0	0	0	0.209778	0	0	0	0.156827	0	0.00783054	0	0	0	0	0	0	0	0	0.0253264	0	0	0	0
LUAD	TCGA-05-5420	01A-01R-1628-07		0	0	0	0	0	0	0	0	0	0	0	0.081871	0.0501193	2.21486	0	0	0	0.285852	1.66597	0.0455898	0	0.0120713	0	0	0	0.0235254	5.6716	0	0	0	0	0	0.00845647	0	0	0	0	0	4.6681	0	0	0.211866	0	0.95521	0.157643	0.200161
LUAD	TCGA-38-7271	01A-11R-2039-07		0	0	0	0	0	0	0	0	0	0.0432105	0	0	0	0.139706	0	0	0	0.0284293	0.109546	0.00453412	0.00189155	0	0.0523544	0	0.00311357	0	5.08621	0	0	0	0	0	0.0542076	0	0	0	0.00399468	0	0	0	0	0	0	0.0316667	0	0
LUSC	TCGA-22-5492	01A-01R-1635-07		0.0073773	0.00276606	0	0	0	0.0026944	0.021163	0	0.149146	0.0276869	0.0319602	0	0	4.59216	0	0.00326061	0.0522499	0	0.286379	0.00348626	0	0.046762	0.111819	0	0	0	0.850662	0	0	0.0051169	0	0	0.0989715	0.192935	0	0	0.00307149	0.00173334	8.75917	0.00401726	0.00546651	0.0117828	0.122344	0.572185	0.00803662	0.0070212
LUAD	TCGA-97-8171	01A-11R-2287-07		0.00779208	0.00292158	0	0	0	0	0	0.00658075	0.224502	0.101378	0.00157085	0	0	3.54656	0.00988774	0	0.107415	0	0.00444824	0.0662808	0	0.1053	0.17513	0	0.0252861	0	1.03264	0.0298188	0	0.0360776	0.408118	0.0030212	0.0668746	0.375598	0.00486143	0.0818741	0	0.00183079	6.15187	0.0148509	0.103929	0	0.00403822	0.295748	0.0396128	0.109864
LUAD	TCGA-95-8039	01A-11R-2241-07		0.00344548	0.00729534	0.00547577	0.00356744	0.00192413	0.00251678	0.00658929	0.00290986	0.00315994	0.093102	0.00277838	0.00146199	0	1.44062	0.0218607	0	0.0649232	0.00145843	0.0609742	0.0276796	0.00271705	0.00505772	0.175478	0	0.00111809	0	2.93157	0	0.00814896	0.0318656	0.0483535	0.00801544	0.00620208	0.166081	0.00214961	0	0.00573801	0.0404767	0.00527174	0.00187621	0.00255307	0.0302667	0.00535683	0	0.0162648	0.0306051
LUSC	TCGA-43-5670	01A-21R-2125-07		0	0.00208023	0	0	0	0	0	0.00937128	0.00130502	0.0138814	0	0	0	0.935078	0	0	0.0347738	0.216058	0.012669	0	0	0.45263	0	0	0.00540127	0	2.40391	0	0	0.0518707	0.0132632	0	0.114773	0.119492	0.00346144	0	0	0	0.00848888	0	0	0.124059	0.19552	0.00915562	0	0
LUSC	TCGA-22-5491	01A-01R-1635-07		0	0	0	0.00173439	0	0	0	0.0990288	0.206857	0.00209554	0.0287039	0	0	0.609499	0.0212561	0	0.10913	0	0	0	0.00165119	0	0.00509076	0	0.00271793	0	1.28334	0	0	0.0103021	0.0961699	0.00324741	0.189278	0.163206	0.104508	0.00628602	0	0.00196787	0	0	0	0.394626	0.282138	0.386999	0.088199	0.00265708
LUAD	TCGA-97-7941	01A-11R-2187-07		0	0.00444672	0	0	0.00993458	0	0.00567027	0	0.0847621	0.0623131	0.0131498	0	0	1.02057	0.00792673	0.00262087	0.0250539	0	0.555166	0.033627	0	0.0544985	0.568043	0	0.0230916	0	0.789071	0	0	0.0138812	0.10305	0	0.0669898	0.434834	0	0	0	0.0794154	0.880076	0	0.0395458	0.0426197	0.202827	0.763274	0.0366057	0
LUAD	TCGA-69-8254	01A-11R-2287-07		0.000900864	0	0.00036487	0	0.00150926	0	0	0	0.00483959	0.00653647	0.0152476	0	0	0.725072	0.0217809	0.00159265	0.00115087	0.0827478	0.00205709	0.00638576	0.000532805	0.0816108	0.000547559	0.17449	0	0.00966594	0.593973	0	0.0112602	0.000210883	0.00753751	0.00034929	0.0237481	0.000923915	0.00843065	0	0.0195036	0.000211663	0.532737	0	0.0420546	0.058273	0.120919	0.0832509	0.0389279	0.00453924
LUAD	TCGA-64-1677	01A-01R-0946-07		0.00327688	0	0	0	0.00365994	0	0.0125337	0	0.0161013	0	0	0.00834267	0	3.94037	0	0	0.159643	0.00277413	0	0.00309708	0.0335932	0.00984059	0.731118	0	0	0.00639266	0.44916	0	0	0.00460249	0.025084	0	0.0069263	0	0	0	0.29469	0.00153984	0.0200551	0	0	0.214584	0.0101894	0.129782	0	0.0543905
LUSC	TCGA-66-2785	01A-01R-0851-07		0	0.0105192	0	0	0	0	0	0	0.00208869	0.00233982	0	0	0	0.0255318	0	0.111599	1.22836	0	0.19753	0.00883869	0.00184367	0.00468065	0.0113398	0.308486	0	0	1.08207	0	0	0.0036134	4.44525	0.253817	0.0528355	0.278142	0.326734	0	0	0	0.465033	0.00509247	0.194029	0.0149365	0.130857	0.0154325	0	0
LUAD	TCGA-86-7953	01A-11R-2187-07		0	0.0011599	0	0	0	0.000376616	0	0.0357059	0.000230309	0	0.00353377	0.00043755	0	0.0194047	0	0.0154958	0	0.24225	0	0	0	0.0861907	0.0512658	0	0.000669256	0	0.0891778	0	0.000585867	0.00410359	0.00789352	0.0259881	0.0155521	0.0158635	0	0	0.124075	0	0	0.000280761	0	0.000823487	0	0.00255251	0.0108589	0.00403779
LUAD	TCGA-38-4627	11A-01R-1758-07		0.00419778	0	0.00331412	0.00347709	0.0234425	0	0.016056	0.574324	0.600335	0.833923	0	0.0463113	0	1.3971	0	0.011132	0	0	0.00479274	0	0.00662059	0	0.682078	0.0639098	0.493124	0	0.867577	0	0.00476996	0.702997	0	0	0.0652201	0.585506	0.282848	0	0.00699087	0.647006	0.147724	0.00685761	0	0.0871597	0.00870195	0.533398	0.0457294	0
LUAD	TCGA-44-2661	11A-01R-1758-07		0	0	0	0	0	0	0	0	0	0.0018107	0	0	0	0.0512684	0	0	0.138949	0	0	0.0376198	0.00142675	0	0.00438774	0.00612121	0	0	1.1189	0	0	0	0	0	0.0332032	0	0	0.0108632	0	0	0.00553651	0	0	0.0288971	0	0.0895704	0	0
LUSC	TCGA-66-2771	01A-01R-0980-07		0.00122475	0.00081041	0.00871499	0.00152173	0.00273585	0.000447315	0.0140536	0.00103436	0.00396047	0.00183859	0.00271595	0	0.0178158	0.0145087	0	0.00649577	0.0068614	0.00985007	0.00699171	0.00115755	0.005312	0.00894811	0.020842	0	0.00953867	0.00358395	0.109488	0	0.00278339	0.0216996	0.0062502	0.00142461	0.0211574	0.0150731	0.00229235	0	0.00815869	0.00661853	0.0140544	0.00166733	0.0117979	0.00195615	0.000634725	0.027285	0	0.00830646
LUAD	TCGA-97-A4M0	01A-11R-A24X-07		0	0	0.000941636	0	0	0	0	0	0.000532773	0	0.0216401	0	0	0.0220613	0	0	0.0355314	0	0.00136176	0.00225453	0	0	0	0	0	0	0.831434	0	0.00135528	0.0111577	0.0562781	0	0.0311657	0	0.0029765	0	0	0.00112093	0.054747	0	0	0.0971534	0	0.328695	0	0.00560552
LUAD	TCGA-55-7911	01A-11R-2170-07		0	0.00363376	0.00392527	0	0	0	0	0	0	0	0	0	0	1.0454	0.012298	0.0599681	0.0796372	0	0	0.0412188	0	0.00468789	0.430017	0	0	0	6.97019	0	0	0.0279923	0.0695045	0.101457	0	0	0	0	0.330869	0.0569267	0.496752	0	0.150808	0.00773952	0	0.00799654	0.0175961	0
LUAD	TCGA-55-7283	01A-11R-2039-07		0	0	0	0.00140773	0	0	0	0	0	0	0	0	0	0.00309327	0.00908727	0	0	0	0	0.0321252	0	0	0	0	0.00220603	0	0.335615	0	0	0	0	0	0.0209643	0	0	0	0.113213	0	0.0832105	0	0.00503729	0	0	0.0729187	0	0.00431327
LUSC	TCGA-90-6837	01A-11R-1949-07		0	0.00419974	0	0.0023195	0	0	0	0	0.00513638	0.081272	0	0.0427754	0	0.0181268	0	0	0	0.0331889	0.0127886	0	0.00441646	0	0.135821	0	0	0	0.200641	0	0	0.00308289	0.789295	0	0.063283	0	0	0	0	0.010527	0	0	0	0	0.00580489	0	0.00406736	0.0627765
LUSC	TCGA-63-A5MS	01A-11R-A26W-07		0	0	0.0042892	0	0	0	0	0	0.00753842	0	0	0	0	0	0	0	0	0	0	0	0.00214213	0.00525586	0	0	0	0	0	0	0.00617338	0.0172253	0	0.00421293	0	0	0	0	0.00452386	0.00255295	0.0415625	0	0	0	0	0	0.0039456	0.00641224
LUAD	TCGA-86-6851	01A-11R-1949-07		0	0.0086287	0.00495164	0.00253167	0	0	0	0	0.00273053	0.0122353	0	0	0	0.142339	0	0	0	0	0	0.15599	0	0.0724013	0	0	0	0	0.40065	0	0	0.00336489	0	0.0189608	0	0	0	0	0.0407204	0.00287247	0.00935286	0	0.0815316	0.126922	0.00633589	0.0403498	0.00887882	0
LUSC	TCGA-60-2714	01A-01R-0851-07		0	0	0	0	0.002034	0	0	0	0	0.00182257	0.0110084	0	0	0.0785664	0	0	0.00343704	0	0	0.00688478	0	0	0	0	0.00354583	0	0.721037	0	0	0.00281461	0	0.0607244	0.00514443	0.0224126	0	0	0	0	0	0	0.00269886	0.00290865	0	0	0.00264517	0.00115548
LUSC	TCGA-22-5481	01A-31R-1949-07		0	0	0	0	0	0	0	0	0	0.00429997	0	0	0	0.183066	0	0	0.0742129	0.167319	0	0	0	0	0	0	0.00557709	0	0.17605	0	0	0	0	0	0	0	0.0107224	0	0	0	0	0	0.0254696	0	0	0	0	0
LUAD	TCGA-50-6591	01A-11R-1755-07		0	0	0	0	0.00951699	0	0	0	0.00400854	0	0	0	0	0.148033	0	0	0.0302204	0.0216408	0	0.104694	0.00335972	0	0.0929904	0	0	0	0.270586	0	0	0.0039893	0	0	0.0601763	0	0	0	0	0	0	0.00464	0	0	0	0.0140614	0	0
LUSC	TCGA-85-7696	01A-11R-2125-07		0	0	0	0	0	0	0	0.00895236	0.133395	0.0649781	0.0154852	0	0	0.185699	0	0.126497	0	0.399339	0	0	0	0.00521646	0	0	0	0	1.73255	0	0	0.0341407	0.104959	0.04932	0	0.160354	0	0	0	0.0448304	0.0527111	0	0	0.139676	0.0384548	0	0	0
LUAD	TCGA-73-4675	01A-01R-1206-07		0.00235344	0.00176481	0.00185802	0	0	0	0	0.0119255	0.0283387	0.0282638	0.0208755	0	0	0.0597656	0.0179184	0.00624102	0.0089825	0.0139466	0.013435	0.0244674	0.000927941	0.0753864	0.034331	0.00398115	0.00305486	0.00459119	0.831076	0	0	0.0206559	0.250259	0.00364997	0.0138188	0.0217229	0	0	0.11954	0.0199063	0.00720174	0.0051262	0.00348776	0.00375886	0	0	0	0.00298646
LUSC	TCGA-98-A53J	01A-11R-A26W-07		0	0	0	0	0	0	0	0.00363026	0.00101108	0.0129057	0	0	0	0.255081	0	0	0.0160212	0	0	0.0182818	0	0.0451798	0	0	0	0	0.188939	0	0.00244219	0	0	0	0.0166962	0	0	0	0.00178964	0	0.00328843	0.00117035	0	0.00343272	0	0.315658	0	0.00136367
LUAD	TCGA-78-7536	01A-11R-2066-07		0	0	0.00213141	0	0	0	0	0	0.00755616	0	0	0	0	0.0789459	0	0	0.0300657	0	0	0	0	0.00261176	0.0261889	0	0.00175217	0	0.073481	0	0	0	0.0137773	0	0	0	0	0	0	0	0.00413068	0	0	0.00431192	0	0.0846473	0	0.00475806
LUSC	TCGA-60-2695	01A-01R-0851-07		0	0	0	0	0	0	0	0.00325549	0.212122	0.148525	0.00155419	0	0	0.5918	0.00489144	0	0.142226	0.171325	0.0550133	0	0	0	0	0	0.0012509	0	1.75587	0	0	0.000885646	0.0196716	0	0.074336	0	0.00240494	0	0.113947	0.00271706	0	0	0.0371321	0.107742	0.0019977	0.11132	0.0685874	0.00611443
LUAD	TCGA-86-7955	01A-11R-2187-07		0	0	0	0.00404783	0	0	0	0	0.00459787	0	0	0	0	0.0102954	0	0	0.190648	0	0.0111589	0	0	0	0	0	0	0	0.911517	0	0	0	0	0	0.159477	0.250593	0.304885	0	0	0.0872619	0	0	0	0.218543	0	0.677402	0	0.00620124
LUSC	TCGA-52-7809	01A-21R-2125-07		0.00296098	0.00391851	0	0	0	0	0	0.0100027	0.148373	0.00296333	0.0536959	0	0	0.654043	0.0450879	0.00261737	0.0840115	0	0	0.0167911	0.0116749	0	0	0	0	0.00577639	2.48753	0	0	0.0045373	0.0495488	0	0.0254122	0.00303674	0.314047	0.00444457	0.00246557	0	0.00453042	0	0.0219406	0.0331044	0.0398975	0.83555	0.0021504	0
LUAD	TCGA-49-6743	01A-11R-1858-07		0	0.0260487	0	0.00382136	0	0	0	0	0.00846216	0.00461708	0.00372017	0	0.0191739	0.101468	0	0	0	0	0	0	0.00363805	0.00892623	0.0111882	0	0	0.018	0.261773	0	0	0.0355038	0	0.00715498	0.00651615	0	0.0115131	0	0.0537813	0.00433578	0	0	0	0.0147368	0	0.213168	0	0.0108411
LUSC	TCGA-43-2581	01A-01R-0851-07		0	0	0	0	0	0	0	0	0.0651785	0.0379905	0	0	0	0	0	0	0.374108	0	0.062603	0	0	0	0.0615276	0	0.0109498	0	0.405503	0	0	0.00425989	0	0.0556022	0	0.0259544	0	0	0.00702423	0.00198199	0	0.0183742	0	0.00673659	0	0.00696031	0	0.0970334
LUAD	TCGA-50-8457	01A-11R-2326-07		0	0	0.00237515	0	0	0	0	0	0.064178	0.0352136	0.0295552	0	0	0.0432545	0.0235171	0.00259188	0	0	0.0200863	0.02217	0.00115611	0	0	0	0.00190301	0	0.170052	0	0.00387427	0.00222723	0	0.00227373	0.00686309	0.00300716	0	0	0.00244155	0.034446	0	0	0.0521444	0.0187325	0	0.00967731	0	0.0206707
LUAD	TCGA-49-4488	01A-01R-1755-07		0.00409368	0	0	0	0	0	0	0	0	0	0.00165054	0	0	0	0	0	0.0167304	0	0.00934778	0	0	0.0990079	0.0348348	0	0.00531376	0	0.267411	0	0	0.00316347	0	0	0.0517538	0	0.137917	0	0	0	0	0.00222918	0	0	0	0	0.0624335	0
LUSC	TCGA-39-5027	01A-21R-1820-07		0	0.00172439	0	0	0	0	0	0	0.0303019	0	0.0442498	0	0	0.775521	0.0657549	0	0.0428258	0.000973368	0.0945164	0	0.00317341	0	0.00139418	0	0	0	1.04663	0	0	0.000528332	0.149165	0.0356637	0.154306	0	0.19368	0.336543	0.0516994	0.0729389	0.562943	0.000626098	0	0.062437	0.0405188	0.322553	0.0359057	0.000729513
LUAD	TCGA-55-7995	01A-11R-2187-07		0	0.000725128	0	0	0	0.000375236	0	0	0.000229465	0.000257055	0.0025877	0	0	0.00212837	0	0	0	0.00652331	0	0	0	0	0.0230474	0	0	0	0.460051	0	0	0	0	0.000398351	0.00761848	0.00421476	0	0	0	0	0	0	0.000761295	0	0.00212979	0.000847717	0.000373074	0
LUSC	TCGA-66-2791	01A-01R-0980-07		0	0.0027511	0.00164122	0	0.00232185	0	0.0318053	0	0.000928596	0.00312074	0.0087972	0	0	0.00689044	0	0.0018376	0.012744	0.0017599	0	0.00196477	0.00655733	0.0104047	0.0429606	0	0.00269841	0.00405547	0.0997074	0	0.0027468	0.00343298	0.124627	0.00161204	0.00879835	0	0.00518789	0	0.0501995	0.0087918	0	0	0.0585351	0	0	0.12693	0	0.00131899
LUSC	TCGA-18-4086	01A-01R-1100-07		0	0.00330997	0.00126042	0.00132241	0.00178312	0.00116617	0.00305321	0	0.00213942	0	0.00836802	0	0	0.0269805	0.00426823	0.00141123	0.0223782	0	0	0	0	0.0223736	0.00194075	0	0.00207232	0	0.28816	0	0.00181411	0.00526433	0	0.00247602	0.0173847	0.00163735	0	0	0	0.00300084	0	0.000869361	0.0425876	0	0.00330952	0.139632	0.00463781	0.0112634
LUAD	TCGA-71-6725	01A-11R-1858-07		0.00596834	0	0	0	0	0.00435962	0	0	0	0.00298654	0.00240638	0	0	0.016664	0	0	0.0211674	0	0.0408855	0.078972	0	0.0057739	0.00723707	0.0100962	0	0	0.490468	0	0	0.0275943	0.0761446	0.00462818	0	0.00612105	0.0595777	0	0	0	0.219164	0.00325002	0	0	0	0.0196981	0	0.0250148
LUAD	TCGA-55-8205	01A-11R-2241-07		0	0.00350391	0	0	0.00591439	0	0	0	0	0.00264979	0	0	0	0.417929	0	0	0	0.0358636	0	0.0100096	0	0	0	0.125409	0	0	0.38636	0	0	0	0	0	0	0	0	0	0	0	0	0.00288356	0	0	0	0	0	0.00311091
LUAD	TCGA-62-8394	01A-11R-2326-07		0.00401254	0	0	0	0	0	0	0	0	0.00200787	0	0	0	0	0	0	0	0	0	0.0796399	0	0.00388182	0	0	0	0	0.381806	0	0	0	0	0	0.00566747	0	0	0	0.0568003	0	0	0.019665	0.130823	0	0	0.119188	0.110736	0
LUSC	TCGA-46-3766	01A-01R-0980-07		0	0.00462702	0.00117463	0.0018486	0.00332352	0.0016302	0.0113816	0.00125654	0.0048112	0.00074451	0.000899823	0.000631319	0.017005	0.00245487	0.00198886	0	0.00733865	0.00188935	0.00254807	0.0014062	0.00058664	0.00595737	0	0	0.00337972	0.00145126	0.0897921	0	0.00169063	0.00543348	0.00552448	0.00115375	0.00798693	0.000762952	0.0204215	0	0.00185835	0.00174787	0	0	0.00551236	0	0.00154213	0.0761128	0.000540268	0.00492021
LUSC	TCGA-66-2768	01A-01R-0851-07		0	0	0	0	0	0	0	0	0.106945	0.299228	0.0557918	0	0	1.42406	0	0	0.0105538	0	0	0.0420373	0	0	0.413485	0	0	0	2.34191	0	0	0	0.409351	0	0	0.273695	0	0	0.485584	0	0.00756144	0.00269112	0.190422	0.00789321	0	0.415922	0.0035891	0.00627124
LUAD	TCGA-86-8280	01A-11R-2287-07		0	0.0188608	0.0100577	0	0	0	0	0	0.00561749	0.00314645	0.0304227	0.00533617	0.392	0.383311	0	0.00555823	0.0914122	0.0053232	0.0143582	0.0118858	0.00247926	0	0.16774	0	0	0	0.309619	0	0	0.010664	0.0160443	0.00487598	0	0.21281	0.0627677	0	0	0.00295475	0.577246	0	0	0	0	0.25941	0.00913314	0.115517
LUAD	TCGA-55-6983	11A-01R-1949-07		0	0	0	0	0	0	0	0	0.0219236	0	0	0	0	0.0898896	0	0	0	0	0	0	0	0	0	0	0	0	0.221203	0	0	0.0188021	0	0	0.155427	0	0	0	0	0	0	0	0	0	0	0.0202482	0	0
LUAD	TCGA-86-8073	01A-11R-2241-07		0.0041016	0.0211684	0.00996742	0.00424678	0.00458107	0.00449407	0	0	0.0930103	0.0502846	0.0289403	0.00348078	0.00426169	0.471741	0.00520471	0.163154	0.0202518	0.00173616	0.117073	0.00969136	0.0299186	0.145603	0.00498603	0	0.00665504	0	0.61429	0.00523201	0.006991	0.0401499	0.0101354	0.0556606	0.0048002	0.00420655	0.0537382	0.0061567	0.00341535	0.0530031	0.376537	0.00111675	0.00607849	0	0.240197	0.128602	0.00148939	0.0623429
LUAD	TCGA-49-6742	11A-01R-1858-07		0	0	0	0	0	0	0	0.00257762	0.0104096	0	0	0	0	0.0202327	0	0	0	0	0	0.00144231	0.000300853	0	0.0314576	0	0	0	0.0723522	0	0	0.00178615	0	0	0.00909618	0	0	0	0	0	0	0	0	0.00243736	0.0023726	0	0.000554143	0
LUSC	TCGA-18-4083	01A-01R-1100-07		0	0.0015948	0.00508079	0	0	0	0.00813447	0.00359222	0.000949986	0.00106421	0.00171495	0.00360964	0	0.00349343	0	0	0.00426428	0.0720174	0.00485629	0.00201003	0.0159324	0.114959	0	0	0.00276057	0	0.371568	0	0.00522667	0.0302205	0.0488392	0.0494752	0.0405521	0.0196302	0	0	0.00354178	0.0029981	0	0.0243199	0	0	0.00881733	0.326388	0	0.0238386
LUAD	TCGA-55-7227	01A-11R-2039-07		0	0.00322984	0	0	0	0	0	0	0	0.0101341	0.00125622	0	0	0.0326075	0	0.00137707	0	0.00131884	0	0	0.000614247	0.0249508	0	0	0.0040443	0	1.51574	0	0	0.0113874	0.0159001	0.00966434	0.00440073	0	0.0213825	0	0.0012972	0	0.00476716	0	0	0	0.016147	0.00514158	0	0.0129288
LUAD	TCGA-55-6981	11A-01R-1949-07		0	0	0	0	0	0.00595278	0	0.013765	0.0881765	0.00407793	0	0	0	0.00675291	0	0	0	0	0	0.0154045	0	0	0	0	0	0	0.107159	0	0	0	0	0	0	0	0	0	0	0	0	0	0.21739	0	0	0	0	0
LUSC	TCGA-66-2754	01A-01R-0980-07		0	0.00651878	0.00176404	0.00182701	0.00123176	0.00161116	0.0105456	0.0037256	0.00505723	0.0027593	0.00133397	0.000935918	0.00229178	0.0385805	0	0.00194973	0.00822289	0	0	0.00416932	0.00260905	0.0043788	0	0	0.00930497	0.00430294	0.0396681	0	0.0014572	0.0148046	0	0.00427602	0.00716737	0.0101796	0.00412834	0	0.00275497	0.00673709	0.033748	0	0.00326879	0	0.00228618	0.0291189	0.000800937	0.0149544
LUSC	TCGA-68-7755	01A-11R-2125-07		0	0	0	0.00538397	0.00483981	0.00949579	0	0.0146385	0.062043	0	0.0227127	0.00367738	0	8.73723	0.0109974	0.122573	0.0177096	0	0	0.0204775	0.00170857	0	0.08955	0	0	0	2.05951	0	0.0171768	0.00202874	0.0207179	0	0.0703853	0	0	0	0.00360825	0.0244349	11.9341	0	0	0.00692098	0	0.471955	0.0220291	0
LUAD	TCGA-55-6543	01A-11R-1755-07		0	0	0	0	0	0	0	0	0.0910623	0	0	0.0033236	0	0.435838	0	0	0	0	0	0.00370149	0.00154419	0.071987	0.123472	0	0	0	0.559047	0	0	0.00664199	0	0.106294	0.0138291	0	0	0.00587868	0.00326112	0	0.952765	0.00213264	0	0.00625515	0	0.00646288	0	0.00690235
LUAD	TCGA-44-A47A	01A-21R-A24H-07		0	0.00102883	0	0	0	0	0.00262383	0	0	0	0.00055317	0	0	0	0	0	0.0118489	0.00116149	0	0.0090769	0	0	0	0	0	0	0.0891773	0	0	0.00138567	0	0	0.0019242	0	0	0	0	0	0.0356862	0	0	0.00438259	0.00853229	0.00452813	0.00199279	0.000806007
LUAD	TCGA-93-A4JO	01A-21R-A24X-07		0	0.0014493	0.00469669	0	0	0	0	0.00326449	0.0440291	0	0	0	0	0.430452	0	0	0.0716414	0	0	0.00182665	0	0.00193465	0	0	0.00250871	0	1.2663	0	0	0.00146806	0.0372731	0.0464602	0.0163212	0.00198214	0.00241159	0.339425	0	0.00181638	0.0502708	0	0	0.00308685	0.0160258	4.95308	0	0.0036788
LUSC	TCGA-18-3406	01A-01R-0980-07		0.000860749	0	0.000697244	0.000356487	0.00192274	0	0.00658454	0	0.00767318	0.013783	0.000694093	0.00146093	0.00894346	0.0031866	0.00920484	0	0.00528899	0.00145738	0.000982746	0	0	0.00338866	0	0	0.00111729	0	2.13871	0.00219595	0.000978074	0.00750843	0.0234662	0.00133494	0.00620189	0.0132416	0	0	0	0.00404475	0.00526794	0.000468715	0	0	0.0187354	0.00142042	0	0.00353969
LUAD	TCGA-75-6211	01A-11R-1755-07		0.00468789	0.00703075	0	0	0	0.0034243	0	0	0.0044107	0	0	0	0	0.003808	0	0	0	0.00396866	0	0	0	0	0	0	0	0	0.0821831	0	0	0	0	0	0.00993203	0	0	0	0	0	0	0	0.0625263	0.0374369	0	0	0	0
LUSC	TCGA-96-7544	01A-11R-2045-07		0.00535063	0.00755283	0.00433425	0	0.00597611	0	0	0	0.00981442	0.00267745	0	0.0454076	0	0.00486933	0	0.00472973	0.0193277	0.0860648	0.00610899	0	0.0126582	0	0.0260176	0	0	0	0.284007	0.0136506	0	0.00540402	0	0.0207459	0.0192895	0.00548754	0.00667645	0	0.0044554	0.00502864	0.0245601	0.00291365	0	0	0.0055459	0.0794674	0.0155435	0.00339491
LUAD	TCGA-44-2665	01A-01R-0946-07		0.00279947	0	0	0	0	0.00408979	0	0	0.0579468	0.0504306	0	0	0	0.498707	0	0	0.00552937	0	0	0	0	0.0568737	0	0	0	0	0.808935	0	0	0.00341286	0.0428591	0	0.0098713	0	0.00349315	0.0924473	0	0	0.209883	0	0	0	0	1.41826	0.018298	0.0674297
LUSC	TCGA-66-2766	01A-01R-0851-07		0	0.0112351	0	0	0	0	0	0.0573592	0.0015169	0.319466	0	0	0	0.689454	0.00861835	0	0.0744972	0.0114995	0.244262	0	0	0.656842	0.00411775	0	0	0	2.58407	0	0	0.00186931	2.42541	0	0.0839379	0.550276	0	0	0	0.0111703	0.290966	0.0832137	0.00503261	0.0108476	0.267504	0.140098	0.0246624	0
LUSC	TCGA-77-8154	01A-11R-2247-07		0	0	0	0	0	0	0	0.0105323	0	0	0	0	0	0.131368	0	0	0	0	0.0142386	0.0884006	0	0.212222	0.21927	0	0	0	1.45688	0	0	0	0	0	0	0.0319753	0	0	0	0.0556725	0.00954061	0	0	0	0	0.360148	0.0271712	0
LUSC	TCGA-58-A46L	01A-11R-A24H-07		0	0.0032334	0.00340418	0	0	0	0	0	0.380127	0.0129459	0	0.00365922	0	0.0737699	0.0806942	0	0	0	0	0.0163011	0.00510039	0.00848762	0.0104833	0.00729408	0.00559697	0	5.62326	0	0	0.0267126	2.65414	0.00668731	0.088287	0	0	0	0.00359043	0.00202619	0	0.00234799	0.0063901	0.0068868	0.00446922	0	0.118996	0.00273582
LUAD	TCGA-55-6975	11A-01R-1949-07		0	0.00823481	0	0	0	0	0	0	0	0	0	0.0186386	0	0.0115677	0	0	0.0194734	0	0	0	0.00432988	0	0	0	0	0	0.376136	0	0	0.0050461	0	0	0.0077553	0.0112624	0	0	0	0	0	0	0	0	0	0.072487	0	0
LUAD	TCGA-91-6849	11A-01R-1949-07		0	0.00480068	0	0	0	0	0	0	0	0	0	0	0	0.0510381	0	0	0	0.00812954	0	0.0272278	0	0.00320418	0.00388139	0	0	0	0.978078	0	0	0.00323288	0	0	0.00452113	0	0	0	0.00266538	0	0	0	0	0.00511247	0.00331776	0	0	0.00203096
LUAD	TCGA-97-8172	01A-11R-2287-07		0.00300454	0.00198808	0	0	0	0	0	0.00507494	0.00812395	0.00300694	0.00121141	0	0	0.659285	0	0	0.0613283	0	0.576305	0.00851906	0	0.459253	0	0.0101652	0	0	6.26536	0	0	0.0199405	0.339058	0.00232989	0.317479	0.110931	0.307421	0	0.0200148	0	1.29638	0.0196332	0.155844	0.23514	0.00622838	0.411527	0.00218204	0.00190634
LUSC	TCGA-NC-A5HF	01A-11R-A26W-07		0	0	0	0	0	0	0	0	0	0.00163985	0.00132129	0	0	0.0483284	0	0	0	0	0	0.00619455	0.00129213	0.00317033	0.0635796	0	0	0	1.3442	0.00836053	0	0.0217493	0	0	0.0784759	0	0.00408911	0	0	0.00307988	0.00501409	0	0	0	0	0	0	0
LUAD	TCGA-MP-A4TH	01A-31R-A262-07		0	0	0	0	0	0	0	0	0	0.00337477	0.00271919	0	0	0.0055885	0	0	0	0	0.0616003	0.00637412	0	0	0.106579	0	0	0	0.198237	0	0	0	0	0	0.0619172	0	0	0	0.00561578	0	0	0	0	0.0107716	0	0	0	0
LUSC	TCGA-58-8391	01A-11R-2326-07		0	0	0	0	0	0.00338973	0	0.00783831	0.0873234	0	0	0.00393816	0	0.731349	0	0	0	1.05679	0	0.00877186	0	0	0	0	0.0120472	0	0.621991	0	0	0.0817691	0	0.0827664	0	0	0	0	0.0193206	0.0719613	0.134905	0.00252698	0.192562	0.00741178	0	0.681556	0.0134808	0
LUSC	TCGA-33-4566	01A-01R-1443-07		0.00238682	0.00178984	0	0	0	0	0	0	0.00561422	0	0	0	0	0	0	0.00210984	0	0	0	0	0	0	0.00290149	0	0.00154909	0	0.0463311	0	0	0.00111745	0	0	0.00186223	0	0	0	0	0	0	0.00129972	0.0141489	0	0	0.0748366	0	0
LUSC	TCGA-NC-A5HD	01A-11R-A26W-07		0	0	0	0	0	0	0	0	0	0	0	0	0	0	0	0	0	0	0	0.00380826	0.00158874	0.00779617	0	0	0	0	0.033394	0	0	0.0119858	0	0.00312458	0.0256104	0	0	0	0	0	0	0	0	0	0	0	0.00585261	0
LUSC	TCGA-68-8251	01A-11R-2296-07		0	0	0	0	0	0	0	0	0	0	0.0619681	0	0	0.0821012	0	0	0	0	0	0.0181576	0	0	0.00582394	0	0	0	1.11282	0	0	0.0058553	0	0.00744892	0	0.0689617	0	0	0	0.00225695	0	0	0	0.00767114	0	0.229851	0	0.0225729
LUSC	TCGA-56-A4ZK	01A-11R-A262-07		0	0.00168035	0	0	0	0	0	0	0	0.00508298	0.00204778	0	0	0.00668919	0	0	0.0102564	0	0	0	0	0.00254204	0	0	0	0	0.317762	0	0	0.00708058	0	0.00196924	0.0179342	0	0	0	0	0.00119332	0	0	0.00376345	0	0	0.0251441	0	0.00299726
LUAD	TCGA-91-8499	01A-11R-2403-07		0	0.00168333	0	0	0	0	0	0	0	0.0629039	0	0	0	0.304466	0	0	0	0	0.00256294	0.0360674	0	0.204482	0	0.0379734	0	0	0.124167	0	0	0	0	0.0435181	0	0	0	0	0	0.00105485	0.473976	0	0.18297	0.315507	0.0721277	0	0	0
LUAD	TCGA-55-8619	01A-11R-2403-07		0.0023521	0.00440951	0	0	0	0	0	0	0.00787995	0.000588492	0	0	0	0.0181887	0	0	0.00480638	0	0.00268547	0	0	0	0.0071482	0.00198944	0.000763279	0.00229428	0.706141	0	0.0026727	0	0	0.0209754	0.00742234	0.00120614	0.016142	0	0.00097928	0	0.111563	0	0	0.0751343	0.0719191	0.036874	0	0
LUAD	TCGA-35-4122	01A-01R-1107-07		0.00133455	0.000200152	0.00151346	0.000110543	0	0	0	0	0.02284	0.000400684	0	0	0	0.38315	0	0.000471874	0.0103507	0	0.102088	0.0459122	0.000315721	0.00212848	0.0019419	0.000451513	0.00277168	0	1.00081	0	0	0.000124962	0	0.000206977	0.00565491	0.00218992	0.021315	0	0.0371162	0	0.00326708	0.00145344	0.0656623	0.0443355	0	0.982226	0.000387686	0.000796566
LUAD	TCGA-44-A479	01A-31R-A24H-07		0	0	0.00525282	0	0	0.00473674	0	0	0.0030506	0	0.00261454	0	0	0.00590131	0	0	0.0128081	0	0	0	0	0	0.0078829	0	0	0	0.535786	0	0.0073685	0	0	0	0.0050594	0	0	0	0	0	0.287731	0	0	0	0	0.149814	0	0.00380956
LUSC	TCGA-63-A5M9	01A-11R-A26W-07		0	0.0131588	0.00174448	0.0100665	0	0.00322807	0.00845156	0.00746449	0.03065	0	0	0	0	0.600753	0.00560779	0.00195321	0	0.00187062	0	0.0647398	0	0.00663558	0	0	0.00717044	0	4.88463	0	0	0.00204984	0.0451049	0	0.157597	0.13597	0.00275714	0	0.0165593	0	0.00338082	0	0.00654924	0.119991	0.00458052	0.47038	0.0192568	0.0454336
LUSC	TCGA-94-8491	01A-11R-2326-07		0.00368725	0.00731948	0	0	0.00411829	0	0	0	0.0242846	0.0018451	0.00148667	0	0	1.17864	0	0.0228156	0	0	0	0.0731837	0	0.14982	0	0	0	0	0.925686	0	0	0.0209312	0	0	0	0.0491608	0	0	0	0	2.57824	0	0	0.00588919	0.04204	0.13995	0.00267786	0
LUAD	TCGA-64-5774	01A-01R-1628-07		0	0	0	0	0	0	0	0	0	0.00597145	0	0	0	0.373142	0	0.0421945	0.114304	0	0	0.0225573	0	0	0	0	0	0	0.135938	0	0	0	0	0	0.0168552	0	0	0	0	0	0	0	0	0	0	0.177235	0.00866661	0
LUSC	TCGA-77-A5G3	01A-31R-A27Q-07		0.00462507	0	0	0	0	0	0	0	0.0021758	0.0300869	0	0	0	0.0316577	0	0	0.0084456	0.00391548	0	0.0524555	0.00182362	0	0	0	0.00300176	0	0.0775932	0	0.00611117	0.0139848	0	0	0.00360855	0	0	0	0.050066	0.0282538	0.00707656	0.00251855	0	0	0	0.00763237	0.0100768	0.00565167
LUAD	TCGA-95-7039	01A-11R-1949-07		0	0	0	0	0	0	0	0	0.0307599	0.0176179	0	0	0	0.0409415	0	0	0.0205558	0	0	0	0	0	0.0121978	0	0	0	4.95391	0	0	0.0294991	0.0128338	0	0	0	0	0	0	0	0.169304	0	0.00745391	0	0	0	0	0.00319127
LUAD	TCGA-64-5815	01A-01R-1628-07		0	0	0	0	0	0	0	0	0	0.31342	0.0120255	0	0	0	0	0	0.227198	0	0	0.112757	0	0	0	0	0	0	0.400949	0	0	0	0	0	0	0	0	0	0.0248355	0.280309	0	0	0.0442013	0.333459	0	0	0	0
LUAD	TCGA-86-6562	01A-11R-1755-07		0.0302315	0	0	0	0.0168828	0	0	0	0.0675207	0.0025213	0.00203152	0	0	0	0	0.0222695	0	0	0	0.038097	0.0139067	0	0	0	0.00327014	0	0.979581	0	0	0.019415	0	0.0429792	0.0388664	0	0	0	0	0.00236769	0	0	0	0	0	0	0	0
LUAD	TCGA-78-8655	01A-11R-2403-07		0	0	0	0	0.0015615	0	0	0.00236147	0.000657703	0.0111935	0.00225476	0	0	0.268049	0	0	0	0.12901	0	0.0211418	0.0281136	0.25729	0.0559439	0.00236502	0	0	0.13874	0	0	0	0	0	0	0.0157723	0	0.0230843	0.0291039	0	0.344397	0	0.0683733	0.274655	0.282573	0.00230712	0.0142148	0
LUAD	TCGA-67-3771	01A-01R-0946-07		0	0	0.00795756	0	0	0	0	0	0	0.146267	0	0	0	0	0	0	0.279438	0	0	0	0	0.131164	0.293327	0	0.0130834	0	0.734049	0	0	0.015578	0	0.00781607	0	0.155059	0	0	0	0	0	0	0	0.0160985	0	0	0.0146402	0.0127904
LUSC	TCGA-66-2753	01A-01R-0980-07		0	0.00653797	0	0.00191825	0	0.00169162	0.00885783	0	0.00315838	0.00231768	0.0121384	0	0	0.0166717	0.00619138	0.0020471	0.00410669	0	0.00793221	0	0.00821804	0.00231818	0.014076	1.16743	0.00300605	0	0.318712	0	0.005263	0.00509916	0	0.00179583	0.00654196	0.00237509	0	0	0.00385674	0	0	0.00126107	0	0	0.00240035	0.107006	0.00168187	0.0013605
LUAD	TCGA-MP-A4TI	01A-21R-A24X-07		0	0.014767	0	0	0	0	0	0	0	0	0	0	0	0.0179131	0	0	0.249783	0.0755724	0	0.0984316	0	0.00719666	0.25257	0	0	0	0.133615	0	0	0.00974555	0.037963	0	0.0157607	0	0.194928	0	0	0.0594263	0	0	0	0.0118814	0	0.0491039	0.0216102	0
LUAD	TCGA-49-4512	11A-01R-1858-07		0	0	0.00166306	0	0.00229305	0	0.00392634	0.00346778	0.056018	0.101707	0	0	0	0.0145912	0	0.0163333	0.0182034	0.137307	0.199243	0.0310464	0	0.00205513	0.219074	0	0.00133247	0	1.61469	0.0995173	0	0	0	0	0.0652456	0	0	0	0	0.0897217	0	0	0.100405	0.00655816	0.119166	0.613224	0.0149102	0.00130263
LUAD	TCGA-05-4405	01A-21R-1858-07		0	0	0	0	0.00614559	0	0	0.204468	0.484198	0	0.0842766	0	0	0.0455949	0	0	0.00950408	0.0186327	0.00628224	0.00520046	0	0	0.740598	0	0.132132	0	0.46669	0	0	0.0901631	0	0	0	0	0	0	0.073308	0	0	0.0419479	0	0.281224	0.0399222	0.335964	0	0
LUAD	TCGA-69-7974	01A-11R-2187-07		0.00751182	0	0.0101415	0	0	0.0109741	0.320839	0.291827	0.586206	0.162886	0	0	0	1.99583	0.144218	0.668439	0.240215	1.60891	3.01892	0.0094662	0	1.93249	0.0456503	0	0.0357523	0	1.97073	0	0.0739762	0.117158	0	0.0970846	0.174122	1.90033	0.199961	0	0.30024	0.0176494	0	0	0	1.23976	1.00958	1.52059	0.234584	0.0310909
LUSC	TCGA-66-2758	01A-02R-0851-07		0	0	0.00289212	0	0.00818299	0.00267586	0	0	0.00327269	0	0.011816	0	0	0.0241083	0.00929698	0	0.0550249	0	0.936873	0	0	0	0.0178127	0	0.0118876	0	2.04315	0	0	0	0.680953	0.252822	0.00258707	0	0.00457097	0	0	0.00172141	0.863163	0	0	0.356903	0	0.398982	0.0106417	0.0218653
LUSC	TCGA-39-5019	01A-01R-1820-07		0.215339	0.0127711	0.00193816	0.00049547	0.00400854	0.00611708	0	0	0	0.00119728	0.0183293	0.00101525	0.00248605	0.10913	0	0.0010575	0.00204982	0	0.0232201	0.0226137	0.000943405	0	0.00290129	0	0	0	0.525277	0	0	0.00177873	0.0257391	0.000927699	0.0583846	0.0171772	0.119421	0	0.171341	0.00449734	0.776105	0.00977179	0.0177294	0.196807	0.0533195	0.65741	0.00173766	0.0365464
LUAD	TCGA-L9-A444	01A-21R-A24H-07		0	0.0058621	0.00811388	0.000833924	0	0	0	0	0.00374115	0.0181363	0.000811841	0.00170877	0	0.0120073	0	0.00177988	0.00403734	0.00340923	0.00229892	0.00190305	0.00158784	0.00403115	0.046396	0	0.00261365	0	0.0347179	0	0	0.0214869	0	0.00156141	0.00709999	0.00206506	0	0	0.0502994	0.0293317	0	0	0.0119361	0	0.0396534	0.0199366	0.00292465	0.0119237
LUSC	TCGA-60-2697	01A-11R-2125-07		0	0.00620979	0	0	0	0	0.00324368	0	0.0813459	0.000848722	0	0	0	1.16101	0	0.202402	0.180355	0	0	0.120227	0	0.00169781	0	0.0516449	0	0	7.65121	0	0	0.0272781	0.683789	0	0.0814513	0.0121764	0	0	0	0.0462267	1.40135	0.000923595	0.00251358	0	0.149429	0.0643752	0.017245	0.00100544
LUAD	TCGA-97-8176	01A-11R-2403-07		0	0	0	0	0	0	0.0114137	0	0	0	0	0	0	0.0775671	0	0.0567124	0.0910813	0.0770504	0	0.0239728	0	0.0701965	0.533716	0	0.000968358	0	0.309645	0	0.00394289	0.0311309	0.017834	0	0	0.00153021	0	0.0223961	0.012424	0	0.00228288	0	0.0154782	0.316944	0.0494875	0.0196974	0.00216717	0.00964188
LUAD	TCGA-55-6969	01A-11R-1949-07		0	0	0	0	0	0	0	0	0	0	0	0	0	0.166013	0	0.0575412	0	0	0	0.126123	0	0.114032	0	0	0	0	0.358277	0	0	0	0.0166098	0	0.0327554	0.0500705	0	0	0	0	0	0.00177235	0	0.00519841	0.00337353	0.0107421	0	0.00956047
LUAD	TCGA-62-A46O	01A-11R-A24H-07		0	0	0	0	0	0	0	0	0	0	0.0270041	0	0	0	0	0	0.029843	0	0	0.0773678	0	0	0	0	0	0	0.14932	0	0	0	0	0	0	0.0534253	0	0	0.00619666	0	0	0	0	0	0	0	0	0.00944341
LUAD	TCGA-05-4389	01A-01R-1206-07		0.000167424	0.000251098	0	0.00013868	0	0	0.00064038	0	7.87625e-05	0	0	0.001705	0	0.00740727	0.020016	0	0.00426943	0	0	0	0	0.000167594	0.000203526	0.604958	0.00065197	0.205769	0.0280123	0	0.000190245	7.69335e-05	0	0	0.00307419	0.000171708	0	0	0.00195177	0	0.013833	0	0.00024812	0.00187184	0	0.00082886	0	0
LUAD	TCGA-NJ-A55O	01A-11R-A262-07		0	0	0	0	0	0	0	0	0	0	0.00338781	0	0	0	0	0	0.0279922	0	0	0	0	0	0	0	0	0	0.0807164	0	0	0	0	0	0.0652739	0	0	0	0	0	0	0	0.0249047	0.053681	0.00870912	0	0	0
LUAD	TCGA-95-7948	01A-11R-2187-07		0	0.0124536	0	0	0.0238483	0.0103979	0	0.0921681	0.544829	0.616146	0.264383	0.00402675	0	1.05339	0.0421475	0.545261	0.00506652	0.00200848	0	0.248894	0	0.00229518	0.0028768	0	0.0200171	0	0.617479	0.139211	0	0.475934	0	0.702781	0.26639	0.313879	0	0.121081	0.491905	0.00334454	0.0725996	0.00387573	0	0.390293	0.287709	0.00783018	0.163685	0.0350673
LUSC	TCGA-NC-A5HJ	01A-11R-A26W-07		0	0	0	0	0.00356611	0	0	0	0	0.00159771	0.00128734	0	0	0	0	0	0.0311214	0	0	0.0271591	0	0	0	0	0	0	0.136635	0	0	0.00392012	0	0	0.0225328	0	0	0	0	0.0105025	0.00488523	0	0.00473178	0.0254979	0	0	0	0.00757087
LUSC	TCGA-56-7730	01A-11R-2125-07		0	0.00159045	0.00506695	0.000878399	0	0.00464774	0	0.0286594	0	0	0.000855138	0.0107994	0	0.0552698	0	0.0018748	0.013002	0	0	0.040091	0	0.00205183	0	0.0574051	0	0	26.1874	0	0	0.00214209	0.350869	0.00164468	0.0871779	0.00217519	0	0	0.00176607	0.128567	0.00324511	0	0.00314317	0.0880747	0	0.178499	0.0415885	0.0264027
LUAD	TCGA-69-7765	01A-11R-2170-07		0.0125717	0.00277287	0	0	0	0	0	0	0.0315424	0	0	0	0	0	0	0	0	0	0	0	0.00165231	0.0209741	0	0	0.00271977	0	0.182371	0	0	0.00192562	0	0.0032496	0.00326956	0.0042978	0	0	0	0.0019692	0.0320588	0.0136917	0.00621036	0	0	0	0	0
LUSC	TCGA-34-5927	01A-11R-1820-07		0	0.00812517	0	0	0.00403395	0	0	0	0.00161333	0.00180731	0.0334931	0	0	0.120538	0	0	0	0	0.107215	0	0.00142408	0.0104822	0.135765	0	0.0234409	0	0.158722	0	0	0.0335012	0.017881	0.00280074	0.056115	0	0	0	0.201499	0.00509159	0.132627	0.00983374	0	0	0	0	0	0.0022916
LUAD	TCGA-86-7714	01A-12R-2170-07		0	0	0	0	0	0	0	0	0.00437467	0	0	0	0	0	0	0	0.201807	0	0	0	0.00366658	0	0	0	0	0	0.110623	0	0	0	0	0	0	0	0	0	0	0	0	0	0	0	0	0	0	0.00590021
LUSC	TCGA-85-8072	01A-31R-2247-07		0	0	0	0	0	0	0	0.0386687	0	0	0	0	0	0.00621168	0	0	0	0.0969045	0	0.12261	0	0	0.175836	0	0	0	0.424309	0	0	0	0	0.00591756	0.0334646	0	0	0	0	0	0	0	0	0.0975054	0.0632765	0.440753	0	0
LUSC	TCGA-77-7335	11A-01R-2045-07		0	0	0.00825526	0	0	0	0	0	0.0386944	0	0.00821795	0.0043243	0	0.132729	0	0.0810766	0	0.0388241	0.133809	0	0	0	0	0	0.00661424	0	6.10713	0	0	0.00234147	0	0	0.0974376	0	0	0	0.246094	0.00957784	0.265079	0.00277475	0.00755153	0.016277	0.0950674	0.142949	0.00740128	0
LUSC	TCGA-85-8071	01A-11R-2247-07		0.0121533	0	0	0	0	0	0	0.010264	0	0.221974	0	0	0	0.0888495	0	0	0	0	0.0138758	0.0918914	0	0	0	0	0	0	2.82137	0	0	0.00923156	0	0	0	0	0	0	0	0.0685314	0	0	0.252153	0	0	1.24344	0.00882629	0
LUAD	TCGA-55-6979	01A-11R-1949-07		0	0	0	0	0	0	0	0	0.00244376	0	0	0	0.0454749	0.0799916	0.0285106	0	0	0	0	0	0	0.102397	0	0	0	0	0.170288	0	0	0	0	0	0.038636	0	0	0	0	0	0.100447	0	0	0	0	0.00902805	0	0
LUSC	TCGA-66-2787	01A-01R-0980-07		0	0	0.00187087	0	0	0	0.00906389	0	0.00429039	0.0005929	0.00382179	0.00100552	0	0.00300722	0	0.00314209	0.00662342	0.00100307	0.00135279	0	0.00186872	0.00233231	0.00287346	0	0.00845895	0	0.0190376	0	0.00269272	0.00664225	0.0030233	0.000918803	0.00501473	0.00729105	0	0	0.00197323	0.00222711	0.00181288	0.00129041	0.00526781	0.00378485	0	0.0332396	0.0008605	0.00571782
LUSC	TCGA-21-1077	01A-01R-0692-07		0.00122152	0.00264027	0.00289315	0.000505904	0.00272863	0	0.00934437	0	0.00563046	0.000611247	0.000985014	0	0.0025384	0.00535161	0	0.00215954	0.00674495	0.00103411	0	0.0011545	0.000481635	0	0.00148492	0.00206636	0.00475675	0.00238299	0.106509	0	0.00277604	0.0234589	0	0.000947235	0.00880133	0	0	0	0.00305144	0.0114801	0.00186898	0.00332585	0	0.00390197	0.0012661	0.0201578	0.00709702	0.0116541
LUSC	TCGA-77-8148	01A-11R-2247-07		0	0	0	0	0	0	0	0	0.00235922	0.0766435	0.00212948	0	0	0.170999	0	0	0	0	0.198994	0.0698846	0	0.00510949	0	0	0	0	0.284388	0	0	0.00538002	0.141125	0	0	0	0	0	0	0	0	0	0	0	0	0.0174314	0	0
LUSC	TCGA-63-6202	01A-11R-1820-07		0	0.00177725	0.00217571	0	0	0	0	0	0.00366309	0	0	0	0	0.168377	0	0	0.00511498	0	0	0.00253854	0.00105903	0.0321734	0	0	0.00174321	0	0.312709	0	0	0.00251497	0	0.0020828	0.0646914	0.22588	0	0	0.0313113	0	0.127396	0	0	0.00857975	0	0	0.00195064	0
LUSC	TCGA-22-5472	11A-11R-1635-07		0	0.00391886	0	0	0	0	0	0	0.065792	0	0	0	0	0.378584	0	0	0	0	0	0	0.00109464	0	0	0	0.00180183	0	1.32136	0	0	0.00708218	0	0.0409039	0.0744899	0	0	0	0	0.00130458	0.0084955	0	0	0	0.0460407	0.0503952	0.0100811	0.00176148
LUAD	TCGA-97-7552	01A-11R-2039-07		0	0.00377648	0	0.00110802	0	0	0	0	0.0395005	0.0187424	0.00215737	0	0	0.617229	0.00715257	0.0023649	0.00509489	0.00452981	0	0.0202285	0	0.455272	0.0585406	0	0.00173636	0	0.239654	0	0.0121601	0.027724	0.0068265	0.0248955	0.0175453	0.00274382	0	0	0.0289606	0.00502872	0.00409342	0.00145685	0	0.175194	0.0748709	0.154523	0	0.0209519
LUAD	TCGA-44-6778	11A-01R-1858-07		0	0	0	0	0	0	0	0.00920194	0	0	0	0	0	1.19235	0.0414784	0.33469	0.231771	0.161422	0	0.00257448	0	0.0724313	0.0033113	0	0	0	3.01818	0	0	0.00127529	0	0	0.00575755	0.139682	0.227726	0.159462	0.766647	0	0.454284	0	0.00403683	0	0	0.0359607	0	0.252968
LUAD	TCGA-44-5643	01A-01R-1628-07		0	0	0	0	0	0	0	0	0	0	0	0	0	0.152907	0	0	0.470297	0.00933869	0	0.0104258	0.00434947	0.0220846	0.147137	0	0.0143188	0	0.323515	0	0	0.00837917	0	0.0513247	0.101275	0	0	0	0	0	0	0	0.114435	0.0704745	0	0	0	0.0980878
LUAD	TCGA-78-7537	01A-11R-2066-07		0.00394679	0	0	0	0	0	0	0	0.153117	0	0.00159131	0	0	0.593951	0	0	0.0901939	0	0.112655	0.0261116	0	0.0381821	0.0765727	0	0.00512309	0	0.64345	0	0	0.0348173	0.0201414	0	0.30332	0	0.226539	0	0	0	0	0	0.00584907	0.00630372	0.188178	0.703411	0	0.0163775
LUAD	TCGA-97-A4M5	01A-11R-A24X-07		0	0.00217828	0	0	0	0	0	0.0147195	0	0.00145357	0.0011712	0	0	0.908028	0	0	0.0690478	0.368874	0.0132661	0.00274544	0.0125988	1.06715	0.010567	0	0.00377057	0	1.78568	0	0	0.040044	0	0	0.0738519	0	0.311716	0	0.00241881	0.00273001	0.0755566	0.0411268	0	0.259813	0	0.623167	0.00843848	0
LUAD	TCGA-05-5715	01A-01R-1628-07		0	0	0	0	0	0	0	0	0	0.0401884	0	0	0	0.535934	0	0	0	0	0.011462	0	0	0	0	0	0	0	0.151202	0	0	0	0	0	0.0921675	0	0	0	0	0	0	0	0	0	0.197704	0.281634	0	0.00636968
LUSC	TCGA-56-A4BW	01A-11R-A24H-07		0	0.00235061	0	0	0	0	0	0	0.0176957	0.00313712	0	0.00266017	0	0.100292	0.41392	0.00277087	4.01682	0	0.103788	0.0148132	0	0.0607554	0	0.286342	0.00406887	0	1.18599	0	0	0.00943685	13.4302	0.00243076	0.134236	0	0	0	0	0	0.196641	0.00512081	0.0185818	0.0250327	0	0.124148	0	0.00736608
LUAD	TCGA-75-7030	01A-11R-1949-07		0	0	0	0	0	0	0	0	0	0.0701721	0	0	0	0	0	0	0	0	0	0	0	0.0526405	0	0	0	0	0.659428	0	0	0	0	0	0.0495174	0	0.109363	0	0	0	0	0	0	0	0	0	0.0127304	0
LUAD	TCGA-78-7220	01A-11R-2039-07		0	0	0.00150392	0.000788936	0	0	0	0	0.0187652	0	0	0.0113161	0	0.00351087	0	0.00168386	0.0188415	0.0129013	0.0021749	0	0.00150218	0	0	0	0.00247265	0	0.0655193	0	0	0.00232229	0	0.0177261	0.00403586	0.00195366	0	0.0171562	0.0142758	0.000895139	0.0320606	0.00103731	0.0056461	0.00304248	0	0.00314352	0	0.0090423
LUAD	TCGA-75-5146	01A-01R-1628-07		0.369544	0.0752382	0.0115133	0.512128	0	0.218025	0	0	0	0.0568982	0.0114556	0	0	0.718438	0	0	0.0303373	0.360978	0	0.0671668	0	0.0142276	0	0	0	0	2.88387	0	0	0.00665432	0	0	0	0	0.230556	0	0	0	0	0	0	1.99769	2.63701	3.96388	0.381926	0.885094
LUSC	TCGA-77-7139	01A-11R-2045-07		0	0.00345291	0.00205991	0	0	0.00190588	0	0	0.0128203	0.0143618	0.00210398	0.00442847	0	0.0206038	0	0	0.00533166	0.00220885	0.00297896	0.00986396	0.00102877	0.0287297	0.00317177	0	0.00508017	0	0.218116	0	0.00344751	0.00122155	0	0	0.00407141	0.00267591	0	0	0.00217261	0	0	0	0.00386672	0	0	0.0172227	0.00378978	0.00464008
LUSC	TCGA-22-5471	11A-01R-1635-07		0	0	0	0.00245993	0	0	0	0	0	0	0	0	0	0.135374	0	0	0	0	0.508606	0	0	0.0654015	0	0	0.00770981	0	2.11508	0	0	0	0.555822	0	0.0671143	0	0	0	0	0.0669857	0.463479	0	0	0.085379	0.00615634	0	0	0.0767661
LUSC	TCGA-60-2709	11A-01R-1820-07		0	0	0.000565565	0	0	0	0	0	0.0127997	0.103239	0	0.000607936	0	2.30334	0.0038304	0	0.0537672	0	0.176666	0.00270823	0	0.00501963	0.010426	0	0.00278961	0	3.58748	0	0	0.00325436	0.0103905	0	0.244851	0.459184	0.00357548	0	0.243972	0.0807906	0.0197293	0	0.038219	0.310068	0.454415	17.892	0.0130065	0.000875372
LUSC	TCGA-18-5595	01A-01R-1635-07		0	0.000114341	0	3.00715e-06	0	0	0	0	6.65914e-06	0	1.17101e-05	0	0	5.91033e-06	0	0	3.97761e-05	0	1.658e-05	0	2.8629e-06	0	0.000246523	0	0	0	0.000384121	0	0	7.55694e-05	0	0.00011824	0.000153833	0	0	0.000141686	4.83683e-05	4.77675e-05	0	3.95386e-06	0	0.000266729	7.52586e-06	0	0	0
LUAD	TCGA-38-4626	11A-01R-1758-07		0	0	0	0	0	0	0	0.0106649	0.026733	0	0.00127288	0	0	0.0718047	0	0	0.0512379	0	0	0	0	0	0.00382811	0	0	0	0.899646	0	0	0.0102476	0.00805547	0	0.0553463	0.0194267	0.0315142	0	0	0	0.0579643	0	0	0.0151269	0.0130889	0.0468877	0	0
LUAD	TCGA-44-6776	01A-11R-1858-07		0	0	0	0	0	0	0	0	0	0	0	0	0	0	0.0303693	0	0	0	0	0	0	0	0.203142	0	0.0232992	0	0.823582	0	0	0	0	0	0.0338035	0	0	0	0	0	0	0	0	0	0	0	0	0.133569
LUAD	TCGA-35-5375	01A-01R-1628-07		0	0.000574925	0	0	0	0.00126935	0	0	0.00408748	0	0.000875364	0.0176966	0	0.0543457	0	0	0.83428	0	0	0.000821196	0	0	0	0	0	0	3.83266	0	0	0.000406786	0	0	0.00122723	0	0	0	0	0	0.127623	0	0	0.0596728	0.00090058	0.0114706	0.00189305	0
LUAD	TCGA-86-8673	01A-11R-2403-07		0	0	0	0	0	0	0	0	0.00570039	0	0	0	0	0.187454	0	0	0.00620198	0.145847	0.0934913	0.0110561	0.000419308	0	0	0	0.000690198	0	0.368786	0	0	0	0	0.04783	0.01138	0	0.0159235	0	0.00265656	0	0.349831	0	0	0.230998	0.182975	0.156188	0.00154465	0.00252163
LUAD	TCGA-38-4626	01A-01R-1206-07		0	0	0	0	0	0.00178522	0	0	0	0.00122296	0	0	0	0.0198925	0.00620256	0.00216037	0	0.0248282	0.0167422	0	0	0.0189149	0	0	0	0	0.235815	0	0	0.00185643	0	0.00189519	0.00345197	0.00250651	0	0	0.00203507	0	0.0635697	0	0.0108658	0	0.00253317	0.0080662	0.00177493	0.0157936
LUAD	TCGA-67-6216	01A-11R-1755-07		0.0148135	0	0.0059998	0.00306758	0	0.00541033	0	0	0	0	0	0.0188571	0	0.00780216	0	0	0	0	0	0	0	0.259499	0.270117	0	0.0288428	0	0.679666	0	0.00978668	0	0	0	0.0941544	0.159522	0.101663	0.166769	0	0.100935	0.249319	0	0	0.0118299	0	0.452243	0	0
LUSC	TCGA-43-2576	01A-01R-A32Z-07		0	0	0	0	0	0	0	0	0	0.000634115	0.00255466	0	0	0.0643598	0	0.00224034	0	0.00429121	0.00289366	0.0730591	0.00149896	0	0	0	0.000822452	0	0.0567559	0	0	0.00129085	0.0161673	0	0.317464	0	0.0363681	0	0.0010552	0	0.0193891	0	0	0.0080959	0	0.0230031	0	0
LUSC	TCGA-33-A4WN	01A-11R-A262-07		0.00349454	0.00262051	0.00137946	0	0	0	0	0	0.00082198	0.000874331	0	0	0	0.00184055	0	0	0.00705884	0	0.0279288	0	0	0.0314827	0.00212404	0	0.0215463	0	0.17429	0	0	0.00348035	0	0	0.1416	0.0447995	0	0.00262274	0.0698366	0	0	0.0152234	0.00258943	0	0.0362207	0	0	0.0248586
LUSC	TCGA-60-2721	01A-01R-0851-07		0	0	0	0	0	0	0	0	0	0	0.0181827	0	0	0.261814	0	0.0597957	0	0	0	0	0	0.107214	0	0	0	0	0.54014	0	0	0.00129516	0.0215757	0	0.0612721	0.156097	0	0	0	0	0	0	0.179614	0	0.0262928	0	0	0.0198701
LUSC	TCGA-56-8628	01A-11R-2403-07		0	0	0	0	0	0	0	0	0.0265072	0	0	0	0	0.0043492	0	0	0	0	0	0.065648	0	0.00516895	0	0	0.0104032	0	0.018592	0	0	0.0175104	0	0	0.0516883	0	0	0	0	0.0477041	0.237076	0	0.0158365	0	0	0	0	0
LUAD	TCGA-05-4425	01A-01R-1755-07		0.018206	0	0	0	0	0	0	0	0.101656	0	0	0	0	0	0	0	0.0558045	0	0	0	0	0.00880644	0	0	0.00590803	0	2.35626	0	0	0	0.0217613	0	0.0128574	0.102695	0	0	0	0.0042776	0.013928	0	0	0.0872346	0	0.0150219	0	0
LUAD	TCGA-55-8301	01A-11R-2287-07		0	0	0	0	0	0	0.00890815	0	0.0124841	0.146843	0	0	0	1.49531	0	0.119406	0.0187186	0.197168	0.180818	0.00880481	0.0018366	0.0279762	1.5476	0.00787959	0	0	2.95927	0	0	0	0	0	0.00653283	0.00477717	0	0.426504	0	0	1.71759	0	0	0.141353	0.197947	1.14532	0	0.0383105
LUAD	TCGA-50-6593	01A-11R-1755-07		0	0	0	0	0	0	0	0	0.00339963	0	0	0	0	0	0.0203472	0	0.0144936	0.0579875	0	0	0	0.00761842	0	0	0	0	0.503287	0	0	0	0	0	0.005938	0	0	0	0.00633734	0.0107291	0.128092	0	0.0225579	0	0	0.0251187	0.00552726	0
LUAD	TCGA-55-8092	01A-11R-2241-07		0.00134263	0.00580407	0.00320757	0	0.00449873	0.000980731	0	0	0.0642358	0.120933	0.00487202	0.00113941	0	2.86173	0	0.0617148	0.00780498	0.00340991	0	0.00380687	0.00158816	0.00268797	0.00814429	0.00227123	0.0087139	0.010477	0.513157	0.0274025	0.0045769	0.012583	0.0513541	0.00624687	0.00513167	0.00137698	0.0234544	0	0.00894389	0.0429022	3.77576	0.00146223	0.00397949	0.0664767	0.00139162	0.130722	0.00292524	0.0535493
LUSC	TCGA-77-8153	01A-11R-2403-07		0.00580985	0	0.00458684	0	0	0	0	0	0.00259521	0	0	0	0	0.625485	0	0.102713	0.0573766	0	0.119399	0.0933482	0.00229077	0	0	0	0.00754142	0	0.212643	0	0	0	0	0	0	0.0476681	0.115991	0	0	0	0.613364	0	0	0	0.00602188	0.383501	0	0
LUSC	TCGA-21-1072	01A-01R-0692-07		0	0.0023098	0	0	0	0	0.00294537	0	0.000687951	0	0.00620957	0	0	0	0	0	0	0.00651909	0.00351678	0	0.00060725	0.00924999	0	0	0.000999558	0	0.0336108	0	0	0.00241659	0.0589075	0.00238856	0.00108	0.00157951	0.00192172	0	0	0.0166454	0	0	0	0.0172187	0	0	0.0011185	0.00474927
LUSC	TCGA-66-2759	01A-01R-0851-07		0.00538382	0.00807449	0	0	0.00601318	0.00393265	0	0	0.113158	0.0134703	0.00434142	0	0	0.352682	0	0	0.0401343	0	0	0.0101768	0.00212279	0	0.22849	0	0.0139768	0	1.64662	0	0	0	1.49524	0	0.243736	0	0.00671786	0	0	0.0809572	0.1318	0.105542	0	0.0343956	0	0.186574	0.0430098	0.173958
LUAD	TCGA-86-8668	01A-11R-2403-07		0	0	0	0	0	0.00328765	0	0	0	0	0	0	0	0.0853003	0	0	0	0	0	0	0.00177463	0	0.191015	0	0	0	0.0548148	0	0	0.0130134	0	0	0	0.0276958	0.0673926	0	0	0	0	0	0	0	0.125957	0.259956	0	0
LUAD	TCGA-86-A4D0	01A-11R-A24H-07		0	0.00323266	0	0	0	0	0	0	0.0787653	0.0927577	0	0	0	0.113525	0	0	0	0	0	0.00407434	0.00169974	0.0602686	0	0	0.0195849	0	1.22528	0	0	0	0	0	0	0	0	0	0	0	0	0	0.00638864	0.0619671	0	0	0.0093923	0.00253254
LUSC	TCGA-66-2795	01A-02R-0980-07		0	0.00364024	0.00206248	0	0.00144016	0	0.00246595	0	0.00118257	0.000645225	0.000519885	0	0.00535901	0.00699662	0	0	0.0100294	0.0021832	0.00294436	0	0.00152523	0.00253815	0	0	0.00251058	0	0.158534	0	0.00316891	0.0158975	0.0160575	0.00299967	0.0109274	0.00264483	0	0	0.00107369	0.00242366	0.0177559	0.00210644	0	0	0	0.025534	0.00374576	0.00681756
LUSC	TCGA-39-5039	01A-01R-1443-07		0	0.00159529	0.0038068	0.000998502	0	0	0.0230537	0	0.00430774	0.00120642	0.0184692	0	0.00501004	0.0299274	0	0.00426229	0.00998009	0.00204103	0	0.00227863	0.000950604	0.0168935	0.00292343	0	0.0046942	0	0.37342	0	0	0.0106234	0	0	0.0221343	0	0.048133	0	0.0401508	0.0215254	0.0516433	0	0.0250106	0	0	0.0119356	0	0.0155799
LUAD	TCGA-95-8494	01A-11R-2326-07		0	0.0373349	0	0	0	0	0.0118146	0.0104348	0	0	0	0	0	0	0.0165162	0	0	0	0.0141067	0.110937	0.00243584	0	0	0	0.00400949	0	2.1648	0	0.00701983	0	0	0	0	0.209083	0.00770854	0	0.102883	0	4.8112	0	0.00915534	0.128271	0.0448226	0.173309	0.00448659	0
LUAD	TCGA-50-5933	11A-01R-1755-07		0	0	0	0	0	0	0	0	0.00373632	0.01391	0	0	0	0	0	0	0.0335991	0.0268949	0	0	0	0	0	0	0	0	0.167029	0	0.0045124	0	0	0	0.0420672	0	0	0	0	0	0	0	0	0.0253703	0	0.0851918	0	0.00233294
LUAD	TCGA-55-6981	01A-11R-1949-07		0	0	0	0	0	0	0	0	0	0	0	0	0	0	0	0	0	0	0	0	0	0.0216663	0	0	0	0	0.328654	0	0	0.0304003	0	0.00839212	0.00758907	0	0	0	0	0	0	0	0	0	0	0.250026	0	0
LUSC	TCGA-98-A53C	01A-11R-A262-07		0	0.00403233	0	0	0	0	0	0	0.0396964	0	0.0455294	0	0	0.0757489	0	0	0	0.00227613	0	0.0152466	0	0.0208083	0	0	0.00697989	0	0.0703889	0	0	0.00296	0	0	0.0911406	0.204049	0	0	0.00223879	0.045483	0.00411372	0	0.07969	0	0.0752422	0.00443683	0.0312418	0
LUSC	TCGA-60-2722	01A-01R-0851-07		0.00161137	0	0	0.0093431	0.00719896	0	0	0.00272175	0.0338299	0	0	0	0	0.894412	0	0	0.00343938	0	0	0	0	0	0.40446	0	0.00941231	0	5.2776	0	0	0.0572656	0	0.00124955	0	0	0.0965112	0	0.148936	0.00832921	2.07839	0.0210591	0.00238803	0	0.106891	0.739234	0.0128728	0
LUSC	TCGA-66-2737	01A-01R-0980-07		0	0.00656073	0.00156558	0.00328513	0.00885931	0.00144851	0.0417165	0	0.0727178	0	0.010394	0	0.00412084	0.0648511	0.00530159	0	0.00391675	0.00335756	0.00679223	0.00562263	0	0.0940689	0.100992	0	0.0244533	0	0.275294	0	0.00225331	0.00613309	0.136617	0.0691983	0.0403863	0.0650802	0.00247438	0	0.00330246	0.00652288	0	0.0475128	0	0.0728462	0.00411077	0.395962	0.0273631	0.00369192
LUAD	TCGA-55-8094	01A-11R-2241-07		0	0	0	0	0.0176148	0	0	0	0.00586056	0.00157837	0	0	0	0.549719	0	0	0.00564847	0	0	0	0.0161679	0	0.00766876	0.00533579	0.00204716	0	1.07721	0	0	0.00321304	0	0.00489193	0	0.00323494	0	0	0	0	0.125479	0.00171761	0	0.146098	0	0.234233	0.00229075	0
LUSC	TCGA-43-5670	11A-01R-2125-07		0	0	0	0.000771284	0	0	0	0	0	0	0	0.00474125	0	0.208328	0.0348518	0	0.00340063	0.0378378	0.0297674	0.0123208	0	0	0.0767779	0	0	0	0.977848	0	0	0.0246031	0.192791	0	0.00275892	0.00190994	0	0	0.0930423	0	0.00284939	0	0.135234	0.151695	0	0	0.00135248	0
LUAD	TCGA-86-8055	01A-11R-2241-07		0.00237242	0.00847677	0.00187301	0.00196512	0.00529951	0.00173296	0.00453713	0	0.0544411	0.00593578	0.00573925	0.00201334	0	0.148625	0.0123636	0.00838848	0.0325895	0.0301266	0.105638	0.0112113	0.0112251	0.0069651	0.233031	0	0.0092385	0	0.655705	0	0.0107832	0.0495253	0	0.00367942	0.0615791	0.136255	0	0.00356113	0.00395097	0.0434783	0.315803	0.00516755	0.101961	0.00378918	0.00491801	0.219241	0.0292905	0.0502436
LUAD	TCGA-62-8399	01A-21R-2326-07		0	0	0	0	0	0	0	0	0	0.0221306	0	0	0	0.372342	0	0.00390939	0.00903734	0	2.27224	0.0459793	0	0.00855704	0	0	0	0	3.54116	0	0	0.00450505	0	0	0	0	0	0.0331927	0.128892	0.00415645	0	0	0	0.00706367	0.009168	0	0.0032119	0.0026217
LUSC	TCGA-18-5592	01A-01R-1635-07		0.00298792	0	0	0	0	0	0	0	0.00140563	0.0179418	0	0	0	0.286377	0	0	0.00610566	0	0.0886966	0	0	0	0	0	0	0	0.18965	0	0	0.00928043	0.0304961	0.004634	0.0907355	0.0153219	0	0	0	0.00421217	0	0	0.00442805	0.0429501	0.00309696	0.355012	0.0108499	0.00175534
LUSC	TCGA-34-8454	11A-01R-2326-07		0.0296507	0.026977	0.00292613	0	0	0	0	0	0	0	0	0	0	0.00727714	0.0396355	0	0	0	0.00423165	0.0280238	0.00146138	0.0215136	0.0495496	0	0.00240549	0	0.791566	0	0	0	0	0	0.057835	0	0	0	0.0185173	0	0.0113417	0.00605478	0	0.0295984	0	0.0122325	0	0
LUAD	TCGA-44-7671	01A-11R-2066-07		0	0	0	0	0.00537058	0	0	0	0	0	0	0	0	0.264519	0	0	0.0569846	0	0.12078	0.113616	0	0.0559834	0.104952	0.0406708	0.00312079	0	2.05928	0	0.00635351	0	0	0.00372875	0.28716	0	0	0	0	0.0745652	0.956433	0	0	0.575998	0.00498396	2.10278	0.00698429	0
LUAD	TCGA-05-4426	01A-01R-1206-07		0.0126193	0	0	0	0	0.00184358	0	0	0.0653884	0.00126294	0	0	0	0.195552	0	0	0	0.0769193	0	0	0.00199028	0.00244164	0.0336642	0	0.00163804	0	4.19421	0	0	0.0097251	0	0.0254428	0.0481248	0	0	0	0	0	0.274175	0	0	0.0846522	0	0.0708037	0	0
LUAD	TCGA-55-7726	01A-11R-2170-07		0	0	0	0	0	0	0	0	0	0	0	0	0	0.0469375	0	0	0	0	0	0	0	0.00587474	0.0239312	0	0	0	0.212679	0	0	0	0	0	0	0	0	0	0	0	0.00232282	0	0	0	0	0.00501053	0	0
LUSC	TCGA-98-A53H	01A-12R-A262-07		0	0.0024026	0	0	0	0	0	0	0.000800715	0	0	0	0	0	0	0	0.0176396	0.00144094	0.00388662	0.0144781	0	0	0	0	0.00110468	0	0.0801707	0	0	0.0028943	0.0694885	0	0.0120203	0.0174562	0	0.00255489	0	0	0	0	0	0.00271851	0	0.0280879	0	0.00107994
LUAD	TCGA-86-A4JF	01A-11R-A24X-07		0.00170696	0.00850852	0	0	0	0	0	0	0.000381241	0.0311768	0.00722279	0	0.0585282	0.0344058	0	0	0.0137554	0.000722536	0	0.0169396	0	0.00170869	0.200772	0	0.000553924	0	0.434158	0	0	0.000392183	0.0326662	0.000661834	0.0331084	0	0	0	0	0	0	0	0.0151781	0.107689	0.0291926	0.101407	0.00123967	0
LUAD	TCGA-93-A4JN	01A-11R-A24X-07		0.0195767	0.00326228	0	0	0.0218651	0.00317776	0	0.00734816	0.106838	0.0870767	0.0113955	0	0	0.199807	0	0	0.0435573	0.099439	0	0	0.0137225	0.00217739	0	0.00367961	0.0155291	0	0.551259	0	0	0.0419323	0	0	0.0476209	0.00223084	0	0	0	0	0	0.00236896	0	0.0277932	0.0428368	0.00358953	0.017377	0
LUSC	TCGA-77-8150	01A-11R-2247-07		0	0	0	0	0.00508476	0.0133019	0.896774	0.107656	0.216311	0	0	0	0.444646	0.051881	0.11554	0	0	0	0.031187	0.107569	0	0	0	0	0.130007	0	0.974706	0	0	0.0949885	0.0652994	0.187107	0	0.20077	0	0	0	0	0	0.0545396	0	0.0290851	0	0.277971	0	0.0160472
LUAD	TCGA-86-8669	01A-11R-2403-07		0.00887362	0	0.00350283	0	0.00495547	0	0	0	0	0.00222017	0	0	0	0.201827	0	0	0	0.0676099	0.00506565	0.0377403	0	0.00429227	0.0430398	0	0.00287958	0	0.0624403	0	0	0.00451953	0	0	0	0	0.0664343	0	0.00369447	0	0	0	0	0.212591	0.243733	0	0	0
LUAD	TCGA-55-6978	11A-01R-1949-07		0.0311498	0	0	0	0	0	0	0	0	0	0.112977	0	0	0	0	0	0	0	0.0355647	0	0	0	0	0.026347	0	0	14.4515	0	0	0	0.335095	0	0.076995	0	0	0	0.415008	0	0	0	0.0461634	0.223883	0.661875	0	0.0113112	0.00988207
LUAD	TCGA-38-4632	01A-01R-1755-07		0	0	0	0	0	0	0	0	0.0381031	0	0	0	0	0.0694347	0	0	0.0435288	0	0	0	0	0	0	0	0	0	0.113357	0	0	0.0159744	0	0.0859911	0.120482	0	0	0	0	0	0	0	0	0.0544962	0.00884139	0.028153	0	0
LUSC	TCGA-85-7697	01A-11R-2125-07		0	0	0	0	0	0	0	0.00224125	0	0	0.000534994	0.00112606	0	0.532648	0.00336753	0	0.879955	0	0	0.0313523	0.0115101	0.00132824	0	0	0	0	2.57126	0	0	0.000609726	0	0	0.0252946	0.0122477	0	0	0	0.0935285	0.0629366	0	0.0530939	0.00211929	0.0206298	0	0.000963657	0.00241506
LUSC	TCGA-21-5787	01A-01R-1635-07		0	0	0	0	0	0	0	0	0.00151332	0.000847638	0.00956168	0	0	0.0766478	0	0	0.00657163	0	0.715585	0	0	0.00163874	0.00205402	0	0	0	0.124936	0	0	0	0.107297	0	0.161439	0.11466	0	0	0.00141051	0.000795994	0.00259178	0.000922416	0	0	0.00526724	0.304693	0.00246042	0
LUAD	TCGA-55-7281	01A-11R-2039-07		0	0.00334808	0	0	0	0	0	0	0.0356008	0.0268101	0	0	0	0.377185	0	0.00394669	0.0278989	0	0.0050976	0.00421981	0	0	0.0433113	0	0.00289774	0	2.28117	0	0	0.00245772	0.0213468	0	0.868461	0	0	0	0	0	0	0	0	0	0.161971	0.117886	0.0162127	0
LUAD	TCGA-44-5645	01A-01R-1628-07		0	0	0	0	0.0112552	0	0	0	0	0	0	0	0	0.0875347	0	0	0	0.00853112	0.0690327	0	0	0.00974888	0	0	0.00654029	0	0.299354	0	0	0.0154419	0	0	0	0	0.0628709	0	0	0	0	0	0	0.0804751	0	0.0665182	0	0
LUAD	TCGA-91-6829	01A-21R-1858-07		0.0432377	0.0108078	0	0	0	0	0	0.0243441	0.0132182	0	0	0	0	0.182147	0	0	0	0.0854096	0	0.0272435	0	0	0	0.0731422	0.00935405	0	0.557795	0	0.0190436	0.0279268	0	0	0.0112449	0.0147814	0	0	0.0120012	0.00677262	0	0.0156965	0.0427184	0	0.0149386	0.0237839	0.0104671	0.0771877
LUAD	TCGA-44-8119	01A-11R-2241-07		0	0.00725894	0	0	0	0	0	0.00545016	0	0.0403657	0	0.0082149	0	0.0614494	0	0	0.0164657	0.00273164	0	0.00304964	0.0190838	0	0	0	0	0	6.15496	0	0	0.0261535	0.038568	0	0.0045575	0.102587	0.0483147	0	0.00537364	0.0212276	0	0	0.0239095	0	0	0.00532474	0.00234338	0
LUAD	TCGA-44-2662	11A-01R-1758-07		0.0702604	0.00913892	0.00284462	0.0283528	0.227373	0.0394787	0.0206722	0.264739	0.44914	0.00450746	0.089662	0.00152887	0.194674	0.986917	0.0185329	0	0	0.199795	0.00205689	0.0221351	0.00284134	0.227697	0.00219002	0	0.0187079	0	0.424996	0	0	0.0540827	0	1.40121	0.0879212	0	0	0	0	0.104128	0.00275645	0	0	0.273352	0.063488	0.0059459	0.0405595	0
LUAD	TCGA-64-5778	01A-01R-1628-07		0	0	0	0	0	0	0	0	0	0	0.0600261	0	0	0.359062	0	0	0.46453	0.00663682	0	0.251921	0	0	0	0	0	0	0.952095	0	0	0.0388388	0	0.00607925	0.0221459	0	0	0	0.280701	0.00368391	0.0119949	0.00426899	0	0.4132	0.333153	0.0388111	0.0284674	0.139418
LUSC	TCGA-60-2719	01A-01R-0851-07		0	0.00568949	0	0	0.00423704	0	0	0.00640769	0.00169456	0.0132881	0	0	0	0	0	0	0.011062	0.125251	0.164588	0	0	0	0	0	0	0	2.09012	0	0.00501251	0.0167059	0.0768271	0	0.0375073	0	0	0	0.022112	0.00178264	0.725542	0	0	0.00605901	0.00393202	0	0.00275508	0
LUAD	TCGA-MP-A4SY	01A-21R-A24X-07		0	0.00381792	0	0	0	0	0	0	0	0	0.0718475	0	0	0.306681	0.0136117	0	0.483322	0.0129307	0.0116259	0.139548	0	0.00492548	0	0	0.069392	0	1.33384	0	0	0.00472319	0	0.00394811	0	0	0	0	0	0.155511	0	0.0110898	0	0	0	1.05863	0	0.059821
LUSC	TCGA-85-6560	01A-11R-1820-07		0	0	0.00155021	0.000792591	0	0	0	0.00323247	0.000854849	0	0	0	0	0.78683	0	0	0.163417	0	0.0436995	0.0180873	0.00075457	0.851704	1.9632	0	0	0	1.60746	0	0	0.00290733	0	0	0.0378425	0.0569184	1.03159	0.563033	0	0.101619	0.488993	0.0104211	0.147478	4.322	6.42084	0.855841	0.0653228	0.0315697
LUSC	TCGA-22-5477	01A-01R-1635-07		0	0	0	0	0	0	0	0	0.00368189	0	0.0315717	0	0	0.274033	0	0	0.015022	0	0.00470541	0.0272661	0.0276248	0.0519698	0.294846	0	0.013374	0	0.298855	0	0	0.00764656	0.061211	0	0.189185	0.0253605	0	0	0.0411809	0.0580992	0	0.00224422	0	0.0658243	0.256302	0.761715	0.0598616	0.0345468
LUAD	TCGA-38-6178	01A-11R-1755-07		0	0	0	0	0	0	0	0	0.0599481	0.00671559	0.0432883	0	0	0.588684	0	0	0	0	0	0.0380524	0	0	0	0	0	0	0.901065	0	0	0.00616688	0	0	0.0568669	0	0	0	0	0	0.308009	0	0	0.0857396	0	1.97106	0	0
LUAD	TCGA-75-6206	01A-11R-1755-07		0	0	0	0	0	0	0	0	0.0072378	0	0	0	0	0.222746	0	0	0	0	0	0	0	0	0	0	0	0	0.180193	0	0	0	0.149729	0.274404	0.0863115	0.236684	0	0	0	0	0	0	0	0	0	0	0	0
LUSC	TCGA-98-A53A	01A-11R-A262-07		0	0	0	0	0	0	0	0	0	0	0.00306526	0	0	0	0	0	0.00717418	0	0	0.00718535	0	0	0	0	0	0	0.105196	0	0	0.00561883	0.0193986	0	0.0187916	0	0	0	0	0	0	0	0	0	0	0	0	0.00223314
LUSC	TCGA-77-7142	01A-11R-2045-07		0	0.0053226	0	0	0.0122517	0.00400633	0	0	0.135564	0.163756	0.000737125	0	0	0.00148817	0.0463985	0	0.0174081	0.00309547	0	0	0	0	0.00443373	0	0	0	1.35591	0.00466419	0	0.021192	0	0.00425312	0.112829	0	0	0	0.114175	0.00171821	0	0	0	0.50516	0.788297	0	0	0.0444343
LUSC	TCGA-66-2773	01A-01R-1201-07		0	0	0.00159401	0.000836198	0.0045101	0	0.0154451	0	0.00189965	0.00101032	0.0227935	0	0	0.0370561	0	0.00713894	0.0169768	0.00170927	0	0.00190825	0	0.0117195	0.00244823	0	0.00393117	0	0.131311	0	0.0068827	0.0324607	0	0.00156567	0.0229634	0.00621207	0	0	0.00504366	0.00189753	0.0030892	0.0021989	0.0239373	0	0	0.00333184	0	0.0158011
LUSC	TCGA-56-8309	11A-01R-2296-07		0.021293	0	0	0	0	0	0	0	0.00237785	0.0985587	0	0	0	0.339653	0	0	0	0	0.0668552	0.221372	0.00209892	0	0	0	0	0	9.74435	0	0.00604885	0.0354706	0.203744	0	0	0	0	0.0878953	0	0.00250146	0	0.00289874	0	0.0170044	0	0.808178	0.00386601	0
LUSC	TCGA-21-5786	01A-01R-1635-07		0	0	0	0	0	0	0.00383754	0.0237255	0.000943985	0.00100411	0.00080905	0.0017029	0	0.197676	0.016094	0.00177376	0	0.00849379	0.114551	0.0436198	0.000791191	0	0	0.00339445	0	0	3.76931	0	0	0.00486437	0.0563213	0.0140044	0.087801	0	0	0	0.043443	0.00094293	0	0.00109269	0.187347	0.115377	0.0166388	0.0894066	0.0014573	0.00598854
LUSC	TCGA-43-6771	01A-11R-1820-07		0	0.00346776	0	0	0	0	0	0	0.0688556	0.00154269	0.00124301	0	0.0640651	0.149684	0	0.00136259	0.00608922	0.0769931	0.0140795	0.00291376	0	0	0.02436	0	0.00200088	0.00300714	0.944579	0	0.00203676	0.0154775	0	0.00239067	0.0753422	0.0221326	0.00192342	0	0.00128355	0.0260766	0.422172	0.00755452	0	0.204345	0.25883	0.228937	0.00111948	0.000978037
LUAD	TCGA-80-5608	01A-31R-1949-07		0	0	0	0	0	0	0	0	0.0065918	0	0	0	0	0.282476	0	0	0	0	0	0.160394	0	0.00738596	0	0	0.00478878	0	0.897039	0	0	0.00345445	0	0	0.0885841	0.0151346	0.00920678	0.155057	0.00614397	0	0	0	0	0.365327	0.175898	0.401812	0.0160758	0
LUAD	TCGA-NJ-A55A	01A-11R-A262-07		0	0	0	0	0	0	0	0	0	0	0	0	0	0.014193	0	0.0154128	0	0	0	0	0	0	0	0	0	0	0.491599	0	0	0	0	0.013521	0.0382315	0	0	0	0	0	0	0	0	0	0	0	0	0
LUSC	TCGA-43-A56U	01A-11R-A26W-07		0.0021922	0.00145056	0	0	0.00244846	0	0	0	0.00298976	0.0131637	0	0	0	0.0112957	0	0	0.00417477	0.00185587	0.00250291	0.00207191	0.000864365	0.00219442	0.00265821	0.00370839	0.00284556	0	0.0562306	0	0.014946	0.00464653	0	0	0.0123854	0	0	0.0032906	0	0.0195726	0	0	0.0032488	0.0140053	0.0022722	0.083205	0	0.010406
LUSC	TCGA-34-5928	01A-11R-1820-07		0	0.00232926	0.0147137	0.00514576	0	0.00453783	0	0	0.00138749	0.0621726	0	0.0421762	0	0.897105	0	0	0	0	0	0	0	0.00922357	0	0	0	0	0.415409	0	0	0.0222239	0.0158514	0.0626258	0.0109681	0	0	0.0512874	0	0.0160558	0	0.00169143	0	0.262937	0.0515122	1.28146	0.0112792	0.00563693
LUSC	TCGA-68-A59J	01A-21R-A26W-07		0	0.00183819	0	0.00304568	0	0.00179057	0	0	0	0.00122662	0.00197668	0	0	0.00416653	0	0	0.013593	0	0	0	0.000966526	0	0	0	0	0	0.32125	0	0.00971682	0.00378858	0	0	0.0121181	0	0	0	0.00204116	0.00115189	0	0	0	0.00783031	0	0.00809035	0	0.00882091
LUAD	TCGA-55-A492	01A-11R-A24H-07		0	0.0034417	0	0	0	0	0	0	0.00636841	0	0	0	0	0.442279	0.0122704	0	0.036804	0	0	0.0910939	0	0	0.0779141	0	0.00893629	0	0.628439	0	0	0.0236364	0.058555	0.153039	0.00321848	0	0	0	0.00382173	0	0.00702235	0	0	0.579106	0.385328	0.31053	0.00666643	0
LUSC	TCGA-46-6025	01A-11R-1820-07		0	0	0	0	0	0	0	0	0	0	0	0	0.00627405	0.00556452	0	0	0.0462203	0	0.00344709	0	0.00119044	0	0.0219659	0	0	0	0.14381	0	0	0.00141351	0	0	0.0554372	0	0	0	0	0.00141874	0.161682	0	0.00447437	0.0530437	0.0563285	0.0049823	0	0.017737
LUSC	TCGA-66-2783	01A-01R-1201-07		0	0.00110203	0	0.000608645	0.00656555	0.00214695	0.00562103	0	0.00659944	0.0235322	0.00474022	0	0	0.0126685	0.00392895	0	0.00589337	0.00373238	0.00335577	0	0.00869172	0.00436388	0.019602	0	0.00858416	0	0.0659477	0	0.00667963	0.021656	0	0.0467238	0.051819	0.0015072	0.00366748	0	0.00244742	0.0158833	0.00224854	0.0112036	0.00435582	0	0	0.00242515	0	0.0195946
LUAD	TCGA-05-4250	01A-01R-1107-07		0	0	0	0	0	0	0	0	0.0325373	0	0	0	0	0.0496059	0	0	0.0107844	0.00332848	0.0583562	0.0148638	0.000775115	0.00196784	0.00238974	0	0.00510349	0.00383505	0.91107	0	0	0.0273213	0	0.00152442	0.0277663	0	0	0	0.00163693	0.0295607	0.126329	0	0	0.0376776	0	0.00324407	0.00999383	0
LUSC	TCGA-56-8503	01A-11R-2403-07		0	0.00470908	0	0	0	0	0	0	0	0.00356119	0	0	0	0.0874334	0	0	0.0677644	0.0240994	0	0.0369942	0.00140303	0	0	0	0	0	0.0319323	0	0	0.0208791	0	0	0	0	0	0	0	0.00167211	0	0	0	0	0.00737644	0.17029	0	0
LUAD	TCGA-44-7660	01A-11R-2066-07		0	0	0	0	0	0	0.0104769	0	0	0	0.0375318	0	0	0.192796	0	0.0532682	0.109304	0	0	0.0103554	0	0.0105996	0.212571	0	0.00355551	0	1.79553	0	0	0	0	0	0.0232132	0.0393292	0	0	0	0.0025743	0	0	0.202968	0	0	0.316413	0	0
LUAD	TCGA-55-7574	01A-11R-2039-07		0	0	0	0	0.00619111	0.0121471	0	0	0.0346649	0	0	0	0	0.0571205	0	0	0	0	0.00632877	0.00523898	0	0	0	0	0.0071952	0	0.156121	0	0	0.009882	0.238522	0	0	0	0	0	0	0	0.0763311	0	0	0.00885335	0	0	0	0
LUSC	TCGA-18-3411	01A-01R-0980-07		0.00131663	0.0107444	0.002106	0.00109059	0.00147054	0	0.0125899	0.00222391	0.00120752	0.00065884	0.000530855	0.00111735	0	0.00863467	0	0.00116385	0.0239981	0	0.00601297	0.00124439	0.00155741	0.00527186	0.0912267	0.00222725	0.044435	0.00256854	2.65333	0	0	0.0407663	0.0326582	0.00306297	0.0602747	0.00270064	0	0	0.00328903	0.0457838	0.00201451	0.00716962	0.0800002	0.0651897	0.0463992	0.260728	0.00478101	0.0163052
LUSC	TCGA-58-8393	01A-11R-2326-07		0	0.00366948	0	0	0	0	0	0	0	0.0146918	0	0	0	0	0	0	0.0197635	0	0	0.00462489	0.00771768	0.00473397	0.0534025	0	0	0	0.365613	0	0	0.00269364	0.0363392	0	0	0	0	0	0	0	0.187177	0	0	0	0	0	0	0.00290078
LUSC	TCGA-43-6647	01A-11R-1820-07		0	0.0128363	0	0	0	0	0	0	0.00191158	0.00214141	0.0224305	0.00363169	0	0	0	0	0	0.170274	0.0195438	0	0.00337467	0	0.0832351	0	0.00277743	0	1.46324	0	0.0105172	0.0112126	0	0.00331849	0.0967106	0.00438892	0	0.269792	0.114029	0.0462517	0.144049	0	0.00634202	0	0.00443559	0.148301	0	0
LUAD	TCGA-05-4430	01A-02R-1206-07		0	0.00625617	0	0	0	0	0	0.0070459	0.0186334	0	0	0	0	0.0922339	0	0	0	0	0.00476265	0.256265	0.00328951	0.187904	0	0	0	0	1.31615	0	0	0.00616601	0.734413	0	0.0944108	0.00427816	0	0	0	0.0019602	0	0	0	0	0.00432365	0.364839	0.0212064	0.00757013
LUAD	TCGA-55-8514	01A-11R-2403-07		0	0	0	0	0.00410586	0	0	0	0	0.0331115	0.00839903	0	0	0.0216225	0	0.0801552	0.0217297	0	0.0419715	0.0138977	0.000483155	0	0.157501	0	0.000795293	0	0.15375	0	0	0	0	0.0332578	0.0154734	0.00125673	0	0	0.083669	0	0	0.0146799	0	0.00587142	0.12828	0.0626862	0	0
LUSC	TCGA-85-A511	01A-21R-A262-07		0	0	0.00271271	0	0	0	0	0	0.0029918	0	0	0.0341036	0	20.3262	0	0	0	0.0368558	0	0	0	0.00335224	0	0	0.00217347	0	0.117472	0	0	0.00153884	0	0.00259688	0.00734287	0	0	0.00502679	0.0557708	0	0.379168	0	0	0.0267435	0.00347106	0.0276317	0.00243209	0
LUSC	TCGA-22-5483	11A-11R-1820-07		0.013768	0	0	0	0.0461325	0	0	0	0.00252541	0	0.00666138	0	0	0.00452318	0.0143501	0	0	0.00699343	0.00314388	0.00260252	0	0	0.311305	0	0.01251	0	0.226851	0	0	0.00364367	0	0.0021353	0.140015	0.0282406	0.16836	0	0.126109	0	0.0463445	0	0	0.02199	0.0313951	0	0	0.101319
LUSC	TCGA-68-7757	01B-11R-2296-07		0	0.0538034	0	0	0	0	0	0	0	0.0773295	0	0	0	0	0	0	0.0109011	0	0	0.0730283	0	0	0	0	0	0	0.919991	0	0	0	0	0	0	0.147169	0	0	0.142467	0	0.00844453	0	0	0.0969654	0	0.0364311	0	0
LUSC	TCGA-66-2727	01A-01R-0980-07		0	0.00250859	0.00143957	0	0.0019849	0.00129814	0.00339871	0.00300177	0.00325975	0	0.0064488	0	0.0553956	0.33966	0	0	0.0126058	0.0255765	0.0121742	0	0.00140143	0.0189118	0.00215494	0	0.00576704	0	0.520267	0	0.00201939	0.0106131	0.293998	0.0027562	0.00515175	0	0.00221751	0.0026676	0.176098	0.015867	0	0	0	0.00283843	0.00184201	0.111442	0	0.00322511
LUAD	TCGA-55-A4DF	01A-11R-A24H-07		0	0.00790422	0	0	0.0125083	0	0	0	0	0	0	0	0	0	0	0	0.0207696	0	0	0.0370462	0	0	0.0135969	0	0	0	0.817161	0	0	0	0	0	0.0158181	0	0	0	0	0	0	0	0	0	0	0	0.00406667	0.00986885
LUAD	TCGA-93-8067	01A-11R-2287-07		0.00207669	0	0	0	0	0	0	0.00350771	0.00097695	0.00519586	0.000837304	0	0	0.516966	0	0	0.0886146	1.50316	0.53111	0.280672	0.00245646	0.305583	0.181763	0	0	0	3.38349	0	0	0.0163124	0.24375	0.0515322	0.00308687	0	0.00259127	0	0	0.110272	0.00317743	0.0350563	0.203123	0.00663368	0	0.997255	0	0.0256202
LUAD	TCGA-55-6984	01A-11R-1949-07		0	0.00995583	0	0	0	0	0	0	0.181465	0.135522	0.00606643	0	0	0.725634	0.0763704	0	0	0	0	0	0.00593251	0.0873351	0	0	0	0	0.661341	0	0	0	0	0	0.0212516	0	0.525678	0	0	0	0.529485	0	0	0.0961246	0.0779756	0.546243	0	0
LUAD	TCGA-50-5935	01A-11R-1755-07		0	0	0	0	0	0	0	0.00196916	0.00054844	0	0	0	0	0.0864149	0.00295871	0.00103053	0	0	0	0.00110184	0	0.00700196	0.0226752	0	0	0	0.25523	0	0	0	0	0	0.000823319	0.00119564	0.205111	0	0	0	0	0	0	0.314679	0.413258	0	0	0.00695948
LUAD	TCGA-44-2666	01A-01R-0946-07		11.2586	1.01827	4.0495	0.00187866	0.00759954	0.492044	0	0	0.00106697	0	0.0146313	0	0	0.0244322	0	0	0.0177709	0.0307213	0.00776852	0	0	0	0	0	0.00883205	0	0.233244	0	0	0	0.00578719	0	0.00160174	0	0	0	0	0.00106578	0	0	0	0.0144899	0	1.02552	0.00164717	0.00941142
LUSC	TCGA-22-5483	01A-01R-1820-07		0.00255349	0.000844813	0	0	0	0	0	0.00431308	0.00114062	0.302191	0	0	0	0.506209	0	0.19186	0.0102382	0.00108087	0.0568504	0	0.00050341	0	0	0	0.000828633	0	1.14516	0	0	0.0152647	0	0.0990059	0.0459784	0.615425	0	0	0.242394	0.000599957	0.00976739	0.00278097	0.815502	0.112155	0.0463169	0.0168553	0.0370894	0.00825065
LUAD	TCGA-50-5930	11A-01R-1755-07		0	0	0	0.0081058	0	0	0	0	0	0	0	0	0	0	0	0	0.140193	0.115983	0	0	0	0	0	0	0	0	1.02079	0	0.0517209	0	0	0	0.0138219	0	0	0	0	0.00919696	0	0	0	0.406374	0.365148	0.290679	0	0.104418
LUSC	TCGA-22-5491	11A-01R-1858-07		0	0	0	0	0	0	0	0	0.00163932	0.00174373	0	0.00295725	0	0.891167	0	0	0.00688277	0.00295006	0.186994	0.102098	0.00137398	0.408122	0	0	0.00452326	0	0.55661	0	0	0.0242358	0	0.108089	0.00492191	0.0679032	0.00434815	0.313842	0.00290166	0	0.0639808	0	0	0.0389596	0.00361186	1.6964	0	0.00206571
LUAD	TCGA-J2-8194	01A-11R-2241-07		0.00209955	0.00296368	0.00833104	0	0.00937993	0.0184036	0	0	0.00385111	0.0252147	0	0	0	0.153551	0.00561314	0	0.0699926	0.00355486	0.0215741	0.0039687	0.0165567	0.00819513	0.0612547	0	0.0517807	0	2.83073	0	0.0167001	0.0189472	0	0.00162811	0.0358829	0.0409122	0	0.00315153	0.12063	0.064129	0.109222	0.00342988	0.00311149	0	0.137099	0.0103941	0.00304959	0.00997736
LUSC	TCGA-85-8355	01A-11R-2296-07		0.0350182	0.0388747	0.00472771	0	0	0	0	0	0	0	0	0	0	0	0	0	0	0	0	0.0661936	0	0.00584228	0	0	0	0	0.782848	0	0	0.0091579	0	0.00452584	0.00412176	0	0	0	0.00485987	0	0.169668	0	0	0	0	0	0.00423865	0
LUAD	TCGA-97-8547	01A-11R-2403-07		0	0	0	0	0	0	0	0	0	0	0	0	0	0.323524	0	0.00780659	0	0	0.00336104	0.00556456	0	0	0	0	0	0	0.0850891	0	0	0.00361433	0	0	0	0.0905739	0	0	0	0	0.0540498	0.0192363	0	0.183369	0.0549223	0.00971584	0	0
LUAD	TCGA-49-4512	01A-21R-1858-07		0	0	0	0	0	0	0.0498138	0	0	0	0	0.00552618	0	0.106012	0	0	0	0	0	0	0	0.0586656	0	0	0	0	0.131858	0	0	0	0.0830781	0	0.00459876	0	0	0	0	0.00152998	0	0	0	0.0520024	0.111366	0.0214918	0	0
LUAD	TCGA-50-5944	01A-11R-1755-07		0	0	0	0.00233176	0.00628827	0	0	0	0.0377238	0	0.00227002	0	0	0	0	0	0	0.0333644	0.0064281	0	0	0	0	0	0	0	0.766123	0	0	0	0	0	0	0	0.0772771	0	0	0.00264565	0	0	0	0	0.00583559	0	0	0
LUAD	TCGA-44-6146	01A-11R-1755-07		0.00977629	0	0	0	0.00545956	0	0.0186966	0	0.0306849	0.00489204	0.0197086	0	0	0.00912802	0	0.0302464	0	0	0.0669715	0	0.00385471	0.0143509	0.0592875	0	0.0158625	0	0.0434697	0	0	0.00377741	0	0.00379054	0.00381381	0.00501322	0.00609937	0	0.00814059	0.0252669	0	0.00798541	0	0.0312289	0.0911976	0.0887316	0.02485	0.00289767
LUSC	TCGA-33-4582	01A-01R-1443-07		0	0	0.00661823	0.00425671	0.00459178	0.00300305	0.0235872	0	0.0261005	0.00617169	0.00497278	0	0.0170866	0.018262	0.00521688	0.00181705	0.0210083	0.00522066	0.00938775	0.0019428	0.00243151	0.00397725	0.00499768	0	0.0120071	0	0.0732469	0	0.00233578	0.0377221	0.0209803	0.00159402	0.0436203	0.0316228	0.00512988	0	0.00342333	0.0212508	0.00314515	0.00671615	0.0274172	0.0393977	0.00639183	0.0135687	0.00447861	0.0210471
LUSC	TCGA-90-7769	01A-11R-2125-07		0.00329864	0.0196441	0.00260425	0	0	0.00240952	0	0	0.200392	0	0.0877422	0	0	0.588884	0	0	0.0337029	0	0	0.00311764	0	0	0.00799971	0.0111601	0.00214088	0	1.55302	0	0.0187413	0.00154435	0	0	0.15339	0	0	0	0.00274673	0.0279012	0.661165	0.0251475	0.00488852	0.310842	0.253007	0.39193	0	0.00387575
LUSC	TCGA-18-3409	01A-01R-0980-07		0.00512072	0.00112945	0.00134759	0.00141386	0.00190644	0	0.0114253	0	0.00118422	0.0012812	0.0120437	0.000724276	0.00709413	0.0298113	0	0.000754416	0.0118558	0	0.00487208	0	0.00471113	0.00253429	0.0300818	0	0.0105243	0	1.028	0	0.000969784	0.00499156	0	0.00661815	0.0315858	0.0113788	0.00212986	0	0.00071066	0.00240628	0	0.00418268	0.0215017	0	0.013269	0.250692	0.00681801	0.00611047
LUAD	TCGA-55-6986	01A-11R-1949-07		0	0	0	0	0	0.00246921	0	0	0	0	0	0	0	0.0160163	0	0	0.0133534	0	0	0.00958463	0	0	0.0245937	0	0	0	0.0253704	0	0	0.00716491	0	0	0.0241228	0	0	0	0	0.00317693	0.056893	0	0	0.00539902	0	0.0725182	0	0.014027
LUAD	TCGA-95-7562	01A-11R-2241-07		0	0.00322548	0.00185097	0.000946361	0.00255214	0.00333822	0	0	0.00317061	0.0400197	0.0009213	0	0	0.30213	0.0119081	0	0.00405204	0.0406234	0	0.0626296	0.00180193	0.00457467	0.00554851	0	0	0	0.937956	0	0.00259648	0.0174803	0	0.00354386	0.0419897	0.00703046	0	0.00342993	0.104649	0.00322127	0.143343	0.00124429	0.00338636	0	0.00473682	0.180998	0.00165949	0.0176782
LUSC	TCGA-77-7335	01A-11R-2045-07		0	0.00735773	0	0	0	0	0	0	0.00153861	0.0883766	0	0	0	0.188182	0	0	0.0468549	0.105215	0.00746831	0.0680052	0	0	0.174498	0	0.00636806	0	0.733084	0	0	0.00360071	0.0166906	0	0.0851507	0.137526	0	0	0	0	0	0	0.164797	0.057461	0	0	0	0
LUAD	TCGA-69-7978	01A-11R-2187-07		0	0	0	0.0101922	0	0.00359522	0	0	0	0	0.00198445	0	0	0.403871	0	0	0	0.00833349	0.213539	0	0	0	0	0	0.00638878	0	0.392824	0	0	0.0294015	0	0	0.159496	0.418968	0	0	0	0	0.00753067	0	0.116706	0	0	0.349253	0.0107235	0.0583532
LUSC	TCGA-98-A53B	01A-11R-A262-07		0	0.00423646	0	0	0	0	0	0	0	0.000942329	0	0	0	0.00148708	0	0	0	0.0127539	0	0.0231378	0	0.0263909	0.00228923	0	0.00122221	0	0.0704159	0	0	0.00976811	0	0	0.00559839	0	0.00234978	0	0	0.000884917	0.00288132	0.00102546	0	0.00902321	0.0312301	0.00310762	0	0
LUSC	TCGA-22-0940	01A-01R-0692-07		0	0.0111686	0.00121355	0.00186139	0	0	0.0658971	0	0.00408636	0.00224899	0.00241613	0	0	0.418003	0	0	0.00265665	0.00126829	0.00171047	0	0.017721	0.0362835	0.0819529	0.306648	0.0291695	0.0263035	0.440707	0	0.00170233	0.0234631	0	0.108041	0.0455978	0.00307293	0.080382	0	0.00249495	0.0253436	0.0802273	0.000815797	0.0754869	0.162709	0.0232921	0.0222502	0.00108801	0.0324003
LUSC	TCGA-60-2724	01A-01R-0851-07		0.0145851	0.00729143	0	0.00805405	0.00543002	0	0.00929772	0	0.0608069	0.102177	0.0215621	0	0	0.00442437	0	0.0386778	0	0.00823161	0.238683	0	0.00191692	0.0875992	0.0768155	0	0	0	0.411906	0	0	0.0502852	0	0.177191	0.451926	0.00498609	0.00606636	0	0	0.00456912	0	0.0052948	0	0.0543549	0.125978	0.128366	0.0035308	0.00308468
LUSC	TCGA-34-8456	01A-21R-2326-07		0	0	0	0	0	0.00481792	0	0	0	0	0	0	0	0	0	0.00583036	0	0	0.00753059	0.00623385	0	0	0	0	0.00428077	0	0.574587	0	0	0	0	0	0.00462527	0	0	0	0	0.0247953	0.28257	0	0	0.0526729	0	0	0	0
LUSC	TCGA-77-8140	01A-11R-2247-07		0.00667527	0	0	0	0	0	0	0	0.0427753	0	0.00134571	0	0	0.0869765	0.00892316	0	0.0118373	0	0.0762138	0.0410085	0	0.00668204	0.0649174	0	0	0	1.32675	0	0	0.00441648	0	0	0.00234052	0.0171152	0	0	0.0194544	0	0	0	0	0.0159924	0.0449727	0.236837	0.0048479	0.0237424
LUAD	TCGA-35-3615	01A-01R-0946-07		0	0.00288738	0.00303988	0	0	0	0.00736373	0.00650371	0.0739008	0.00385349	0	0	0	0.216188	0.0205882	0.00340361	0.0142559	0.10431	0.00439616	0.00363915	0	0.169461	0.257438	0	0.039984	0	1.16998	0	0.00437526	0.0145499	0.0294744	0	0.0748251	0.138213	0.0768722	0.35256	0.0897736	0.00180936	0.0117826	0	0	0.122996	0	3.22785	0	0.0384751
LUSC	TCGA-70-6722	01A-11R-1820-07		0	0.00788051	0	0.00150999	0	0	0	0	0.0272696	0	0	0.00928221	0.00757644	0.186968	0	0	0.00720122	0	0.166506	0.00344586	0.0028751	0.00705428	0.00442095	0	0.00236627	0	0.536551	0	0	0	0.0279089	0	0.00257481	0.0037392	0	0	0.136616	0.00171325	0.345861	0.00198536	0	0	0.0151159	0	0.00264784	0.0282486
LUAD	TCGA-38-4631	01A-01R-1755-07		0	0	0	0	0	0	0	0	0	0	0	0	0	0.490889	0.0156055	0	0	0	0.00702051	0	0	0.0430866	0.141667	0	0.00798164	0	1.29461	0	0	0.0617728	0	0	0.0781657	0	0.00767264	0.0553797	0	0	0.00940823	0	0	0.117852	0.0127468	0.131913	0	0
LUAD	TCGA-05-4424	01A-22R-1858-07		0	0.00199108	0.0011426	0	0	0	0	0.00119126	0.00976613	0	0	0	0	0.0206065	0.00565659	0	0.0170019	0	0	0.00066657	0	0	0.0248006	0	0.000915465	0	0.128524	0	0	0	0	0	0.00544026	0	0	0	0	0	0	0.00384049	0	0	0.000731006	0.01513	0	0
LUSC	TCGA-21-5784	01A-01R-1635-07		0	0.00116129	0	0.00384826	0	0	0	0	0.0415261	0	0	0	0	0.150418	0.015721	0.00273783	0.00294916	0.00131103	0.00176812	0.0190275	0.00183183	0.0764068	0	0	0	0	0.428836	0	0.00175971	0.0105534	0.110143	0.00120089	0.107179	0.21759	0.00193235	0	0.00128952	0	0.450198	0.000843292	0.176718	0.00494685	0.00481542	0.0281112	0.00674811	0.00183603
LUAD	TCGA-73-4676	01A-01R-1755-07		0	0.00154745	0	0	0	0	0	0	0.00281434	0	0	0	0	0.101932	0	0	0	0	0	0	0	0.0495067	0	0	0	0	0.740429	0	0	0.0136311	0	0	0.00436176	0.0359784	0	0	0.00171831	0	0	0	0	0	0	0.0068107	0.00149867	0
LUSC	TCGA-18-3416	01A-01R-0980-07		0.00662198	0.00133535	0.00149372	0.000391793	0.00211316	0	0.0144733	0.140613	0.0174601	0.00094675	0.00343276	0	0.00393168	0.153086	0.00252912	0.00167244	0.0037653	0.188202	0.00216015	0.00089409	0.0231259	0.00378782	0.252364	0	0.0110515	0	0.0445979	0	0.00357486	0.179043	0	0.00220073	0.0350522	0.00388081	0.0141648	0.00141999	0.0228439	0.065791	0.00289483	0.00669676	0.00140195	0.27801	0.146098	0.0015611	0.0109924	0.0474951
LUSC	TCGA-77-A5FZ	01A-31R-A27Q-07		0	0.00759411	0	0	0	0	0	0	0	0.00258443	0.00208238	0.00146101	0	0.0726923	0	0	0.0146565	0.00145745	0.00196559	0.0455594	0.000678805	0.00172333	0.043949	0	0	0	0.50778	0	0	0.0015971	0.0477665	0	0.0545149	0.00176563	0	0.00258418	0.0845788	0	0	0.000937476	0.0204108	0.00274967	0.030335	0.00284099	0	0.0122176
LUAD	TCGA-69-8453	01A-12R-2326-07		0.00836079	0	0	0.00519404	0	0	0	0	0	0	0	0	0	0.184865	0	0	0	0	0.0763663	0.11458	0	0	0	0.00707168	0	0	2.26258	0	0	0.00515143	0.019987	0	0	0.0728851	0	0	0	0	0	0	0	0	0	0	0	0
LUAD	TCGA-05-4417	01A-22R-1858-07		0.00742473	0.00782176	0.0081281	0	0	0	0	0.000737708	0.000195092	0.0102718	0	0	0	0.0303208	0.00116765	0	0	0	0	0	0	0	0.0105918	0	0.000850376	0	0.145302	0	0.000577083	0.00978769	0	0	0	0.00985434	0	0	0	0	0	0	0	0	0	0.0273878	0.000317188	0.00156001
LUSC	TCGA-96-A4JK	01A-11R-A24Z-07		0	0.00900175	0.00367332	0	0	0	0	0	0	0	0	0	0.00942342	0	0	0	0.0181851	0	0	0.00857179	0	0.0225442	0	0	0.00294312	0	0.180982	0	0	0	0	0.00351646	0.006405	0.00465074	0	0	0.003776	0	0	0.0666723	0	0	0	0.0598661	0	0
LUAD	TCGA-44-3398	01A-01R-1107-07		0	0.00216841	0	0.00127243	0.00171574	0.0022442	0	0	0.00281771	0.0261355	0.000309528	0	0	0.734298	0	0.0013579	0.0274484	0	0.0280622	0.00145187	0.000605695	0	0.0112044	0	0.002991	0	2.8474	0	0	0.000719197	0.0431166	0.0238245	0.00216973	0.00157547	0.0555872	0	0	0.0129934	0.923705	0	0	0.00245352	0.0382133	0.00507	0	0.0694894
LUSC	TCGA-98-8022	01A-11R-2247-07		0	0.00309236	0	0.0068316	0	0.0180735	0	0	0.00766198	0	0.0349161	0	0	0.46821	0.0771744	0	0.0351209	0	0	0.00779502	0.00487791	0.00412796	0	0	0.0294406	0	0.36599	0	0	0.0274245	0	0	0.0174738	0	0.0051456	0	0	0.00193781	0	0	0	0	0.00427428	0.00680514	0.00299489	0
LUAD	TCGA-50-5935	11A-01R-1858-07		0	0.00172405	0	0	0	0	0	0	0.0328633	0.0184073	0.0231626	0	0	0.0130729	0	0	0	0	0	0	0.000906507	0.0299183	0	0	0.00149215	0	0.505159	0	0	0.00280282	0.0117327	0.00178283	0.00162365	0.0919584	0	0.00345103	0	0.0356519	0.00703539	0.00125195	0	0.106489	0.00714895	0.239021	0	0
LUSC	TCGA-22-5478	01A-01R-1635-07		0.00401628	0	0	0.00166338	0	0	0	0	0.00368344	0	0.00323704	0.00340838	0	0	0.021475	0	0	0.00340009	0	0	0.00158358	0	0	0	0	0	0.520117	0	0	0.00305075	0.0480059	0	0.1627	0.0576667	0	0	0.0568532	0.00188729	0	0.00218704	0	0	0.0457914	0.00662774	0	0.0119042
LUSC	TCGA-22-5471	01A-01R-1635-07		0	0.00143711	0	0.00317485	0	0	0.0036651	0	0.0224851	0	0	0	0	0.0033321	0	0.00508217	0.00734805	0	0	0.00362258	0.00151128	0.105679	0.0279563	0	0.00124381	0	1.07206	0	0	0.0116458	0.00978008	0.0965977	0.132627	0.2221	0	0	0.185113	0	0	0.00730511	0.0823641	0.171411	0.135074	0.183428	0.0640235	0
LUSC	TCGA-43-2578	01A-01R-0851-07		0.0385995	0	0.0507444	0	0	0	0.0105456	0.004657	0.0284695	0.0758809	0.0205551	0	0	0.0130633	0	0	0.0453115	0	0.0409225	0	0	0	0	0	0	0	2.52283	0	0	0.0133619	0.084421	0	0.00389425	0	0.00344028	0	0	0	0	0	0	0.074861	0.00285773	0	0.00400469	0
LUSC	TCGA-90-A4ED	01A-31R-A24Z-07		0	0	0.00817604	0	0	0	0.10753	0	0.0553067	0.0690603	0	0	0	0.101154	0	0.0406652	0.0173594	0	0	0.0628035	0.014108	0	0	0	0.0132699	0	0.190289	0	0	0	0.0130426	0.0277462	0.140784	0	0	0.00767263	0	0.0576468	0.0156417	0	0.121203	0.0979677	0.00529805	0.0084351	0	0
LUSC	TCGA-22-0944	01A-01R-0692-07		0.00787978	0.00538772	0.003151	0.00244761	0	0	0.0150696	0	0.0238524	0.00690029	0.00238279	0	0	0.174437	0	0.0400509	0.0211662	0.023348	0	0	0.00388366	0.00788776	0	0	0.00127853	0	0.116746	0	0.00260292	0.021843	0	0.0015276	0.0253334	0	0	0	0.00492104	0.0138855	0	0.0246725	0.00291942	0.0440489	0.00816734	0.0455117	0.0100147	0.0118927
LUAD	TCGA-55-7994	01A-11R-2187-07		0.00625608	0	0	0	0	0	0	0.00528354	0	0.00547843	0.20043	0	1.60882	8.71648	0	0	0.0158296	0	1.22141	0.223209	0	0	0.0739729	0	0.0243619	0	5.51392	0	0.00206656	0.00356406	0.00399078	0.0642798	0	0.227774	0.513261	0.260592	3.99948	0	30.4201	0	0.111257	0.119905	0.0016211	11.364	0.0159021	0
LUSC	TCGA-43-7658	01A-11R-2125-07		0	0	0	0	0	0	0	0	0.00542724	0	0	0	0	0.390173	0.0600735	0	0.0474533	0	0	0.00559295	0.00233328	0.212019	0.00719368	0	0.00384067	0	2.00714	0	0	0.0803449	0	0	0.141797	0	0	0	0.0640582	0.00278077	0.670016	0	0	0	0.190142	0	0	0
LUAD	TCGA-38-A44F	01A-11R-A24H-07		0	0	0	0	0	0.00497637	0	0	0.0865331	0	0	0	0	0.459797	0	0.0421548	0.0129739	0.00576746	0	0.0901442	0	0.00659074	0	0	0	0	0.950463	0	0	0	0	0	0	0	0	0	0	0	0.291864	0	0	0	0.0070613	0.0337272	0	0.00432256
LUSC	TCGA-85-7699	01A-11R-2125-07		0.00393165	0	0	0	0	0	0	0.0132818	0.128205	0	0	0	0	0.446976	0	0.194623	0.00748732	0.0965249	0.430934	0	0	0	0	0	0.00510343	0	11.5683	0	0	0.0779125	0	0.00304881	0	0.217741	0	0	0.173513	0	0.679762	0	0.361251	0.00627953	0	0.0194642	0	0.0161683
LUAD	TCGA-69-7763	01A-11R-2170-07		0	0	0	0	0	0	0	0	0.140241	0	0	0	0.0100372	0.137499	0	0	0.0516947	0	0.016544	0	0	0	0	0	0.00313481	0	1.4751	0	0	0.0036689	0	0.0037455	0.113257	0.00495366	0.229022	0	0	0	0.00739022	0	0	0.0231434	0.370469	0.071736	0.00350783	0.00306462
LUSC	TCGA-77-A5G1	01A-11R-A27Q-07		0.0157362	0.0155025	0	0	0.00292929	0	0.00501576	0	0.0961904	0	0.00105745	0	0	0.93462	0	0	0.0268562	0	0	0.0322243	0.0206821	0.349172	0.0540638	0	0.0119153	0	1.05839	0	0	0.0584605	0	0.00406757	0.00738273	0	0.0589062	0.019684	0.037126	0.00123243	1.12761	0.00142817	0.00388679	0.724681	1.28309	0.0519363	0.0171425	0.0108831
LUAD	TCGA-86-8076	01A-31R-2241-07		0.00591088	0	0	0	0	0.00215882	0	0	0.0820304	0	0.0696741	0	0	0.00509531	0.203318	0	0.021533	0	0.303689	0.00279328	0	0.197381	0.00359273	0.00999902	0.013427	0	1.08611	0	0	0	0	0	0.0706985	0	0	0	0.342073	0.0694396	1.42442	0.00160936	0.166437	0.0472036	0.0030633	0.131682	0	0
LUSC	TCGA-56-A49D	01A-11R-A24H-07		0.00447211	0	0	0	0	0	0	0	0	0.00223783	0.0631091	0	0	0.592858	0	0.284627	0	0.0454319	1.5471	0.0253604	0	0.194839	0	0	0.00290249	0	2.54465	0	0	0.00209374	0.0855269	0	0.0126332	0.353163	0	0	0	0	0	0	0.225338	0.28571	0.0185413	0.221399	0.00324786	0.0028375
LUAD	TCGA-55-A493	01A-11R-A24H-07		0	0.00301053	0	0	0	0	0	0	0	0	0	0	0	0.0945726	0	0	0	0	0	0.0455324	0.00316588	0.487559	0.239136	0	0.00260559	0	0.266827	0	0	0.00184478	0	0	0.00281527	0	0	0	0.00334295	0	0.00614259	0	0.0118993	0.0192363	0.174769	0.00662505	0	0.0142792
LUAD	TCGA-44-2657	11A-01R-1758-07		0	0	0	0.000970581	0	0	0	0	0.00104682	0	0	0.00198879	0	0.00370121	0	0.0870052	0	0	0.00267565	0.0930264	0	0.0158701	0	0	0	0	0.656684	0	0	0.00238719	0	0.0145382	0.0198603	0	0.00292419	0.00351771	0.0039028	0	0.118327	0	0	0	0.00242902	0.112151	0	0.0236251
LUSC	TCGA-51-4079	01A-01R-1100-07		0.0028744	0.00071849	0	0	0.00107014	0.000699876	0.00732951	0	0.0229195	0.0153423	0.0181566	0	0.00199106	0.155614	0	0	0.00698475	0.00567795	0.00109393	0	0.000755568	0	0	0.00162081	0.000621848	0	28.5649	0	0	0.0144089	0	0	0.00954403	0.00098265	0	0.00143821	0.00398913	0.000450237	0.00146599	0.0114784	0.0156193	0.125485	0.249268	0.347849	0	0.00571972
LUAD	TCGA-38-4627	01A-01R-1206-07		0	0	0	0	0	0	0.00463079	0	0.00113911	0.00121166	0.0165969	0	0	0.553317	0	0	0	0.020499	0.0221167	0	0	0.0460532	0.0235482	0	0	0	0.225736	0	0	0	0	0	0.0530112	0	0	0	0	0.00113784	0.0666873	0	0	0.0038674	0	0.00399584	0.022861	0
LUSC	TCGA-34-5239	01A-21R-1820-07		0.00297439	0.00223045	0	0.00123187	0.0033221	0	0	0	0.0279013	0.0327444	0.0203873	0.00757258	0	0.160648	0	0.00262924	0.00587487	0.00251806	0	0	0.00234556	0.00595481	0	0	0.00386088	0	0.206814	0	0	0.00528918	0	0	0.0377808	0.0701615	0	0.00446471	0.00247674	0	0	0.0161968	0	0.0807607	0.114069	0.0049084	0	0.00188722
LUAD	TCGA-O1-A52J	01A-11R-A262-07		0	0	0	0	0	0	0	0	0	0.00613745	0	0	0	0	0	0	0	0.00346113	0	0.0193203	0.00322403	0	0	0	0	0	0.316273	0	0	0.00675154	0	0	0.00866188	0	0	0	0	0.00192117	0.137619	0.0022263	0	0	0.0211879	0	0	0
LUSC	TCGA-85-7843	01A-11R-2125-07		0	0.00463797	0	0	0	0	0	0.00377855	0.00899336	0	0	0	0	9.61466	0	0.00197744	0.0685688	0	0	0.00211429	0	0.00873176	0	0.0189212	0	0	1.4725	0	0	0.00123141	0.0802166	0	0.00315967	0.0435912	0.00279134	0.0268632	0.00186275	0.00105121	15.618	0	0	0.278689	0	0.406075	0.0259942	0
LUSC	TCGA-56-8083	11A-01R-2247-07		0	0.00227219	0	0	0	0	0	0	0.00277894	0	0.00122169	0	0.0629663	0.150932	0	0	0.00607554	0	0	0	0	0.0514612	0.00368342	0	0	0.00591113	0.266583	0	0	0.0145128	0	0	0.00472818	0	0	0	0	0.00711925	0	0	0	0.0532347	0.00314062	0	0	0.0017962
LUSC	TCGA-37-A5EM	01A-21R-A27Q-07		0.00231043	0	0	0.00191377	0	0	0	0	0	0.0231227	0	0.0137251	0	0.0244358	0	0.0224655	0.0038485	0	0	0.00218366	0.000910982	0.0208149	0.0532299	0	0.00149951	0	0.242824	0	0	0.00743169	0	0	0.00669764	0.0308041	0.0345951	0	0.00192386	0.00434278	0.00353506	0	0.0958724	0.00369016	0	0.0457525	0	0.0139851
LUAD	TCGA-44-5645	11A-01R-1628-07		0	0	0	0	0	0	0	0	0.00283572	0	0	0	0	0	0	0.028058	0.215978	0.150481	0	0.0119999	0	0	0.00771717	0	0.00824032	0	0.412091	0	0	0.00482212	0	0	0.00896655	0	0	0	0	0.00298312	0.00971315	0	0	0	0	0.230473	0.00461042	0.0484831
LUAD	TCGA-49-4505	01A-01R-1206-07		0	0.00293455	0	0	0.0021854	0	0	0.0132199	0.0193302	0	0.0118337	0	0	0.00178066	0	0	0.0426454	0	0.0290419	0	0.001543	0	0	0	0	0	0.378616	0	0	0.00181518	0	0	0.00276367	0.00200674	0	0	0	0	0.116758	0	0	0	0	0.0678075	0.00710513	0
LUSC	TCGA-22-4596	01A-01R-1201-07		0.00152946	0.00789354	0	0.000633438	0.00170825	0	0.00877501	0	0.0183805	0.00153068	0.00246666	0.00129796	0.00317831	0.0050247	0	0.00135197	0.0873317	0.0258961	0.00174623	0	0.00844273	0.0120939	0.0353165	0	0.00893384	0	0.0732018	0	0.00173793	0.0146566	0	0.0047441	0.0342763	0.0156859	0.0133591	0	0.00254712	0.0165303	0.00234014	0	0	0.00244281	0.0221938	0.00757182	0.00111077	0.00997191
LUAD	TCGA-50-6595	01A-12R-1858-07		0	0.00607339	0	0.0228083	0.0102515	0	0	0	0	0.00918589	0	0	0	0.106354	0	0.00811347	0.0493099	0	0	0	0.00361903	0.0177591	0.0111578	0	0.00595708	0	0.406905	0	0	0	0	0.0569406	0.00643648	0	0	0	0.0152858	0.00862622	0.210654	0.00499813	0.0136025	0	0	0.18176	0	0.109154
LUAD	TCGA-97-A4M3	01A-11R-A24X-07		0	0.00126575	0	0	0.00213652	0	0	0	0	0.0555184	0.0447211	0.0746749	0	0.0765708	0	0	0.0326528	0.00161942	0	0.00542383	0.000754242	0.0439129	0.05103	0	0.00124151	0	0.425341	0	0.0173891	0.011601	0	0	0.0364751	0	0	0	0.0031857	0.000898894	0.00292683	0.00104166	0	0.0458287	0.00198271	0	0	0
LUSC	TCGA-66-2792	01A-01R-0980-07		0.00265405	0.00398046	0	0.00329759	0	0	0.00507572	0	0.0161052	0	0.0224719	0.00225233	0	0.0507215	0	0	0	0	0	0	0.00209294	0.0410814	0.0611547	0	0.0137802	0.00517762	0.0415586	0	0	0.00146096	0	0	0.0603717	0	0.142403	0	0	0.00124717	0	0.00144524	0.0432658	0.00423898	0.00275091	0.227747	0	0
LUAD	TCGA-38-4625	11A-01R-1758-07		0	0	0	0.00174918	0	0	0	0	0.00188658	0	0	0	0	0.15861	0	0	0	0	0	0.167652	0	0.0211387	0.0358747	0	0.00822333	0	0.245816	0	0	0.00582219	0.12932	0	0.0357713	0	0.0790497	0	0.00351682	0.0893092	0.0258483	0	0.00625909	0.00674561	0	0.00696963	0	0.0150219
LUAD	TCGA-78-7159	01A-11R-2039-07		0.00775611	0.0124311	0.00204113	0	0	0.0018885	0.0543881	0.0393023	0.507092	0.196644	0	0	0.00537256	0.294663	0	0.0251389	0.0862936	0.199173	0.702529	0.0562008	0.00101939	0.00767712	0.377143	0	0.0352371	0	5.87674	0	0.00635386	0.0487083	0.124924	0.0160387	0.141251	0.188258	0	0	0.0021528	0.117845	0.00395573	0	0.00383147	0.00412929	0	0.281584	0.0356748	0.00164038
LUAD	TCGA-78-7158	01A-11R-2039-07		0	0.00337273	0.00177543	0.000931372	0	0	0	0	0	0	0	0	0	0.0782659	0	0	0	0.00190381	0	0	0	0.00217557	0	0	0	0	0.178914	0	0	0.00842282	0	0.00174387	0.2337	0.00230637	0.00280606	0.00337561	0	0	0.00688162	0.00244917	0.096649	0	0.0396253	0.0519548	0	0.00142685
LUAD	TCGA-62-A46S	01A-11R-A24H-07		0	0.0033846	0.00807662	0	0	0	0	0	0.061691	0.0921445	0	0	0	0.0969419	0	0.0045215	0	0	0.00584004	0.00483441	0	0	0	0	0.0199187	0	0.81212	0	0.00581228	0	0	0	0	0	0	0	0.00425925	0.00240362	0.352183	0	0	0	0.0583191	0.160379	0	0.00303219
LUAD	TCGA-75-6203	01A-11R-1755-07		0	0	0	0	0	0	0	0	0	0	0	0	0	0.136334	0	0	0	0.00375365	0	0.00419062	0	0	0	0	0	0	0.434081	0	0	0.0244492	0	0.0550127	0.00313131	0	0	0	0	0	0	0	0	0	0.0459572	0	0	0
LUSC	TCGA-39-5036	01A-01R-1443-07		0.00207896	0.00293461	0.00829206	0.00258306	0	0.00151859	0	0.00702309	0.0195511	0.00104031	0.00419109	0	0	0.0457217	0	0.00183771	0.0293772	0.02288	0	0	0.0196732	0.00208106	0.0025209	0	0.0107943	0.00405572	0.14224	0	0.00236233	0.0231589	0.0198795	0.0257942	0.0430393	0.00426431	0.0025941	0	0.0398158	0.0341924	0	0.00339625	0.0308098	0.00332046	0	0	0	0.00874485
LUSC	TCGA-56-7580	01A-11R-2045-07		0.00712737	0.00267235	0	0	0	0.00260312	0	0.0541744	0.0418275	0.110562	0.037358	0	0	0.214661	0	0	0.013926	0.0512879	0.0447565	0	0.00562052	0	0.00432124	0	0.0046258	0	0.452344	0	0.00404943	0.00497443	0	0	0.0629185	0.00365487	0	0.00534927	0.00296743	0.0468892	0.452565	0.00194058	0	0	0.0110812	0.223472	0.00776435	0.0104679
LUSC	TCGA-34-5231	01A-21R-1820-07		0	0.0075624	0	0.0010758	0	0	0	0.00438751	0.0743213	0.269062	0	0	0	1.10767	0	0.254871	0	0.00439808	0.00593144	0.132572	0.00819356	0.00511313	0	0	0	0	0.541997	0	0.00295162	0.00863372	0	0.096686	0	0.0399604	0	0	0.00216295	0	0.135129	0	0.565882	0.157653	0.00269236	0.00428654	0.541418	0.0336943
LUAD	TCGA-55-6980	11A-01R-1949-07		0	0	0	0	0	0	0	0	0	0	0	0	0	0	0	0	0	0	0	0.021731	0	0	0	0	0	0	0.207599	0	0	0.0107646	0	0.00891484	0	0	0.0143449	0	0	0.00540222	0.0175898	0	0.0170373	0	0.119158	0	0	0
LUSC	TCGA-60-2710	01A-01R-0851-07		0	0	0	0	0.00379833	0	0	0.00574422	0	0.163368	0	0.0375186	0.0141341	1.17287	0	0	0	0	0.0621246	0	0	0.0272338	0.0412371	0	0	0	1.57817	0	0	0.00346419	0	0	0.0106134	0.132536	0.45405	0	1.07891	0	4.87554	0.0111112	0	0	0.00352489	1.82391	0	0.062495
LUAD	TCGA-55-8087	01A-11R-2241-07		0.00388653	0.00677199	0.00310833	0.000804821	0.00217043	0.0056779	0	0	0.00973301	0.0233378	0.00156702	0	0	0.123195	0	0	0.0246809	0	0.0843103	0.00183664	0.0160905	0.0486309	0.174377	0.00328729	0.00378366	0.003791	0.950283	0	0.00220814	0.0182401	0.0446263	0.00602766	0.0328973	0.0239159	0.0436461	0	0.00161813	0.0127843	0.00594657	0.00211638	0.00287989	0.00620748	0.00805674	0.205236	0.00423388	0.0369077
LUSC	TCGA-90-A4EE	01A-11R-A24Z-07		0	0.00653925	0	0	0	0	0	0	0	0.00218182	0	0	0	0.0137725	0	0	0.0786039	0.00369122	0	0.0782976	0	0.00421812	0	0.00737579	0	0	0.125708	0	0	0.00336941	0	0	0.0153962	0	0	0	0.00363066	0	0	0.0023743	0	0.0487477	0	0.0863428	0	0
LUAD	TCGA-50-6597	01A-11R-1858-07		0.0115605	0.0476797	0.000936449	0	0.0219502	0.0565778	0.143707	0.00390533	0	0.133051	0.0300492	0	0	0.145858	0.0352071	0.00817517	0.0786608	1.16561	0	0.0207597	0	0.576171	0.00140533	0	0.195828	0	2.54361	0.0619357	0	0.0166217	0.0825942	0.071717	0.0416318	0.0652095	0.0605851	0.0225587	0	0	0.107897	0.000629517	0.467715	0.0683172	0.0802819	0.00763092	0.00671662	0.000679152
LUSC	TCGA-56-8309	01A-11R-2296-07		0	0	0	0	0	0	0	0	0.00479146	0	0	0	0	1.89874	0	0.00450161	0.00969815	0.00431126	0	0.0481314	0	0	0	0	0	0	0.581892	0	0	0.0289834	0	0	0	0.00522287	0	0	0	0.00239305	0.561013	0.00277312	0.00754709	0	0.00527842	0.151269	0	0.0421241
LUSC	TCGA-85-8353	01A-21R-2296-07		0	0	0	0	0	0.00470556	0	0	0	0	0	0	0	0.204556	0	0	0	0.0490824	0	0.0121769	0	0	0.00781134	0	0	0	3.41726	0	0	0.019573	0	0	0	0.184989	0	0	0.00536411	0	0	0.00350791	0	0	0.0667702	0.340179	0	0.00408732
LUSC	TCGA-22-1017	01A-01R-0692-07		0	0	0	0.00191011	0.00515116	0	0	0	0.00542415	0.00346177	0.00743811	0	0	0.0043062	0	0.00407683	0.0753237	0.00195222	0	0	0.0045462	0.0133853	0	0	0.00598659	0.00449866	0.0820063	0	0	0.0125868	0	0.0107292	0.0113998	0.00236502	0.00287741	0	0.00384037	0.00325086	0.0035283	0.00753433	0	0	0	0.0684976	0.00167474	0.00406419
LUSC	TCGA-37-A5EL	01A-11R-A26W-07		0.143795	0.00451062	0.113591	0.115138	0.228415	0.177394	0	0.0485765	0.00150325	0.0879447	0	0	0	0	0.00854301	0	0.0243413	0	0	0.0392615	0.00251987	0.00319868	0.124303	0	0.0746606	0	0.227024	0	0.134347	0.00175898	0	0	0.0067383	0.255622	0	0.0239826	0	0.00150157	0	0	0	0.00510369	0	0	0	0.0339577
LUSC	TCGA-60-2698	01A-01R-0851-07		0	0	0	0.00178929	0	0	0	0	0	0	0	0.00366639	0	0	0.0328935	0.0229138	0	0	0	0	0	0.0345975	0	0	0.00280397	0	0.359746	0	0	0.00237818	0	0	0	0	0	0	0	0	0	0.0164682	0.108845	0	0	0.0712945	0.0439266	0.00530224
LUSC	TCGA-77-8144	01A-11R-2247-07		0	0.00434654	0	0	0	0	0	0	0.00776742	0	0	0	0	0.150762	0	0	0	0	0	0.158869	0.00228542	0.0224298	0.00704612	0	0	0	0.258714	0	0.0229761	0	0.0295797	0	0	0	0.0723251	0	0	0	0	0.0315632	0	0.0648036	0.060078	0.0191302	0	0.0139857
LUAD	TCGA-55-8204	01A-11R-2241-07		0.00522768	0.00956988	0.00629826	0.00216509	0.00583879	0	0	0.00441501	0.0503921	0.0392388	0.00737715	0	0	0.770465	0.00698809	0.00693157	0.0605632	0.00442564	0.0716234	0.00494084	0.0103062	0.00505738	0.00633897	0	0.0050893	0	1.13633	0	0.00939395	0.0430998	0	0.00405383	0.204522	0	0.00326152	0.00784701	0.00870605	0.00614136	0.00799859	0.0355837	0.00387367	0.0166991	0.0623123	0	0.0018983	0.0299849
LUAD	TCGA-44-7661	01A-11R-2066-07		0	0.00368338	0	0.00203432	0	0	0	0.00829668	0.0131647	0.0639059	0.0524555	0	0	0.389026	0	0.195387	0	0	0.00560811	0.306399	0.00193673	0.0049169	0.00597109	0	0.00318794	0.00958238	1.53987	0	0	0.0353273	0.0125334	0	0.0107702	0	0	0	0.368109	0	0	0	0.00727939	0.392261	0.0763678	0	0	0.0144282
LUSC	TCGA-18-3421	01A-01R-0980-07		0.00324576	0.00218859	0.00183036	0.00288056	0.00414307	0.000338699	0.03015	0	0.00892826	0.00788885	0.00691723	0.000786997	0.0192712	0.0130374	0	0.00122962	0.00804975	0.00274779	0.0031764	0	0.00475346	0.0101802	0.00225183	0.000784376	0.00812532	0.0027137	0.101327	0	0.00851591	0.0264073	0.008907	0.00323607	0.0194912	0.0109375	0.00347145	0	0.0100386	0.0132912	0.0014189	0.00479739	0.004123	0.00666522	0.00192241	0.0145383	0.00168374	0.0104265
LUAD	TCGA-62-A471	01A-12R-A24H-07		0	0	0	0	0	0	0	0	0	0	0	0	0	1.75362	0.00388583	0.0012848	0.0318104	0	0	0.0343428	0	0.00140611	0.0194356	0	0.000943326	0	1.22413	0	0	0.0102626	0	0.00225419	0.0461909	0	0	0	0	0	0.0378057	0	0	0	0.00150651	13.1703	0.00738902	0.000853876
LUSC	TCGA-77-A5GF	01A-21R-A27Q-07		0	0	0.00665327	0	0	0	0	0	0.00366888	0	0.0281345	0	0	0	0	0	0	0	0.103154	0.0077628	0	0	0	0	0	0	0.351537	0	0	0	0	0	0	0	0	0	0.280409	0	0.766585	0	0	0.0131184	0	0.013554	0	0
LUAD	TCGA-49-4490	11A-01R-1858-07		0	0	0.00247993	0	0	0	0	0	0.00136753	0	0	0	0	0	0	0	0	0.0259177	0.00349538	0	0	0.0799668	0	0	0.00794782	0	0.712899	0	0	0.00140678	0.0219559	0.00237403	0.0951311	0	0	0	0	0	0	0	0.00453705	0.083125	0.145967	0.126302	0.00222339	0.0272224
LUSC	TCGA-77-7142	11A-01R-2045-07		0	0.00359257	0	0	0.00535087	0	0	0	0	0.00239732	0.0115839	0	0	0	0	0	0.00857921	0	0	0.00452796	0.0358906	0.037078	0.0349433	0	0.00621868	0	3.46792	0	0	0.0132086	0	0	0.0372171	0	0	0.100678	0	0	0	0	0	0	0.00496566	0.0711532	0.0243553	0.0478465
LUAD	TCGA-05-4249	01A-01R-1107-07		0.00263233	0.00986971	0	0.0021804	0	0	0	0	0.0188759	0.106694	0.126766	0	0	0	0	0	0.00562146	0	0.00901624	0.00248789	0	0.0432917	0.0478785	0	0.00854216	0	0.868563	0	0	0.00512339	0	0.00204125	0.016731	0	0	0	0.00438381	0.00123696	0.213462	0	0	0	0	0.09991	0.00764688	0
LUSC	TCGA-NC-A5HI	01A-11R-A26W-07		0	0.00421999	0	0	0	0	0	0.00316845	0.0142446	0	0.0113448	0	0	0.00152693	0	0.00165816	0.00703149	0.00158804	0.0021417	0.0354582	0.00369813	0.0619023	0	0	0.00121745	0	0.730181	0	0	0.00172394	0	0	0.0227229	0	0	0.00281572	0	0.000881476	0	0	0.0416993	0	0.033053	0.235261	0	0.0253463
LUSC	TCGA-37-3789	01A-01R-0980-07		0	0.00129444	0.00388122	0	0.00764727	0.00071448	0.0318004	0	0.155637	0.000978905	0.00157749	0.000830078	0.010163	0.456422	0.217161	0.000864621	0.431857	0.00082806	0	0.000924457	0.001157	0.00192538	0.120093	0	0.0253929	0.00190817	0.705444	0	0.0022229	0.0510699	0	0.00227548	0.0505711	0.326025	0	0	0.0105881	0.039988	0	0.000532632	0.00289913	0.474921	0.445068	0.511676	0.136389	0.00579225
LUAD	TCGA-50-5072	01A-21R-1858-07		0	0	0.0258601	0.00271318	0	0	0	0.0663919	0.0029263	0.00327814	0	0	0	0	0	0.0115817	0	0	0.00747956	0	0.00258303	0.0255706	0	0	0.0170071	0	0.365923	0	0.00865602	0.0391905	0	0	0.0601443	0.0940616	0.179835	0	0	0.00615682	0	0.0142693	0	0	0	0.172971	0.00475769	0.0391075
LUSC	TCGA-85-A4CN	01A-11R-A24H-07		0	0	0	0	0	0.0106449	0	0	0.0457041	0.0729225	0.00195856	0.00824477	0	0.0517331	0	0	0	0.00411237	0.00554612	0.0137733	0.0191532	0.00486255	0	0	0	0	0.71412	0	0.0110395	0	0.023225	0.00376687	0.109778	0	0	0	0	0	0.0891887	0	0.107984	0.0853434	0	0.0561131	0	0.0201571
LUAD	TCGA-44-6776	11A-01R-1858-07		0	0.00139985	0.0017137	0	0	0	0	0.00238225	0.000315001	0.0204667	0	0	0.0117234	0.674343	0	0	0.00154224	0	0.0104668	0	0	0.00409329	0.110585	0	0	0	0.0749342	0	0.000931776	0	0	0	0	0.0195273	0.00527955	0	0	0	0	0	0	0.00225262	0	0.0640042	0	0
LUSC	TCGA-85-8479	01A-11R-2326-07		0	0.00611008	0	0	0	0	0	0	0.00126272	0	0	0	0	0	0.0143484	0.0449783	0.0048827	0	0	0.0748082	0	0	0.195382	0	0.00183467	0	0.508696	0	0.00963642	0	0	0	0.00220554	0.00289916	0	0	0.00235386	0	0	0	0.00418931	0.00451494	0.184589	0.102627	0.00821191	0
LUSC	TCGA-77-8139	01A-11R-2247-07		0	0	0	0	0	0	0	0	0.00210626	0	0	0	0	0.00707115	0	0.0633231	0.0170189	0	0.0664537	0.122716	0	0	0	0	0	0	0.798024	0	0	0	0.0663821	0	0.00665514	0	0	0	0.00372815	0	0	0.0292566	0	0.107264	0	0.23643	0	0
LUSC	TCGA-O2-A52V	01A-31R-A262-07		0	0	0	0	0	0	0	0	0.00752812	0	0	0	0	0	0	0	0.00397341	0	0.00212542	0.0175943	0.000734001	0.00540277	0	0	0	0	0.0129553	0	0	0.00226945	0	0	0.0157761	0.0019092	0	0	0	0.000874772	0	0	0	0	0	0	0	0
LUSC	TCGA-34-5240	01A-01R-1443-07		0.00241077	0.0104216	0.022889	0.000998443	0.0107704	0.00176097	0	0	0.0530529	0.100127	0.0486002	0.00204588	0	0.150956	0	0.00213102	0.0147411	1.8511	0.00275246	0	0.000950547	0.00723965	0.117224	0.0122344	0.0234696	0	1.06915	0	0.00547875	0.0368262	0.0896981	0.00560834	0.11495	0.00247246	0.00300813	0	0.00802968	0.130278	0.00368859	0.00393831	0.0142909	0.0154017	0.00249875	0.0039783	0.0227607	0.0730849
LUSC	TCGA-L3-A524	01A-11R-A262-07		0.0219781	0.0147366	0.000867579	0	0	0	0.0147112	0.00185615	0.000490872	0	0	0	0.0319704	0.0440025	0	0.0194277	0	0	0	0.0301197	0	0	0	0	0.000713212	0	0.157476	0	0	0.00257242	0	0	0.0100889	0	0	0	0	0	0.00168138	0	0.0276855	0	0.00341703	0.0652837	0.00159616	0
LUAD	TCGA-91-6829	11A-01R-1858-07		0	0	0	0	0	0	0	0	0	0	0.0014528	0	0.0149756	0.165728	0.0385331	0	0.00645256	0	0.0452535	0	0	0.0502546	0	0	0	0	4.56488	0.00919265	0	0.00745749	0	0	0.00508937	0	0	0	0	0.00507962	0	0.00196212	0	0.00575503	0.00373475	0.00594615	0	0
LUSC	TCGA-43-6647	11A-01R-1820-07		0.0065197	0.00244451	0	0.00675048	0	0	0	0	0.0337382	0.0554616	0	0.00276644	0	0.124881	0	0	0.0909168	0.0800319	0.00372188	0	0.00128533	0	0	0	0.00846283	0	0.61088	0.0249497	0	0.00455032	0.148065	0.0884754	0.0184174	0	0	0	0.105863	0.00459552	0.0149632	0.00177513	0	0.00520656	0.00337882	0.139866	0.00946984	0.00957545
LUAD	TCGA-78-7160	01A-11R-2039-07		0	0.00575541	0	0	0	0	0	0	0.0270797	0	0	0	0	0.00624748	0.0486962	0	0	0.00649754	0	0.00725393	0.0015131	0	0.0046533	0	0.0298876	0	0.209014	0	0.00436061	0.00563921	0	0	0.059604	0	0	0	0.00319546	0.0018033	0.00587159	0	0	0.00612921	0	0	0	0
LUSC	TCGA-39-5029	01A-01R-1443-07		0	0.00452531	0.00522523	0.00411164	0.00184804	0.00241726	0.00632873	0.00838438	0.0297605	0.0024839	0.0073384	0.00140418	0.0034384	0.0465664	0	0.00146261	0.0269903	0.0154084	0.00188913	0	0.0104384	0.00325701	0.0522915	0.002799	0.0225515	0	0.405077	0	0.0188015	0.075291	0.139324	0.0692864	0.00749266	0.00678782	0.15691	0.00248366	0.00688889	0.0443188	0.0101265	0.00450505	0.00980845	0	0.04459	0.297622	0.00480665	0.0245902
LUAD	TCGA-55-7727	01A-11R-2170-07		0	0	0	0	0	0	0	0	0	0	0	0	0	0	0	0	0	0	0	0	0	0	0	0	0.0091424	0	0.323279	0	0	0.00387706	0	0	0.00493907	0	0.00878847	0	0	0	0	0	0	0	0	0.0116229	0	0
LUSC	TCGA-NK-A5CR	01A-11R-A26W-07		0	0	0	0	0	0	0	0	0	0	0	0	0	0.0169887	0	0	0	0	0	0	0	0	0	0	0	0	0.249788	0	0.0223223	0.0207013	0	0	0.0159078	0.0519788	0	0.0845291	0.00468914	0	0	0	0	0	0	0	0	0
LUAD	TCGA-49-6744	01A-11R-1858-07		0	0.00429368	0	0	0	0	0	0	0.031884	0	0.0392442	0	0	0.005377	0	0	0.011179	0	0.00740863	0.00613289	0	0.201361	0.259655	0	0	0.0126589	0.976394	0	0.00737341	0.0079962	0.0165573	0	0.0182982	0.0598947	0.00809681	0.0779217	0	0.0457383	0	0.0035335	0.00961649	0	0.0134515	0.224871	0	0
LUAD	TCGA-67-6215	01A-11R-1755-07		0	0.00198337	0.00214248	0.00109541	0.00590816	0.00193199	0	0	0.0070887	0.002647	0.0010664	0	0	0.0213445	0	0	0.00469021	0.00223911	0	0.00499954	0	0	0.0705652	0	0.00514977	0	0.614472	0	0.00300541	0.00880297	0	0	0.0282139	0.00271257	0.00330027	0	0	0.00248573	0.00809362	0	0	0.0760386	0	0.0829285	0.0038417	0.00155382
LUSC	TCGA-60-2725	01A-01R-1201-07		0	0.00801642	0.00125821	0	0.00173484	0	0.0267349	0.00262361	0.0145704	0	0.000626264	0	0	0.0463357	0	0	0.0591641	0.00131496	0	0	0.0030622	0.00305751	0	0.00262755	0.0151215	0.00303018	0.764949	0	0.00352997	0.0200575	0.0317068	0.00602245	0.010087	0.00159301	0	0	0.00129339	0.00145979	0	0.000845821	0.00230192	0.121561	0.138456	0	0.0925007	0.0119356
LUAD	TCGA-55-7728	01A-11R-2187-07		0	0	0.000978276	0	0	0.000905125	0	0.179997	0.00999248	3.3148	0.00849324	0	0	3.31064	0	3.80846	0.0513963	7.62212	0.0693225	0.370077	0	5.42664	0.00300884	0	0.00321685	0	6.32456	0	0	0.0022883	0.0622061	0.347839	0.609938	9.46384	0	0	0.0453992	0.090835	0.00379182	0.00134951	10.66	0.0316655	0.0321085	0.0552101	0.160184	0.000734544
LUSC	TCGA-92-8065	01A-11R-2247-07		0	0	0	0	0	0	0	0	0	0.0378177	0	0.00458116	0.0112179	0.00491265	0.0137002	0	0.0472235	0	0	0	0.00212848	0.0108074	0	0	0.00350356	0	3.18144	0	0	0.0041716	0	0	0.00378552	0	0.0943019	0	0	0	0.00825954	0	0	0	0	0	0.00392046	0
LUSC	TCGA-56-A4ZJ	01A-11R-A262-07		0	0.00376494	0	0	0.00560761	0	0	0	0.00112135	0.00125617	0	0	0	0	0	0	0	0	0	0.00237261	0	0.00971426	0.00305166	0	0	0	0.0317597	0	0	0	0	0.00194666	0.0265804	0	0.00313238	0	0	0.00117964	0	0	0	0	0	0.0455688	0	0.00159278
LUSC	TCGA-56-8304	01A-11R-2326-07		0	0	0.00334022	0	0	0	0	0	0	0.0254053	0	0	0	0.139347	0	0	0	0	0	0	0	0	0	0	0	0	1.1689	0	0	0.0128549	0.0107955	0	0.023735	0	0	0	0.0387526	0.00198812	0.00647337	0	0.00627003	0	0.00438524	0.0767999	0.0215085	0
LUSC	TCGA-43-3394	11A-01R-1758-07		0.000511643	0	0	0.000211901	0	0	0	0	0.00048139	0.0138253	0.00268177	0	0	0.120501	0	0.0194476	0.00643528	0.00259887	0.269297	0.00483569	0.00100868	0.0193384	0.00124394	0	0.000332066	0	0.535549	0	0.000581382	0.000944858	0.00383415	0	0.0675385	0	0.0127684	0	0	0	0.14639	0.00111445	0.225957	0.040042	0.0159094	0.104696	0	0.000324631
LUSC	TCGA-22-5479	01A-31R-1949-07		0	0	0.00370005	0	0	0	0	0	0.0346861	0.102856	0.0902416	0	0	0.453875	0	0	0.0761158	0.00386693	0	0.0561222	0	0.0397702	0	0	0.00296454	0	3.18756	0	0	0.00556854	0	0	0.154476	0	0	0	0.00380348	0.0300499	0	0	0	0	0	0.0226132	0	0
LUAD	TCGA-55-6984	11A-01R-1949-07		0	0	0	0	0	0	0	0	0.0033196	0.00181123	0.0656721	0	0	0.232276	0.0193538	0	0	0	0	0.0478935	0	0	0.0263341	0	0.00469834	0	1.03949	0	0	0.00274941	0.0271243	0.00280681	0.191716	0.115078	0.234856	0	0.0663073	0	0	0	0	0.00578109	0.0900399	0.197112	0.0473167	0
LUAD	TCGA-MP-A5C7	01A-11R-A262-07		0.00673175	0.0139567	0	0.00278801	0	0	0	0.0113705	0.0183618	0.0336856	0.00271418	0.0114257	0	0.0583484	0	0	0.0674407	0.0740864	0.00768586	0.120885	0.0106171	0.073672	0.00816277	0.0113876	0.00436904	0	0.162839	0	0.00889477	0.04194	0.0343537	0.0417613	0.0520609	0.013808	0	0.0101047	0.112109	0.0569398	0.0205998	0.00733145	0	0	0.00697742	0.0222177	0.0195557	0.0768715
LUSC	TCGA-33-6737	11A-01R-1820-07		0	0	0	0.00107118	0	0	0	0	0.00973387	0	0	0.0856019	0	0.00959666	0	0	0.0317299	0.00218958	0.00590594	0.00244448	0	0.0310682	0.0031362	0	0	0	0.20964	0	0	0.00949556	0.158237	0	0.0876749	0	0	0	0	0.00243075	0.178078	0.0014084	0.011499	0	0	0.00426811	0	0.00459961
LUSC	TCGA-63-5131	01A-01R-1443-07		0	0.00337913	0.00360391	0.00186628	0.00754944	0	0	0.00380568	0.00614563	0.0259313	0.00090843	0	0	0.00364623	0	0	0	0.0438707	0.00514487	0.00425894	0.0248746	0.00225538	0.0355167	0	0	0	0.541631	0	0	0.0200159	0	0.00174718	0.0334148	0.00231075	0	0.00338201	0	0.00105875	0.00344734	0.00122691	0.00333905	0.0251902	0.00233532	0.118979	0.00327261	0.0333149
LUSC	TCGA-NC-A5HE	01A-11R-A26W-07		0	0	0	0	0.000769238	0	0	0	0.000307648	0	0	0.000584482	0	0.0378688	0	0	0	0.000583061	0	0.010415	0.000271559	0.00066629	0	0	0	0	0.0211183	0	0	0	0	0	0.0083706	0	0	0	0	0.00291276	0	0	0	0	0	0.022731	0	0
LUAD	TCGA-44-3918	01A-01R-1107-07		0	0.00772627	0	0	0.0180835	0.00322547	0.00281492	0	0.0927399	0.0191499	0	0	0	0.123787	0	0.0598502	0.00263581	0	0.0369713	0.00139113	0.000580356	0.00579466	0.00178928	0	0	0.00287143	0.851869	0	0	0.0361583	0	0.00114139	0.00207165	0.128312	0	0	0.00245126	0.00760825	0.236467	0.0320604	0.222495	0.150456	0.00457683	0.0048579	0.00213792	0.0028017
LUAD	TCGA-MP-A4T9	01A-11R-A24X-07		0	0	0	0	0	0	0	0	0.114988	0	0	0	0	0.241002	0	0	0	0	0	0.00300368	0	0	0	0	0	0	1.42368	0	0	0.0686367	0	0	0.0965094	0	0	0	0.113792	0.0014934	0.00972514	0	0	0.0152278	0	0.020978	0.00461611	0
LUAD	TCGA-97-A4M1	01A-11R-A24X-07		0	0	0	0.000521784	0	0	0	0.00212802	0	0	0	0	0	0.295343	0	0	0.0578262	0.00106657	0.0762368	0.0476295	0.000496754	0.00247996	0	0	0.00245303	0	0.965207	0	0	0	0	0	0.0622819	0	0.00157204	0	0	0	0	0	0	0	0.00130584	0.141376	0	0.0125824
LUAD	TCGA-50-5044	01A-21R-1858-07		0	0	0	0.0105843	0	0.00373355	0	0	0	0	0	0	0	0.0053841	0	0	0.0906381	0	0.00583569	0	0.0261992	0.241296	0.0247912	0.0432317	0.0132692	0	0.277776	0	0	0.0543547	0.0521678	0	0.0902416	0.0838726	0	0	0	0	0.109486	0	0	0	0	0	0	0.00324302
LUAD	TCGA-55-8511	01A-11R-2403-07		0	0.0034118	0	0	0	0	0	0	0	0	0	0	0	0.158085	0	0.164893	0.0322725	0	0	0.00430011	0	0.158455	0	0	0	0.00887585	0.593186	0	0	0.00250449	0	0	0.0385349	0.00466617	0	0	0	0.00213798	0	0	0	0.377872	0.419706	0.0150162	0	0
LUAD	TCGA-55-8302	01A-11R-2326-07		0.0389721	0.00487076	0.0420921	0	0	0	0	0	0	0	0	0	0	0	0.0173653	0	0	0	0	0.135057	0	0	0	0	0	0	3.26642	0	0	0	0	0	0.0806038	0.0399693	0	0	0	0	0.208702	0	0	0.0622453	0	0.0107187	0	0
LUAD	TCGA-55-8506	01A-11R-2403-07		0.00619628	0.00205002	0	0	0	0	0	0	0	0	0	0	0	0.235447	0	0	0.0377737	0.149501	0	0.0644193	0	0.176773	0.259215	0	0	0	0.232738	0	0	0.00235333	0	0.0144148	0.00437593	0	0.00386582	0	0	0.00145585	0	0.00168707	0.00459139	0.00494828	0.250474	0	0	0
LUAD	TCGA-97-7554	01A-11R-2039-07		0	0.00249638	0.00134832	0.000689369	0.00743634	0	0	0	0.0216806	0.0541395	0.0288579	0	0.0069179	0.040631	0	0	0.0107693	0.0577745	0	0.0062927	0.0013126	0.0249929	0.00404177	0.00281573	0.0010803	0	0.142795	0	0	0.00374668	0.00849436	0	0.0352652	0.00341419	0.00207695	0.0499701	0.0457384	0.00156434	0.00254677	0.000906395	0.0123338	0	0	0	0.00725306	0.00993651
LUSC	TCGA-21-1076	01A-02R-0692-07/TCGA-21-1076-01A-01R-0692-07		0.00129898	0.00183361	0.00207777	0	0.00145083	0.0018977	0.0248423	0	0.0273331	0.00195002	0.00104748	0.020945	0	0.016583	0	0	0.00501188	0	0	0	0.00870701	0	0.00473725	0	0	0	0.569229	0	0	0.00274203	0.013258	0.0030219	0.020182	0	0	0	0.00108164	0.0128185	0	0	0.00385013	0	0.00134639	0.00428721	0	0.0183149
LUSC	TCGA-39-5022	01A-21R-1820-07		0.00246776	0	0.00194828	0.00102204	0	0	0	0	0.026573	0.0740916	0	0	0	0.152225	0	0	0.00487418	0.00626744	0	0.0443147	0.00389206	0	0.068824	0	0.00160162	0.0048142	2.20769	0	0	0.00554361	0	0.057409	0.193448	0	0.00307923	0	0.00205487	0.0405869	1.21958	0.0026876	0	0.0788288	0	0.439812	0.0017922	0.00156576
LUAD	TCGA-75-5125	01A-01R-1755-07		0	0	0	0	0	0	0	0	0	0.00494626	0	0	0.308114	0	0	0	0.123995	0	0	0	0	0.108841	0	0	0	0	2.35155	0	0	0.0601612	0	0	0.194478	0	0	0	0	0	0.166364	0	0	0	0	0	0	0
LUAD	TCGA-78-7154	01A-11R-2039-07		0	0.00951803	0	0	0	0	0	0	0.00288508	0.00529282	0.00170586	0	0	0.00175294	0.0107375	0.00747984	0	0.00537266	0	0.00199937	0.0008341	0.00416411	0	0	0.00137296	0	0.388154	0	0	0.00492624	0	0	0.00148345	0.00216957	0	0	0	0.00596441	0.0841547	0	0	0	0.0109632	0.00349094	0	0.00124277
LUAD	TCGA-55-8208	01A-11R-2241-07		0.000834357	0.000901716	0.00032936	0	0	0	0	0	0.00113791	0.000417511	0.0058871	0.000354035	0	0.0613578	0.00111533	0.000368768	0.00298882	0.00105952	0	0	0.00065796	0.0113145	0	0.000705712	0.000812272	0.000813849	0.352884	0	0.000551225	0.00459946	0.00951314	0.000323503	0.00117433	0.00598995	0.00052055	0	0.0687811	0.000980184	0.286598	0.000681515	0.0204023	0.00133262	0.0177285	0.00344218	0	0.00524551
LUAD	TCGA-73-4659	01A-01R-1206-07		0	0.00456064	0	0	0	0	0	0.0116418	0	0	0.0361263	0	0	0.534654	0	0.109666	0	0.00583494	0	0	0.0326113	0.00689936	0	0	0	0	0.0646594	0	0	0.0311994	0.272982	0.0481026	0	0	0.00860023	0	0	0	0.358552	0	0	0	0.00714392	0.0796175	0	0
LUAD	TCGA-NJ-A4YF	01A-12R-A262-07		0	0	0	0	0	0	0	0	0.00352846	0	0.00302409	0	0	0	0	0	0	0	0	0	0	0	0.182354	0	0.0048679	0	0.588596	0.0191351	0	0	0	0.00581622	0.0847508	0	0	0	0	0	0	0	0	0	0	0.0371319	0	0
LUAD	TCGA-97-A4M2	01A-12R-A24X-07		0	0	0	0.00075752	0	0	0	0	0.0539235	0.100678	0	0	0	0.0170094	0	0.00161681	0.044851	0	0	0.0484036	0	0.00176947	0	0	0	0	1.01126	0	0	0.00554192	0.131174	0	0.04521	0	0	0	0.00152303	0	0.271458	0.005976	0.103004	0.0379773	0.00189581	0.0241468	0.00132835	0.0139689
LUSC	TCGA-56-7730	11A-01R-2125-07		0.00149328	0	0	0	0	0	0	0	0.0252897	0.067251	0	0.00253451	0	0.0652978	0.00378978	0.0778795	0.023949	0	0.105705	0.0282268	0	0.00298958	0.3042	0	0	0	37.4655	0	0	0.00069912	0	0	0	0	0	0.0313808	0.0435201	0	0.00228478	0.00731838	0.00221301	0.152642	0.0325032	0.0714627	0.0921816	0.00177041
LUSC	TCGA-85-7710	11A-01R-2125-07		0	0	0	0	0	0	0.113372	0	0.0847374	0	0	0	0	0.833561	0	0	0	0	0.582078	0	0	0	0	0.742088	0.00769496	0	19.8962	0	0	0	0	0	0.275759	0	0	0	0	0	0.0181406	0	0	0	0.0983117	0.547832	0	0.014488
LUSC	TCGA-52-7622	01A-11R-2125-07		0.00486557	0	0	0.00302267	0	0	0	0.0287643	0.0119537	0	0	0.00412912	0	0.372942	0.0123483	0.129028	0.0203179	0.0556076	0.0194431	0.0183944	0	0.046188	0.0147497	0	0.0142103	0	2.38957	0	0.00321447	0.00187998	0.035678	0	0.00170599	0	0.0607119	0	0.00202575	0	0.413171	0	0	0.00388558	0.0075647	0.184673	0.0017668	0.0201232
LUAD	TCGA-95-A4VN	01A-11R-A262-07		0	0	0	0	0	0	0	0	0.0118041	0.0175782	0	0	0	0.0237772	0	0	0.0107169	0.00424842	0	0.018972	0.00197869	0	0	0	0	0	0.17547	0	0	0.00234948	0	0	0.00354405	0	0	0	0	0	0.00767829	0	0	0.0160304	0	0	0	0
LUAD	TCGA-78-7155	01A-11R-2039-07		0	0.0119021	0	0	0	0	0	0	0.00145212	0.00162672	0	0	0	0.00902898	0	0	0	0.00275209	0	0.00307247	0	0	0	0	0.00632958	0	0.29915	0	0	0.0039913	0	0.00252088	0.0113983	0	0	0	0	0	0.0795829	0	0.00481769	0	0	0.0375522	0	0.00770834
LUAD	TCGA-62-A46P	01A-11R-A24H-07		0	0	0	0.00288274	0.0233224	0	0	0.0117568	0.0916847	0.013932	0	0	0	0.361277	0	0.00615275	0	0.00589257	0	0	0	0	0	0	0	0	2.39914	0	0	0.0038315	0.383828	0.00539752	0	0	0	0	0	0.016354	0.149097	0	0	0	0	0.0114863	0.0151651	0
LUSC	TCGA-22-1012	01A-01R-0692-07		0.00188048	0.00265445	0	0.000778819	0	0.00274723	0.00719265	0.00635261	0.0202492	0.000940991	0.00909834	0.00319171	0	0.00818632	0	0	0.00802756	0.00159198	0.00214701	0	0.0111219	0.005584	0.00228023	0	0.0134252	0	0.0601238	0	0.0021368	0.0228091	0.0186198	0.00291646	0.0194274	0.0038572	0	0	0.0156586	0.0203242	0.0172634	0.00307201	0.00278684	0.00300347	0.0136438	0.00620642	0.0027314	0.0236332
LUAD	TCGA-91-6836	11A-01R-1858-07		0.0890485	0.00535661	0	0	0	0	0	0.0410211	0.475548	0	0	0	0	0.96079	0.124368	0	0.0767188	0.733305	0	0.00765113	0	0.834663	0.482205	0	0.010508	0	2.38403	0	0	0	0	0	0.00571707	0	0	0	0	0	0	0	0	0.116367	0	0.0801543	0.111705	0.0335921
LUAD	TCGA-75-5147	01A-01R-1628-07		0	0	0	0	0.0181281	0	0	0.0137076	0	0.0203046	0	0	0	0.154669	0	0	0.0143911	0.0412219	0.0463281	0.184083	0	0	0	0	0	0	2.22047	0	0	0	0	0.119569	0.00633177	0	0	0	0	0	0.533927	0	0	0.246273	0.0925272	0.334804	0	0.0143028
LUAD	TCGA-50-8459	01A-11R-2326-07		0.0278907	0.017429	0.00366992	0	0	0	0	0.612429	0.0240548	0.260521	0	0	0.260814	0.857846	0	0	0	0	0.376818	0.00878679	0.00183285	0.00449702	0	0	0	0	1.97173	0	0.00528206	0.98365	0.0222249	0.05407	0.00328283	0.00953479	0	0	0	0	0.66856	0	0	0.274703	0.0144543	0.260813	0.00675186	0
LUSC	TCGA-63-7022	01A-11R-1949-07		0	0	0	0	0	0	0	0	0.0248631	0.00232104	0	0	0	0.116281	0	0	0	0.129583	0.153578	0	0.00182887	0	0	0	0	0	0.386169	0	0	0	0	0	0.00327572	0	0	0	0	0	0	0.0050516	0.158102	0	0	0	0.114533	0
LUSC	TCGA-66-2793	01A-01R-1201-07		0	0.0106036	0.00194722	0	0.00268485	0	0.00919445	0	0.0161637	0.0144346	0.00193842	0	0	0.00870364	0	0	0.0300416	0.179084	0	0	0.000947816	0.0264691	0.0409107	0.00406642	0.00312029	0	0.326866	0	0.00590774	0.0037719	0	0	0.0509173	0.00246535	0	0	0	0.0214623	0	0.00392699	0.00356246	0.00767873	0.00498315	0.00396687	0	0.0029502
LUSC	TCGA-85-A4JB	01A-51R-A262-07		0.00503688	0.00377708	0	0	0	0	0	0	0	0	0.017262	0	0	0.00703167	0	0	0.00863033	0	0	0.00238026	0.000992999	0.0024364	0.0030615	0	0	0	0.051657	0	0	0.0050496	0	0	0.00355714	0.0619892	0	0.00378031	0.0461356	0	0	0.0109712	0.00746457	0	0	0	0.00182901	0
LUAD	TCGA-44-7659	01A-11R-2066-07		0	0	0	0	0	0	0	0.0102347	0	0	0	0	0	0.242545	0	0	0.0309205	0.0872046	0	0	0	0	0	0	0	0	0.190526	0	0	0	0	0	0	0	0	0	0	0	0.231775	0.00329955	0.00897979	0	0	0.0399967	0.00440056	0
LUSC	TCGA-22-1005	01A-01R-0692-07		0.0016235	0.0111721	0.0038786	0.00201717	0.00362658	0.0011859	0.00620973	0	0.0204599	0.00893639	0.0150554	0.00413332	0.00337375	0.037751	0	0.00143511	0.0207004	0.026114	0.0315114	0.00153442	0.00704147	0.0113215	0.041356	0.00274637	0.00737581	0	0.194505	0.0041419	0.0018448	0.0330181	0.23335	0.00377686	0.0155058	0.00499514	0.00202579	0	0.00405561	0.0221242	0.00993614	0.00442034	0.014436	0	0	0.0884115	0.00117907	0.0243022
LUAD	TCGA-44-7672	01A-11R-2066-07		0	0	0	0.00186329	0	0	0	0	0.00401931	0.00225128	0	0	0.00934917	0.258314	0.012028	0.0477229	0.0310147	0.0190437	0	0.0595297	0.00354782	0	0	0	0.00875978	0	0.406647	0	0	0.00931134	0	0	0.0984729	0	0	0.0067532	0	0	0.344182	0	0	0.00718567	0	0.259851	0.0196043	0
LUSC	TCGA-94-8490	01A-11R-2326-07		0	0.0109961	0	0	0	0	0	0	0.0136811	0.0145525	0	0	0	0.58205	0	0.00734486	0	0	0	0.0274861	0	0.195461	0	0.00702794	0	0	0.668834	0	0.00472082	0	0	0	0	0.0340867	0.010368	0.0436532	0	0	0.419537	0.00226232	0	0	0.0947354	0	0	0
LUSC	TCGA-LA-A446	01A-21R-A24Z-07		0.00365576	0.0054828	0	0.00151407	0	0	0	0	0.0467656	0.0420747	0.00147397	0.00310243	0	0.00635623	0	0.00646307	0.040885	0	0.0793042	0.079469	0.00144144	0.0353667	0	0	0.00237266	0	0.480958	0	0	0.0295287	0.00932811	0	0.0410722	0.0037493	0.00456161	0	0	0	0.011187	0.013935	0.58512	0	0	0.0060328	0.00265499	0
LUAD	TCGA-44-2657	01A-01R-1107-07		0	0	0	0	0	0	0	0	0	0	0	0	0	0.523956	0	0.010983	0	0	0.00202655	0.0301966	0.000699859	0.0692944	0.0150661	0	0.001152	0	0.357137	0	0.00201692	0.0029949	0.103131	0	0.016287	0	0.0155036	0	0	0	0.0570318	0.0125652	0	0.133243	0.115905	0.0644403	0	0
LUAD	TCGA-55-6986	11A-01R-1949-07		0	0.00336017	0	0	0	0	0	0	0.00200158	0	0	0	0	0.154757	0	0	0	0.0189672	0	0.0084701	0.00176679	0.00866987	0.0871542	0	0	0	7.48883	0	0	0.0309243	0.0571679	0.00347475	0.00316451	0.00459557	0.156554	0	0	0.00210563	0	0	0.00664063	0.00715681	0	0	0	0.00284308
LUAD	TCGA-78-7153	01A-11R-2039-07		0	0.00218064	0	0	0	0	0	0	0.0978128	0	0.0017587	0	0	0.0605966	0.00777443	0	0.0168219	0	0	0.00412261	0.00171988	0.00145545	0.00176307	0.0024596	0.000943663	0	0.229536	0	0	0.0196626	0	0.00225499	0.0122634	0.0178942	0	0	0.00121071	0.0293794	0.00889862	0	0.0172382	0.0301894	0.00150704	0.00239939	0.0021119	0.0128127
LUSC	TCGA-34-2600	01A-01R-0851-07		0	0	0.00325303	0	0.00460207	0	0	0	0.00184055	0	0	0	0	0.00666812	0	0.131121	0.00686339	0	0.0047044	0	0	0	0.50464	0	0	0	1.45473	0	0	0	0.0519404	0.00319519	0	0	0	0	0	0.00193622	0	0	0.0183191	0.421185	0.00427077	0.0815948	0	0
LUSC	TCGA-51-4079	11A-01R-1758-07		0	0.00043708	0	0	0	0	0	0	0.00821215	0.0119582	0.00223143	0	0	0.0942409	0.00591698	0.0103045	0.00833734	0.0113491	0.0119785	0.000550881	0.000459635	0.000583453	0	0.00197198	0.000756579	0	1.77772	0	0.00066231	0.00877518	0.0258316	0.000451984	0.0991996	0.000597777	0.0130912	0	0.00436808	0.00986016	0.00267542	0.000634787	0.0734223	0.0251352	0.000604134	0.0817573	0.000423303	0
LUAD	TCGA-44-2655	11A-01R-1758-07		0.00431198	0	0	0	0	0	0	0	0	0	0.00955812	0	0	1.58549	0	0	0	0	0	0.440141	0	0	0	0	0	0	0.445035	0	0	0.004355	0	0	0.00911418	0.163625	0	0	0	0.00202624	3.03486	0	0	0.0619829	0.0938561	0	0.0281841	0.00253319
LUSC	TCGA-43-7658	11A-01R-2125-07		0	0.00172093	0	0	0.0153792	0	0	0.0465159	0.00107961	0.117134	0	0	0	0.152228	0	0.0182575	0	0.0427422	0	0.047718	0	0	0	0	0.00446834	0	1.52309	0	0	0.00126327	0.0117115	0	0.00160931	0.00235364	0	0	0	0	0.00702266	0	0.326499	0.18327	0.00237867	0	0.0266669	0
LUSC	TCGA-66-2800	01A-01R-1201-07		0	0.00911198	0.00168127	0.00220493	0.00118925	0.000777774	0.00203632	0.003597	0.020512	0.2046	0.0386378	0	0.0376154	0.12134	0.00270229	0	0.0022727	0.000901416	0.00121569	0.0020127	0.00377849	0.014922	0.0129372	0	0.0145123	0	0.354549	0	0.0108892	0.0702535	0.0712716	0.0297247	0.0489565	0	0.00132861	0	0.0735899	0.0155108	0.534362	0.00173945	0.0489173	0.477878	0.408345	0.00702845	0.0402111	0.124592
LUSC	TCGA-56-7579	01A-11R-2045-07		0	0.00252044	0	0	0	0	0	0	0.0330302	0.0571843	0.0230263	0	0	0.75497	0.00853013	0.00297107	0	0	0.00383748	0.0222368	0	0.161496	0.0245152	0	0.00436285	0	1.93234	0	0	0	0	0.00260638	0.122563	0.00344711	0	0	0	0	0.714827	0	0.0199244	0.0697876	0	0.310607	0	0
LUAD	TCGA-50-5931	01A-11R-1755-07		0	0	0	0	0	0	0	0	0.38422	0	0	0	0	0.101172	0	0	0	0	0	0	0	0	0	0	0.0146973	0	0.216869	0	0	0	0.0577822	0	0.0319851	0.0116124	0	0	0.131995	0	0	0	0	0	0	0	0	0.106429
LUSC	TCGA-85-8481	01A-11R-2326-07		0	0.00293447	0	0	0	0	0	0	0.0405003	0.0626614	0.0441778	0.00996276	0	0.0932746	0	0	0.00745223	0.00993854	0.00446785	0.0184925	0.00154295	0	0	0	0	0	0.418615	0	0	0	0	0	0.00581675	0	0	0	0	0.00183886	0.317332	0	0	0	0	0	0.0170518	0.00248289
LUSC	TCGA-22-4609	11A-01R-2125-07		0.00643428	0.00964994	0	0	0	0	0	0	0	0	0.00259425	0	0	0.163954	0	0	0.0262962	0	0.00734623	0.00608123	0	0	0	0	0	0	1.95687	0	0	0.0646388	0	0.00498949	0.00956414	0	0	0	0.133943	0	0	0	0	0.0616601	0	0.10618	0	0
LUAD	TCGA-91-6828	01A-11R-1858-07		0	0	0	0	0	0	0	0	0	0	0	0	0	0.0864951	0	0	0	0	0	0	0.00763159	0.0187246	0	0	0	0	0.130345	0	0.0219934	0.117859	0	0.0150091	0.0542913	0	0	0	0	0	0	0.0105397	0	0	0	0.0319403	0	0.0799039
LUSC	TCGA-O2-A52S	01A-11R-A262-07		0	0.00314433	0	0	0	0	0	0	0	0	0	0	0	0.011813	0	0.00840104	0	0	0	0	0.00187365	0	0.0230485	0	0	0	0.00760433	0	0	0.00440834	0	0	0.00671184	0	0	0	0	0	0	0.00258764	0	0.00758971	0	0	0	0.00603011
LUAD	TCGA-05-4382	01A-01R-1206-07		0	0	0	0	0	0	0	0	0.00261823	0	0.00448796	0	0.0578278	0.0150048	0	0	0.00927058	0.0471167	0	0	0.0109722	0	0	0.0188297	0.0072243	0	3.68662	0	0	0	0	0	0.0829246	0.00570795	0.00694462	0	0.00463436	0	0.187342	0	0	0.133337	0.0922985	0.174503	0.0323357	0
LUSC	TCGA-63-A5MP	01A-11R-A26W-07		0	0.00242599	0	0	0	0	0	0	0.0231986	0.00323772	0.00130438	0	0	0.0794916	0	0	0.00600477	0.0027388	0	0.0825561	0	0	0.12978	0	0.00209967	0	0.717809	0	0	0.008698	0	0	0.0546725	0	0	0	0.00538772	0.00152023	0	0	0	0	0.097243	0.138806	0	0.00190057
LUAD	TCGA-55-6972	11A-01R-1949-07		0.0133764	0.00295035	0	0.0480129	0	0.00325696	0	0	0	0.0758599	0.0179775	0	0	0.0657555	0.0596029	0	0	0	0	0	0	0	0.0540664	0	0	0	0.0838506	0	0	0	0	0	0	0	0.00556363	0	0	0	0	0	0	0	0	0.0588639	0	0.0288139
LUAD	TCGA-99-8028	01A-11R-2241-07		0	0.00234258	0	0	0	0	0	0	0.0823174	0	0	0	0	0.304518	0	0	0.0199139	0.00299712	0.00404205	0.0334603	0	0.0139376	0	0	0	0.0276261	5.20147	0	0	0	0	0	0.0100009	0.00363087	0	0	0	0	0.146253	0	0	0.0961257	0.00366948	0.0292112	0.0154267	0.00224626
LUSC	TCGA-39-5024	01A-21R-1820-07		0	0.00236505	0.000622492	0	0	0.000575945	0	0	0.0365203	0.00394549	0.00190743	0.00200739	0	0.148546	0	0	0.00934408	0	0.243961	0.10582	0	0.000762784	0.00191457	0	0	0	41.9015	0	0	0.000362312	0.033694	0	0.0696508	0	0	0.101784	0.0774728	0.00703971	0.266613	0	0	0.00503731	0.0204311	0.184763	0	0.00100055
LUSC	TCGA-22-4601	01A-01R-1443-07		0	0	0	0	0	0	0	0	0	0.00155739	0	0	0	0	0	0	0	0	0	0	0	0.00311545	0.0037739	0	0	0	0.0270745	0	0	0	0	0	0.0109898	0	0	0	0	0.00438751	0	0	0.00922474	0	0	0.0770396	0	0.00368991
LUSC	TCGA-46-3768	01A-01R-0980-07		0	0.018294	0.00165364	0.000867481	0	0.00305998	0.0160229	0	0.000935622	0.00209623	0.00084451	0	0.00435264	0	0	0.00555451	0.00375086	0	0.0215229	0	0.000825868	0.0188702	0.00253982	0	0.00407824	0	0.0843841	0	0	0.002744	0	0	0.00738569	0.00214816	0	0	0	0.00196851	0.00320477	0.00114058	0	0.00334539	0.002171	0.12789	0	0.00496659
LUSC	TCGA-85-8049	01A-11R-2247-07		0	0	0	0	0	0	0	0	0.0058463	0.00318983	0.00514036	0	0	0.231557	0	0	0	0.124121	0.094615	0.0240993	0	0	0.00772968	0	0	0	1.15227	0	0	0.00936739	0	0	0.00450185	0	0	0	0.0106161	0.00299549	0	0.0173562	0	0.142539	0	0.231428	0	0.0187246
LUSC	TCGA-56-8308	01A-11R-2296-07		0	0.000943294	0.00115478	0	0	0	0	0.0288951	0	0.0178339	0	0.00544412	0	0.183461	0	0	0	0	0.000813815	0.0202104	0	0	0	0	0	0	0.229942	0	0	0.00138115	0	0	0.00201354	0	0	0	0	0.000669894	0.0010906	0	0.267254	0.0136614	0	0.284654	0.000517661	0.000418747
LUSC	TCGA-85-A53L	01A-21R-A26W-07		0.021941	0.0131132	0.00799749	0.00351756	0.00079051	0	0.0148893	0.0227143	0.348864	0.0131042	0.00627809	0.00480516	0	0.401228	0.0107775	0.00250256	0.17135	0.00179755	0.0064647	0.0187303	0.00251162	0.099141	0.509795	0	0.0436391	0	0.823337	0	0.000804246	0.0526661	0.332508	0.0104281	0.036995	0.04936	0.0167798	0	0.0129658	0.0904645	0.0931314	0.00154165	0.0629344	0.0746089	0.278035	0.322362	0.0683645	0.00585824
LUSC	TCGA-34-5236	01A-21R-1820-07		0.00593255	0.0121032	0	0	0	0.00108337	0	0.0050103	0.103228	0.0964807	0.0283908	0.054122	0	0.255732	0.0436168	0	0.0450181	0.0175783	0	0.00140176	0.000584788	0.0616973	0.258977	0.00501784	0.328242	0	0.676345	0	0	0.0511268	0	0	0.0859385	0.150588	0.14435	0	0.0568095	0.124056	0.00226927	0.00161526	0.00879193	0.00236883	0.0384316	0.014685	0.0646275	0.0410213
LUSC	TCGA-98-8020	01A-11R-2247-07		0.0159164	0	0	0	0	0	0	0	0.00249589	0	0.00213912	0	0	0	0	0	0.0325244	0.0404235	0.21201	0.125359	0.0020919	0	0	0	0	0	2.3275	0	0	0	0.0270751	0.00411416	0	0.00544123	0	0.0159276	0.044178	0	0	0	0	0.0508427	0	0.157593	0.00385309	0.00311685
LUAD	TCGA-55-8206	01A-11R-2241-07		0	0.010357	0	0	0	0	0	0.00583219	0	0.00172781	0	0	0	0.0157113	0.00923121	0	0.024733	0	0.0867294	1.06387	0	0	0	0	0.00448195	0	1.49176	0	0	0.00452346	0	0	0.0755756	0.131025	0	0	0.00287515	0.123313	1.70114	0	0	1.0037	1.41008	0.552704	0.0376145	0.00811391
LUSC	TCGA-85-8277	01A-11R-2296-07		0	0	0	0	0	0	0	0	0.140883	0	0.0616046	0	0	0.463459	0	0	0	0.0103481	0	0.00577635	0	0.00611789	0	0	0	0	0.615349	0	0.00807548	0	0	0	0.00908464	0	0	0	0	0	0.00935117	0.00332808	0	0.419743	0.462436	0	0.0488247	0
LUAD	TCGA-05-4244	01A-01R-1107-07		0	0.0022468	0	0	0	0	0	0.00253041	0.0368051	0.000749643	0.0235567	0	0	0.28559	0.0160206	0	0	0	0.00684169	0.00424768	0	0.274469	0.00181655	0	0.00194458	0	1.23465	0	0	0.0218157	0.245095	0	0	0	0	0	0	0.00070397	0.0091686	0.000815776	0.00222015	0.110065	0	0.00741654	0.00761591	0.000888062
LUAD	TCGA-78-7156	01A-11R-2039-07		0.00242179	0.00160248	0.00191199	0	0.0027049	0	0	0	0	0	0.0180552	0	0	0.0790834	0.00647466	0	0	0.0451052	0	0.00915565	0	0.0799188	0	0	0.00157179	0	0.329765	0	0	0.00244596	0	0.00187799	0.0353633	0	0	0	0	0	0	0	0	0.0348123	0.0401628	0.139877	0.0351765	0
LUSC	TCGA-85-8352	01A-31R-2326-07		0	0.00244927	0	0	0	0.0027038	0	0.0687741	0.238474	0.00370447	0.114859	0	1.80762	0.814642	0.019792	0.373006	0.765713	0	0	0.0174921	0.0379464	0	0	0	0	0	2.6251	0	0	0	14.9781	0.0746294	0.00522817	0.00379623	0.771324	0	0.610277	0	0.334146	0	0	0.00591198	0	0.458123	0	0
LUAD	TCGA-55-8512	01A-11R-2403-07		0.00190635	0	0	0	0	0	0	0	0.00179363	0	0	0	0	0.0900022	0.0241906	0.0623498	0	0	0.00217654	0.0036035	0	0	0	0.0838458	0.0210334	0	0.00317672	0	0	0.00144805	0	0	0.0175019	0	0	0	0	0.000895813	0	0	0.00565035	0.0852537	0.023711	0.00314589	0.0567637	0
LUSC	TCGA-34-5241	01A-01R-1443-07		0	0	0.00121214	0.00127175	0.00342964	0.0011215	0.00293626	0	0.00281621	0.00921939	0.00371422	0.00130295	0.00638108	0.00702887	0.00410473	0.00135718	0.0334498	0	0.00175295	0.0014511	0.000605372	0	0	0.00259723	0.0029894	0.00299521	0.110059	0	0.00348923	0.01067	0.0185989	0.00238118	0.0185465	0.00157463	0.0363998	0.00230463	0	0.00288589	0	0	0.0204781	0	0	0.205226	0	0.00273043
LUAD	TCGA-55-1595	01A-01R-0946-07		0.00294825	0.00416168	0	0.00122104	0.00658579	0	0	0.00497985	0.0263523	0.0014753	0	0.00500401	0	0.141486	0	0.0443041	0.0841311	0.00499184	0.282753	0	0.00929975	0.0028522	0.00358398	0	0.00765389	0	1.72688	0	0.0134004	0.0302207	0	0.0068587	0.0345041	0.00302369	0.00367879	0.00442547	0	0.00138541	0.0992409	0	0.00436925	0.0235444	0	0.734653	0.00214116	0.0278511
LUAD	TCGA-91-6828	11A-01R-1858-07		0	0	0	0	0	0	0	0	0.00366112	0.0077886	0.0031378	0	0	0.00614557	0	0	0	0.0592957	0	0.0809093	0	0	0.0188973	0	0	0	0.407538	0	0	0.0567794	0	0	0.0109922	0	0	0	0	0.00365703	0	0	0	0.0497195	0	0.218325	0	0
LUSC	TCGA-L3-A4E7	01A-11R-A24Z-07		0.0445498	0.0138721	0	0.0922535	0.0907346	0.0631693	0	0	0.0468858	0	0.0739579	0	0	0.146188	0	0	0.00488386	0.0110926	0.005984	0.00495358	0	0.244348	0.146172	0	0.00170081	0	0.286665	0	0	0.00321748	0	0	0.049969	0.255325	0	0	0.0938312	0	0	0.00142702	0.0233019	0.00418553	0.181986	1.09843	0.00190319	0
LUSC	TCGA-O2-A52W	01A-11R-A26W-07		0.0108615	0	0.00879829	0	0	0	0	0.00917302	0.0638705	0	0.0361108	0	0	0.549812	0	0.00480055	0	0	0	0.0615932	0	0.0105077	0	0	0	0.0105945	1.36309	0	0	0.011064	0.591504	0	0.0920472	0.0556971	0	0	0	0	0.00830929	0	0.00804828	0	0	0.125467	0	0.0289739
LUAD	TCGA-05-4397	01A-01R-1206-07		0	0	0	0	0	0	0	0.00458895	0.00242716	0.00815695	0	0	0	0	0	0	0.0101225	0	0.00310188	0	0.00107122	0.0131416	0	0.00919171	0	0	0.046395	0	0	0	0	0	0.0172545	0	0	0	0	0.00127666	0	0	0	0.0260354	0.00281597	0	0.00394617	0
LUSC	TCGA-56-1622	01A-01R-0692-07		0	0.0017199	0.00205208	0.0010765	0.00580618	0	0.0298255	0	0.00232212	0.00780394	0.00209599	0	0	0.0142649	0	0.00229762	0.0154478	0.00440093	0.00593529	0	0.0102486	0.0101456	0.00946329	0.0131909	0	0	0.0926374	0	0	0.0223475	0.018641	0.0141092	0.0148129	0.00266575	0.0032433	0	0.00649307	0.00244283	0.00397696	0.0099078	0.00770407	0.045666	0	0	0.00377539	0.0108112
LUAD	TCGA-69-7979	01A-11R-2187-07		0	0	0	0.000471335	0	0.000207825	0	0.0269119	0	0.00996591	0	0	0	0.131346	0	0.0450181	0	0.138255	0	0.00107561	0	0	0	0	0	0	0.278613	0	0	0.00399609	0.0013603	0.0127964	0.0303361	0.0498967	0.0120704	0	0.111111	0.016712	0.233331	0	0	0.00636186	0.01445	0.00046951	0.00805847	0.00775829
LUAD	TCGA-44-6144	11A-01R-1755-07		0.00849982	0	0	0	0	0	0	0	0	0	0	0	0	0.457815	0	0	0	0	0	0.00803344	0.0100542	0	0.237054	0	0.00551655	0	0.0295767	0	0	0	0	0	0.0780355	0	0	0	0.0990876	0	0	0	0	0.28509	0	0	0.0185189	0
LUAD	TCGA-69-8255	01A-11R-2287-07		0	0.00393162	0	0	0	0	0	0	0.00234198	0	0.00211392	0	0	0.910075	0	0	0.089517	0	0.0119721	0.104061	0.00206725	0.0682276	0	0	0.00680557	0	0.88752	0	0	0.010636	0.107024	0.00813136	0	0.27961	0.0065421	0	0.227019	0.00246372	0.585604	0.0199851	0.10878	0.0418697	0.173898	3.93668	0	0.00332659
LUSC	TCGA-34-2608	01A-02R-0851-07		0	0	0	0	0	0	0	0	0.00432375	0	0	0	0	0.0731336	0	0	0	0	0.0331543	0.0045742	0	0	0	0	0	0	1.70524	0	0	0.0229608	0.0231395	0	0.0341793	0	0	0	0.00403	0	0	0	0	0.0154599	0	0.103827	0	0.0487727
LUAD	TCGA-50-5930	01A-11R-1755-07		0	0	0	0.0507814	0.00489096	0.00319871	0.00837469	0.0443796	0	0.0438254	0	0	0	0.101482	0	0	0.0223461	0	0	0	0	0	0.106199	0	0.0198946	0	0.329326	0	0	0.0509577	0	0.0984769	0	0	0	0	0	0	0	0	0.136283	0.132888	0.00453886	0.144528	0	0
LUSC	TCGA-39-5034	01A-01R-1443-07		0	0	0.00432163	0.00223795	0.00603528	0	0.00516705	0	0.00984743	0.00540791	0.00326803	0.00229286	0	0.151356	0.00685689	0	0.0105626	0.00457458	0.0215932	0.00255356	0	0	0	0.00457045	0.00350705	0	0.239213	0	0	0.0331714	0	0.00419025	0.0266995	0	0.00337128	0.00405554	0	0	0.00413388	0	0	0	0.0644093	0	0.00981089	0.0243622
LUAD	TCGA-55-7815	01A-11R-2170-07		0.0274071	0	0	0	0	0	0	0	0	0	0	0	0	0	0	0	0	0	0	0	0	0.192044	0.111057	0	0.00592926	0	1.78072	0	0	0	0.131037	0	0	0	0	0	0	0	0	0	0.108312	0.204279	0	0.0301518	0	0
LUAD	TCGA-MP-A4TJ	01A-51R-A262-07		0.00922953	0	0	0.00382249	0	0	0	0.0155895	0	0.0184738	0.0223276	0.00783255	0	0.0173702	0	0.0081585	0	0.00781352	0	0.00872311	0	0.00923888	0.0224112	0.0156129	0.00599015	0.0180053	0.107803	0	0	0.0172043	0	0	0.0129444	0.00946569	0	0	0.0153706	0.0563817	0.0141216	0	0	0	0	0	0	0.0271107
LUSC	TCGA-56-A5DR	01A-11R-A27Q-07		0	0	0.00234727	0.00861946	0.00996209	0	0	0.0050219	0.00139867	0.00148775	0.00119875	0	0	0.00818537	0	0	0.103283	0.002517	0.00678907	0.00281001	0.0105506	0.00585244	0.00361424	0	0.00578888	0	0.375095	0	0	0.00501654	0	0	0.0104984	0.00304922	0	0	0.0024757	0	0.00454904	0.00647601	0	0.0474863	0	0.00981266	0	0.0123372
LUSC	TCGA-77-7337	11A-01R-2045-07		0	0	0	0	0	0	0	0	0.00276375	0.0247684	0	0	0	0.0904658	0	0.0054692	0.0395843	0	0	0	0.00243955	0.0121791	0.188033	0	0	0	0.490102	0	0	0.0994198	0	0	0.061173	0.00634549	0.00772028	0	0.00515198	0.0494262	0	0.00673837	0	0	0.141085	0.163363	0	0.00392569
LUSC	TCGA-66-2734	01A-01R-0980-07		0.0331974	0.0347467	0	0.00749946	0	0	0.0577166	0.00509759	0.00276784	0	0.00121681	0	0	0.171962	0	0.00266774	0.0057473	0	0	0	0.0023799	0	0.139411	0	0.0176284	0	0.246701	0	0.00342931	0.0150089	0	0.0795697	0.00684064	0	0	0	0	0.130471	0.0046176	0	0.223627	0.197628	0.00312809	0.249014	0.0482192	0.113471
LUSC	TCGA-56-8201	11A-01R-2247-07		0.12511	0.0103481	0.130797	0.0129539	0	0	0	0.510696	0.58366	0	0.0640731	0	0.0758297	0.1278	0	0	0	0.864978	0.00595178	0.0591228	0	0.363104	0	0	0.182698	0	1.52965	0	0	0.354232	0	0	0.00368147	0.00534632	0	0	0	0.551163	0	0	0	0.00832597	0.0108063	0	0.155221	0.114143
LUSC	TCGA-NC-A5HH	01A-11R-A26W-07		0	0	0	0	0	0	0	0	0.00101493	0	0	0.00183088	0.00448328	0.045452	0	0.0133495	0.0153032	0	0	0.0305858	0	0	0	0	0	0	0.252793	0	0	0.00219765	0	0.00836496	0.0971901	0	0	0	0	0.0020276	0	0	0	0.0034458	0	0.0106807	0	0.00126744
LUSC	TCGA-77-8128	01A-11R-2247-07		0	0.0128068	0.00269666	0	0	0	0	0	0.0488241	0	0.00137717	0	0	0.221966	0	0	0.0912271	0.101207	0.0818957	0.116218	0.00134677	0	0.28235	0	0	0	1.4405	0	0	0.00263954	0.939022	0	0.0362986	0.00350308	0	0	0.00284419	0.0834634	0	0.0111599	0	0	0	0.248011	0.00248063	0
LUSC	TCGA-22-5482	11A-01R-1635-07		0.00368176	0	0	0	0	0.00537875	0	0.00621883	0.00502126	0.0386893	0	0	0	0.787905	0	0.130181	0.0300939	0.0031169	0.00420359	0.0104392	0.00290338	0	0.0223334	0	0	0	3.32262	0	0	0.0230635	0.105618	0.065666	0.13257	0.00377597	0	0	0	0	0.0281663	0.0400976	0	0.341065	0.0763226	1.23945	0.00267387	0.00467207
LUAD	TCGA-50-5051	01A-21R-1858-07		0	0	0	0	0	0	0	0	0	0	0	0	0	0.202603	0	0	0	0	0	0	0.00215014	0.0218348	0.0396744	0	0.00353922	0	0.217021	0	0.00619647	0.00510611	0	0.00422869	0.0231068	0	0	0	0	0.0025625	0	0	0.0080815	0.0174194	0	0.0269968	0	0.00345997
LUAD	TCGA-44-A47B	01A-11R-A24H-07		0	0.00576541	0.00330852	0.00338316	0	0	0	0	0	0	0.0247018	0	0	0.077843	0	0	0	0	0	0.00386026	0.00161043	0	0.00495262	0	0	0	0.806165	0	0	0.00187682	0	0	0	0.0251333	0	0	0.054416	0.0287893	0	0	0	0	0	0.0067401	0	0
LUAD	TCGA-49-6761	01A-31R-1949-07		0	0.00241849	0	0	0	0	0	0	0	0	0	0	0	0	0	0.00855266	0	0	0	0.0274336	0.00127165	0	0	0	0.00209318	0	0.137268	0	0	0.00400223	0	0	0.0409658	0	0	0	0	0	0	0	0	0	0	0	0	0.00191185
LUAD	TCGA-86-8054	01A-11R-2241-07		0	0	0	0	0.00462543	0	0	0	0.162747	0	0	0	0	0.581882	0	0	0.0169251	0	0	0.0156563	0	0.76589	0.00503431	0	0.00537559	0	1.15808	0	0.0047058	0.00193887	0	0	0.081891	0.569136	0	0.0372979	0.0275874	0.00194605	0.969469	0	0	0.125674	0.00429245	0	0	0
LUSC	TCGA-96-8170	01A-11R-2296-07		0	0.0152591	0	0.00210688	0	0	0	0	0	0	0	0	0	0.297249	0	0	0	0.00430666	0.0116163	0.014424	0.00200581	0	0.00616855	0	0.00330165	0	0.376035	0	0	0.0023376	0	0	0.00359263	0	0.126953	0	0	0	0	0	0	0.00812505	0.0790918	0	0	0
LUSC	TCGA-34-7107	11A-01R-1949-07		0.00497267	0.00372893	0	0	0	0	0	0.167986	0.00222125	0	0	0	0	0.122185	0	0	0	0.016839	0	0	0	0.0597325	0	0	0.00322736	0	0.302724	0	0	0.148119	0	0	0	0	0	0	0	0.17759	0.0913009	0	0.00736941	0	0	0	0	0.191605
LUSC	TCGA-94-A5I4	01A-11R-A26W-07		0	0.00229997	0	0	0.00342563	0	0	0	0.00425578	0	0	0	0	0.00242201	0	0.00271118	0.0187543	0	0	0.0260892	0	0.0118687	0	0	0	0	0.0358353	0	0	0.00546785	0.0313042	0	0.00648288	0	0	0	0.00510785	0	0	0.00668065	0.00454537	0.00489869	0	0.0253068	0	0.0162166
LUAD	TCGA-44-6778	01A-11R-1858-07		0	0	0	0	0	0	0	0	0	0	0	0	0	0	0	0	0	0	0	0	0	0	0	0	0.000538132	0.00161753	0.0665312	0	0	0.00593341	0	0	0.00585558	0	0.0217265	0	0	0	0.0126863	0	0	0.0145672	0.0103129	0	0	0
LUSC	TCGA-77-8133	01A-12R-2247-07		0	0.00911578	0	0	0	0	0	0	0.00543008	0.00304148	0.0551131	0	0	0	0	0	0.0110989	0.0051456	0	0.0172339	0	0.0352806	0	0	0	0	0.32266	0	0	0.0474805	0	0.061273	0.00426228	0	0	0	0	0.137096	0.0185996	0.0033098	0.054046	0.320358	0	0.170514	0	0
LUSC	TCGA-52-7810	01A-11R-2125-07		0	0.00115415	0.00121511	0	0	0.00112425	0	0.00779902	0.0123088	0	0.0561395	0	0	0.0283085	0.709503	0.0122445	0.229471	0.3075	0	0.0029093	0	0.248656	0.0690617	0.0572789	0.00299672	0.0120101	2.07724	0.00392656	0	0.000720572	8.30534	0.016709	0.0325156	0.00157848	0.0211251	0	0.00128159	0.0376084	0.164842	0	0	0.00245821	0.0271195	0.350499	0.00111777	0.0210487
LUAD	TCGA-75-7027	01A-11R-1949-07		0	0	0	0	0	0	0	0.00635097	0.00176884	0	0.001516	0	0	0.0963127	0	0	0.0343297	0.0286482	0	0.0284295	0	0	0	0	0.00244031	0	0.290301	0	0	0.00379752	0.0191882	0	0	0.00385621	0	0.00564395	0	0.0176686	0.258883	0.00204748	0.546081	0	0	0	0	0.0112213
LUSC	TCGA-96-A4JL	01A-11R-A24Z-07		0	7.25196e-05	0	0	0.000108013	0	0	0	4.54948e-05	0.00116142	0	0	0	0.00248422	0.000490868	0.0011968	0.000161087	0.00122806	0	0.00118822	0	0	0	0	0	0	0.00180354	0	0	5.32343e-05	0	0	0.00116057	0	0	0	8.05272e-05	4.5444e-05	0	0	0	0.000154459	0.000100237	0.000319177	0	0.000624949
LUAD	TCGA-49-4501	01A-01R-1206-07		0	0	0	0.000887187	0	0.00469424	0	0.00361827	0.0201548	0.042877	0.571765	0.00545373	0	2.88738	0	0	0.0406019	0.0489643	0.00244576	0.00202461	0	0.00643294	0.0701329	0	0.00139029	0	0.830596	0	0	0.0143653	0.0109319	0	0.00605129	0	0	0	0.151617	0.00100662	1.40936	0	0.00634924	1.08458	4.05652	0	0.0357817	0
LUAD	TCGA-95-A4VK	01A-11R-A262-07		0.00631386	0	0	0	0	0	0	0	0	0.0189567	0	0	0	0.00523193	0	0	0.0368222	0.00534518	0	0.0179023	0	0	0	0.0106807	0	0	0.172386	0	0	0	0	0	0.0624256	0	0	0	0	0	0.222191	0	0	0	0	0.0104193	0	0.00400607
LUSC	TCGA-66-2763	01A-01R-0851-07		0	0	0	0	0	0	0	0	0.00412035	0.0132703	0	0	0	0.294946	0	0	0.0944057	0.0819943	0.00131644	0.00108976	0	0	0.0782952	0.00390097	0	0	1.4524	0	0	0.00053982	0.648694	0	0.0513	0.11707	0.0359682	0	0	0.000541817	0.26639	0	0.00170876	0.0165742	0.0155363	0.205496	0.00921118	0
LUSC	TCGA-34-5232	01A-21R-1820-07		0.000830626	0.000549618	0	0.000344011	0.00463862	0	0	0.054717	0.200748	0.0827131	0.0120564	0	0	42.1736	0.023639	0.0418515	0.0517974	0.000703189	0.0692297	2.49567	0.00262007	0.0024386	0.0362667	0.00140511	0	0.00486125	0.908204	0	0	0.000770563	0.011914	0.0637671	0.0176596	0.431903	0	0.00124681	0.00207495	0.0507416	5.1217	0.00452311	0	0.141952	0	8.26266	0.0114616	0.0280663
LUSC	TCGA-66-2782	01A-01R-0851-07		0	0	0	0	0	0	0	0	0.00200777	0	0	0	0	0	0	0	0.383698	0.0036131	0.116947	0.0242022	0	0.0206442	0.641718	0.0433181	0	0	4.37578	0	0	0	1.53094	0	0	0.840401	0.39408	0	0.0604148	0	0	0	0.777966	0.0204497	0.110591	0.654993	0.0247963	0
LUAD	TCGA-55-1592	01A-01R-0946-07		0	0.0126199	0.00194747	0	0.00268519	0	0	0.00406082	0.00327882	0.00240606	0.000969332	0	0.00499598	0.136751	0	0.00212516	0	0.0020353	0.0109796	0	0.0161149	0	0	0	0.00156034	0	0.688238	0	0.00317664	0.0274746	0.0574728	0.00186431	0.00679143	0	0	0	0.11611	0.00225947	0.00367846	0.00130916	0.00356291	0.00383985	0.0199351	1.1426	0.00174601	0.0522582
LUAD	TCGA-MP-A4TC	01A-11R-A24X-07		0.00148154	0	0.00120011	0	0	0	0	0	0.0344483	0.0444817	0	0	0	0.00122767	0	0	0.0211922	0	0	0.00140025	0	0	0.00179649	0	0.0038462	0	0.418469	0	0	0.000693626	0.0146696	0.0137864	0.0324351	0	0.00184865	0	0.0555148	0.0187972	0	0	0.0219562	0	0.0230342	0.0855704	0.00645581	0.00870373
LUSC	TCGA-37-3792	01A-01R-0980-07		0	0.00102161	0.00430228	0.00112846	0	0	0.00521086	0	0.0970368	0.0190882	0.00164787	0	0.246303	0.0279856	0	0.00120426	0.00259444	0	0	0	0.00429732	0.0231378	0.0198693	0	0.00884196	0	1.91607	0	0	0.0026957	0.0781632	0.00211289	0.0586827	0.00279443	0	0	0	0.00256074	0.00208447	0	0.00201899	0.00217592	0.00847245	0.213578	0	0.00320141
LUAD	TCGA-53-7626	01A-12R-2066-07		0	0.00954508	0	0	0	0	0	0	0.00169654	0	0.0101783	0	0	0.132152	0	0	0.165723	0.00305303	0.0411745	0.00340844	0	0.101079	0	0.0122011	0.00234057	0	6.22412	0	0.0122936	0	0.21425	0	0.0447346	0	0	0	0	0.00169465	0.0331069	0.0196379	0	0	0	0.214244	0.00261908	0
LUSC	TCGA-33-4547	01A-01R-1201-07		0	0.005895	0.00400654	0.00420357	0.00377871	0	0.0582319	0.0142864	0.439139	0.556982	0.0750246	0	0.00351527	0.256922	0.00881563	0	0.0131759	0.00286416	0.0057941	0	0.0233445	0.00665964	0.0246145	0	0.143823	0	0.345785	0	0.00192218	0.27484	0.00431634	0.0157412	0.236915	0.0190838	0.0759876	0	0.0380317	0.113671	0	0.0377673	0.00501387	0.251267	0.0578603	0.0111661	0.0171994	0.185837
LUAD	TCGA-49-4494	01A-01R-1206-07		0	0	0	0	0	0	0	0.00231142	0.00855777	0	0	0	0	0.131189	0	0	0.00520027	0	0.00156239	0.00517342	0	0.0520074	0.0415879	0	0.000888144	0.00266961	0.463166	0	0	0.00677951	0	0.00106116	0.00869776	0.0168415	0	0	0	0.00128609	0.0774696	0	0	0.122396	0.207083	0.0654885	0.00198765	0.0146017
LUAD	TCGA-75-6214	01A-41R-1949-07		0	0.00255626	0	0	0	0	0	0.00575788	0	0	0	0	0	0.00359084	0.00865135	0	0	0.00288587	0	0.00644365	0	0.0375355	0.0330681	0	0.00221242	0	5.49689	0	0	0	0.0173962	0	0.18193	0.00349609	0	0	0.00283852	0.00320373	0.00521572	0	0.0454669	0	0	0.14626	0	0
LUAD	TCGA-44-6777	11A-01R-1858-07		0.0190475	0.00476114	0	0	0.0248198	0.00463779	0	0.0428971	0	0	0.0275054	0	0	0.290421	0	0.0505114	0.0706995	0.174689	0	0.00600078	0	0.120756	0.153977	0	0.0391469	0	0.433763	0	0	0	0.0162006	0	0.0381131	0	0	0	0.00264343	0.00149177	0.296292	0.0293878	0	0.00507036	0	0.0314325	0.0322774	0
LUSC	TCGA-56-7823	01B-11R-2247-07		0	0	0	0	0	0	0	0	0.0397048	0	0	0	0	0.0658046	0	0	0.00951879	0.00470309	0.0126856	0.0840094	0	0	0	0	0.0108167	0	1.58755	0	0	0.00421986	0	0	0	0	0	0	0	0.0469898	0.00850002	0.00302516	0.00823302	0	0	0.119179	0.0040346	0
LUSC	TCGA-56-8307	01A-11R-2296-07		0.0123764	0	0	0	0	0	0	0	0.0691053	0	0	0	0	0.189553	0	0	0	0	0	0.0701839	0	0	0	0	0	0	0.976684	0	0	0.00470053	0	0	0	0.0126931	0	0	0	0.0029079	0	0	0	0	0	0.0204238	0	0.00366834
LUSC	TCGA-56-8622	01A-11R-2403-07		0.00293674	0.00634766	0.00237889	0.00121628	0	0	0.0842453	0	0.00400518	0.0073477	0	0	0	0.0198602	0	0.00519191	0.00559265	0.0124309	0.00670595	0.00555121	0	0	0.00356103	0.00993576	0.001906	0	0.471633	0.00749224	0.00333704	0.0429772	0.0149869	0	0.08132	0.0632496	0	0	0.0733616	0.00276001	0.00449335	0.00159918	0.0043522	0.229834	0.35005	0.130849	0.00639841	0.00186333
LUSC	TCGA-46-3765	01A-01R-0980-07		0.00397737	0.00214923	0.00553605	0.00411816	0	0.00217898	0.0114098	0.00167953	0.0121813	0.00199027	0.00801821	0	0.0454588	0.0299667	0	0.00263687	0.0138441	0.0109433	0.00340582	0.00281935	0.00392061	0.0206351	0.00241751	0	0.0012907	0.0019398	0.100923	0	0.00112988	0.011308	0.00507436	0.00462641	0.0225684	0	0.00124073	0	0.000827976	0.00794329	0.0334705	0.00487316	0.0014736	0	0.00103063	0.0541491	0.00144428	0.00710947
LUAD	TCGA-55-5899	01A-11R-1628-07		0	0	0	0	0	0	0	0.171321	0.0258898	0	0	0	0	0	0	0	0	0	0	0.0821683	0	0	0.12299	0	0	0	0.140601	0	0	0	0	0	0.0101609	0	0	0	0	0	0	0	0	0.0925708	0	0	0.0315695	0
LUSC	TCGA-22-4605	01A-21R-2125-07		0.00536005	0	0	0.0133195	0	0	0	0	0	0	0	0	0	3.55444	0	0.227426	0	0.11798	0.0122395	0.0709232	0	0	0.0844931	0	0.00347878	0	1.8965	0	0	0	0	0	0.0643512	0.505742	0.367851	0	0	0.0377811	0.770904	0	0.810236	0.00856094	0.122224	1.53907	0.0155709	0
LUSC	TCGA-66-2767	01A-01R-0851-07		0.0102682	0.0115499	0	0	0.0344055	0	0	0	0.0940273	0.200389	0.175952	0	0	0.766931	0	0	0.319467	0.0260784	0	0.00485238	0.00202433	0.652689	0	0	0.123289	0	1.13567	0	0	0.290361	2.53087	0.00398125	0.145032	0.69504	0	0	0	0	0.871947	0	0.129347	0.254201	0	0.00847236	0.0894869	0.00325751
LUAD	TCGA-55-6712	01A-11R-1858-07		0	0	0	0	0	0	0	0	0	0	0	0	0	0.120359	0	0	0.0416168	0	0	0	0	0.00581582	0	0	0.00754153	0	1.21015	0	0	0.00266974	0	0	0.0317311	0	0	0	0	0.0464126	0	0.00316376	0	0.120633	0.0903295	0.258867	0	0
LUSC	TCGA-58-A46M	01A-11R-A24H-07		0.0112287	0.0111449	0.00886496	0.00465045	0.0188119	0.00820207	0	0	0.0258786	0.00842821	0.00905461	0	0	0.272494	0	0	0.0433484	0.0712946	0	0	0.00442737	0.01124	0.00682496	0	0.0145753	0.0109527	0.0981659	0	0.00741831	0.0562071	0	0.00870733	0.0356288	0.253352	0.014011	0	0.0560998	0.121359	0.00859019	0.00611449	0	0.0179342	0.00581923	0.00926488	0.0122322	0.0434654
LUAD	TCGA-91-8497	01A-11R-2403-07		0	0.00135466	0	0	0	0	0	0	0	0	0.0262209	0.00153306	0	0.0599585	0	0.0143717	0	0.00152933	0.00206252	0.0256105	0	0	0.013143	0	0	0	0.184815	0	0	0.0152236	0	0	0.0102062	0	0	0	0	0	0.091212	0	0	0.0836729	0	0	0	0
LUSC	TCGA-39-5037	01A-01R-1443-07		0.00287937	0.00495348	0.00458593	0.00079501	0.00321596	0	0.0128488	0.00162117	0.0163145	0.0187308	0.0162531	0	0.0019945	0.0342834	0	0.00254524	0.0179357	0.043877	0.00109582	0.00181425	0.00567655	0.0206209	0.0337508	0	0.0056063	0	0.493792	0	0.0145331	0.0312518	0.00244902	0.00223282	0.024392	0.00393739	0.00479045	0	0.00159841	0.0175896	0	0.00104529	0.0384046	0	0	0.00158386	0.00836454	0.0232185
LUSC	TCGA-85-6175	01A-11R-1820-07		0	0.00936656	0.0025295	0	0	0	0	0	0.0810505	0.00468773	0	0	0	0	0	0	0.0221498	0.00528716	0.071305	0	0.00246248	0	0.00759202	0	0.0101334	0	0.0697196	0	0	0	0.0386492	0.0435868	0.0595272	0	0	0	0	0.00146737	0.0716673	0.0459115	0	0	0	0	0.319764	0.014939
LUAD	TCGA-91-6830	01A-11R-1949-07		0	0	0	0	0	0	0	0	0	0	0	0	0	0	0	0	0	0	0	0	0	0	0	0	0	0	0.197114	0	0	0	0.0781066	0	0	0	0.00787433	0	0.0683121	0.00296543	0.00965555	0	0.0187045	0	0	0.0520696	0	0
LUSC	TCGA-33-6738	01A-11R-1949-07		0	0	0	0.001116	0.00300961	0	0	0	0.0193226	0.0391031	0.00434579	0.00457352	0	0.206426	0	0	0	0.0022812	0.107679	0.00254676	0	0	0.137578	0	0	0	0.187921	0	0	0.00123821	0.019325	0.0480597	0.0209329	0	0	0.109208	0.0583381	0	0.0288602	0	0	0.0473416	0	0.253462	0	0.0269114
LUSC	TCGA-21-1079	01A-01R-0692-07		0.000985295	0	0.000798132	0.000816137	0.00110048	0	0.0226119	0	0.01708	0.00049304	0.00198631	0	0.00204751	0.185399	0.0816597	0.0148063	0.0758655	0.00083413	0.00224989	0.000931233	0.00388493	0.0748921	0.00239551	0	0.00383686	0	3.11299	0	0.0167939	0.0531846	0.0942165	0.000764052	0.0779298	0.00707355	0.147533	0	0.217417	0.0467631	0.197488	0.00268268	0.00438057	0.045637	0.00204251	0.00325191	0.0107335	0.0608707
LUAD	TCGA-73-4666	01A-01R-1206-07		0.00710789	0.0159903	0	0.00588759	0	0	0	0	0	0.00355678	0	0.0482564	0	0.322435	0	0	0	0.00601738	0	0.0873325	0.0112103	0	0	0	0.00461316	0	0.67697	0	0	0.00549276	0	0	0.0055457	0	0	0	0.26042	0	0	0	0	0.0567628	0	0.0117296	0.00516209	0
LUSC	TCGA-85-A50M	01A-21R-A262-07		0	0.00175584	0.00184858	0.000969745	0	0	0	0.00395497	0.00110152	0.0187468	0	0	0	0	0	0	0.00445905	0	0.061487	0.00442601	0.00553935	0.0181216	0.00852483	0	0.00303933	0	0.216455	0	0	0	0	0	0.049608	0.0576334	0	0	0.00194972	0.00990258	0.0107477	0.00127504	0	0.0448771	0	0.0231837	0	0.00138802
LUSC	TCGA-85-8287	01A-11R-2296-07		0.0374893	0.0198451	0.0242944	0	0	0	0	0	0.00334922	0.00375191	0.00302307	0	0	0.201894	0	0	0	0.00634752	0	0	0.0206944	0	0.118192	0	0	0	6.59687	0	0	0.00982264	0	0.00581425	0.100607	0.0922764	0.0842015	0.0112547	0.243491	0	0	0	0	0	0.00777148	0	0	0.00475729
LUSC	TCGA-98-A538	01A-11R-A262-07		0	0.0022568	0	0	0	0	0	0	0	0	0	0	0	0.00585975	0	0	0.001671	0.000424634	0.00171804	0.000948134	0	0	0.000608216	0	0	0	0.041289	0	0	0.000276107	0	0.000388959	0.00425078	0	0.000625876	0	0	0.000235702	0	0.000273137	0	0	0	0	0.000364278	0.00294672
LUSC	TCGA-22-4609	01A-21R-2125-07		0	0	0	0	0	0	0.0117942	0	0.156666	0	0.0907123	0	0.160195	0.960705	0.0313028	0.0654172	0.00552188	0.0130523	0	0.0204005	0	0.00298309	0.0673026	0	0.00400256	0	1.0875	0	0	0.00141692	0.165228	0	0.0239542	0	0.0769521	0	0	0.00289798	1.71262	0.0100747	0	0.221623	0	0.0559737	0.0739007	0.294293
LUSC	TCGA-43-7656	01A-11R-2125-07		0.0157702	0	0	0	0	0.00921559	0	0	0	0.0331438	0.0508673	0	0	0.48723	0	0	0.0111862	0	0.129639	0.00596197	0	0.394655	0	0	0	0	3.07882	0	0	0.0311453	0.0753995	0	0	0.0064695	0.00393558	0	0	0	0.540493	0	0.24306	0.0705259	0	0.124917	0.00458124	0.0243061
LUAD	TCGA-MP-A4SW	01A-21R-A24X-07		0	0	0	0	0	0.00546096	0	0	0.0250462	0.245037	0.01055	0	0	0.00304275	0	0.254428	0.00763848	0	0	0.151916	0.00147388	0	0	0	0.00242606	0	0.776376	0	0	0.0161537	0.0740251	0	0.145193	0.310529	0	0.00561098	0.255235	0	0	0	0.0276985	0.220901	0.143355	0.30226	0	0
LUSC	TCGA-68-7756	01A-11R-2125-07		0	0.00251728	0	0	0	0	0	0	0	0.039977	0	0	0	0.923964	0	0	0	0.183576	0	0.00359556	0	0	0	0	0	0	4.6507	0	0	0.0961468	0.103879	0	0.0644801	0	0	0	0	0.0482674	0.535509	0	0.0563791	0.0121523	0.00788628	1.42509	0.00276287	0.0091793
LUAD	TCGA-55-8299	01A-11R-2287-07		0	0	0	0	0	0	0	0.00671548	0.00665017	0	0	0	0	0.0181482	0	0	0.0124095	0	0	0.00125255	0	0.000442203	0	0	0	0	0.269603	0	0	0.000202992	0.00450876	0	0	0	0.000551217	0	0.00772473	0.00622757	0	0.00336777	0	0.0197557	0.000915754	0.0145799	0	0
LUAD	TCGA-95-7944	01A-11R-2187-07		0	0.000310002	0.000167436	8.56064e-05	0	0.000301971	0	0.00314221	0.00018957	0	0.00229098	0	0.000429535	0.415178	0.00314749	0.00347156	0.0148211	0.148039	0.000235996	0.000781432	0	0.000206909	0.0012532	0	0.00254889	0	0.132116	0	0	0.00303163	0	0.0081746	0.0206121	0.00911551	0.00232125	0	0.0922542	0.0263223	0.767562	0.00934221	0.000306325	0.0432478	0	0.0743597	0.00705541	0.0429867
LUAD	TCGA-86-7954	01A-11R-2187-07		0	0.00264968	0	0	0	0	0	0.0179049	0.00490287	0.176813	0	0	0	0.666425	0	0	0.667048	0.661085	0	0	0	0.0719036	0.0386583	0	0.00458655	0.00689318	1.69393	0	0	0.0573413	0	0	0.0474123	0.144954	0.00440898	0	0.00294225	0	0.113533	0.0404063	0.041892	0.327325	0	2.98545	0.00513231	0
LUSC	TCGA-58-8390	01A-11R-2326-07		0.00162205	0	0	0	0	0	0	0.00273979	0	0	0.0238596	0	0	0.411288	0	0	0.0165729	0.00137319	0	0	0	0	0.0276054	0	0.0073692	0	1.09471	0	0	0	0.00413885	0.308168	0.128598	0.444169	0	0	0.0378185	0.00838441	0.181172	0	0.0216346	0.448191	0.112644	0	0.00706806	0
LUAD	TCGA-44-3396	11A-01R-1758-07		0	0.00258698	0	0	0	0	0	0	0.00486878	0	0	0	0	0.201788	0	0	0.0185335	0.00292056	0	0	0	0	0.041832	0	0.00447802	0	0.747568	0	0.00784013	0.00158524	0	0.00267519	0.00487268	0.0743003	0	0	0	0	0.0052784	0	0	0	0	0.0910877	0	0.00832402
LUAD	TCGA-53-7813	01A-11R-2170-07		0	0	0	0	0	0.0239969	0	0	0	0	0	0	0	0	0	0	0	0	0	0	0	0.0109617	0.371797	0	0	0	5.66184	0	0	0	0	0	0	0	0.286945	0	0	0	0	0	0	0	0.272406	0.0361418	0.00795286	0
LUSC	TCGA-63-A5ML	01A-31R-A27Q-07		0.00942689	0	0	0.00195211	0	0	0	0	0.0210545	0	0.00190042	0	0	0.00925452	0	0	0.0190367	0.0039903	0.0053815	0.00445482	0	0	0	0	0	0	0.171123	0	0	0.00220673	0	0	0.0133149	0	0	0	0	0.0022149	0.137024	0	0	0	0	0	0	0
LUSC	TCGA-56-7579	11A-01R-2045-07		0	0	0	0	0	0	0	0	0.0377263	0	0	0	0	0.16895	0	0	0	0	0.0676751	0	0	0.00349024	0	0	0.00905176	0	0.231986	0	0	0.0016324	0.0533804	0	0.0147743	0	0	0	0	0	0.176049	0	0	0.0891021	0	0.132338	0	0.00204836
LUSC	TCGA-56-8626	01A-11R-2403-07		0	0	0	0	0	0	0	0	0.0752099	0	0	0	0	0.0972408	0	0	0	0	0	0.00482221	0	0	0	0	0	0	0.0952572	0	0	0.0387557	0	0	0	0	0	0	0	0.00239756	0	0	0	0.00814905	0	0.0673574	0	0.074935
LUAD	TCGA-86-8281	01A-11R-2287-07		0	0.00516422	0	0	0	0	0	0.0131826	0	0.00390539	0	0	0	0.75349	0.0396143	0	0	0.00660717	0.0534643	0.00737633	0	0	0	0.0132024	0	0	0.447601	0	0	0.00859229	0	0	0.0602025	0	0	0	0	0.00366745	0.0119413	0.00849983	0	0	0.598614	0	0	0
LUAD	TCGA-55-7573	01A-11R-2039-07		0	0.00176826	0	0	0	0.00172245	0	0	0	0.00117996	0.00665518	0	0	0.00248391	0	0.0020844	0.00503569	0.00199626	0	0.00222865	0.000929753	0.00228122	0	0.00398892	0.00153041	0	2.63135	0	0.00267945	0.00758141	0.0120336	0.0036571	0.00499587	0	0	0	0.0373066	0.00221613	0.0036079	0.0192608	0	0.0112986	0	0.00778254	0	0.00748071
LUAD	TCGA-44-3919	01A-02R-1107-07		0.00222649	0.00667844	0	0.000922119	0.00497352	0	0	0	0.0700714	0.0657337	0	0	0	0.421467	0	0	0	0.0018849	0.11185	0	0.000877885	0.164927	0	0	0.00578014	0.00434352	1.64714	0	0	0.0351761	0	0.00172654	0.00469504	0.189527	0	0	0.00185397	0.0397575	0.425828	0.0230359	0	0.170692	0	0.49969	0.00970189	0.00677307
LUAD	TCGA-86-8075	01A-11R-2241-07		0.0117722	0	0	0	0.00438277	0	0	0.00662807	0.00369203	0.0746164	0.0268965	0	0	0.859692	0	0.00346869	0.00676025	0.00664403	0	0.11868	0.00309444	0.0949054	0	0	0.00764036	0	11.9397	0	0	0.00997629	0	0.00304293	0.00306161	0	0	0	0	0.103261	0.52835	0.00213681	0.00581538	0.150418	0.00813452	0.0129511	0.0313482	0
LUSC	TCGA-33-4532	01A-01R-1201-07		8.08912e-05	0.000374675	0	0.000335018	0.000180694	0	0.0001547	0.000956427	0.00643366	0.00469542	0.00525092	6.86475e-05	0.000504291	0.0172185	0.000205293	7.15043e-05	0.000914669	0.00095873	0.000923561	0.000229358	9.56841e-05	0.00485295	0.000393088	0	0.0007875	0	52.2919	0	0.000183834	0.000946692	0.00600714	0.000313637	0.0148331	0.00315252	0.000504675	0.000121422	0.00518649	0.00022807	0.00420808	0.00193814	0.000359638	0.00335913	0.000586903	0.00480557	0.000117494	0.000197692
LUSC	TCGA-94-7033	01A-11R-1949-07		0	0	0.0013028	0	0	0	0	0	0	0	0	0	0	0.0765747	0	0	0	0.0251461	0.11116	0.0140367	0	0	0	0	0.00428399	0	2.00112	0	0	0.00255041	0.122545	0	0.0291347	0	0.00205907	0	0	0	0.16159	0	0	0.00263562	0	0.133434	0.0407469	0
LUAD	TCGA-62-A46R	01A-11R-A24H-07		0	0	0	0	0	0	0	0	0	0	0	0	0	0.0884671	0	0	0.0115704	0.0411486	0.00693685	0.0516811	0	0	0	0	0	0	0.664084	0	0.00690387	0	0	0	0.037923	0	0	0	0	0.0228404	0.00929612	0	0	0.009704	0	0	0.0176499	0
LUSC	TCGA-85-A4CL	01A-41R-A26W-07		0	0	0	0	0	0	0	0	0	0.0696182	0.000652259	0	0	0.636154	0	0	0.00909973	0	0	0.137608	0.00127572	0.00156504	0	0	0	0	0.84429	0	0.00213755	0.00199351	0.00825571	0	0.0514581	0	0.0020186	0	0.075436	0.000760194	0	0	0.0191797	0	0	0	0	0
LUSC	TCGA-22-4599	01A-01R-1443-07		0	0	0.0013282	0	0	0	0	0	0	0	0.00339153	0	0	0.0232318	0	0	0	0.00142423	0.00192079	0	0	0	0	0	0.00218375	0	0.00273774	0	0	0.00334343	0	0	0	0	0	0	0	0	0	0	0	0.002687	0	0.0694058	0.00855258	0
LUAD	TCGA-78-7150	01A-21R-2039-07		0	0.0123409	0	0	0.00204233	0	0	0	0.0245476	0.000915012	0.00221179	0.0015518	0	0.00303046	0.0684414	0.0113146	0.0763406	0.00309605	0	0.00345647	0.00576791	0.0109825	0.00888588	0	0.00593389	0	2.03212	0.00466506	0	0.0063211	0.149508	0.00141797	0.00129137	0.00187536	0.00456333	0	0.0137036	0.0171853	0.00559558	0.00199147	0.00270991	0.00292055	0.0056859	0.0724209	0.00132799	0.015242
LUSC	TCGA-85-A4QQ	01A-41R-A262-07		0.00290644	0	0.00229461	0	0	0	0	0	0.00403287	0	0.00117185	0	0	0.168977	0	0.00256917	0.010308	0.00492106	0.00331838	0.0521923	0.00114598	0	0	0	0.00188634	0	0.180881	0	0	0.00403182	0	0.0247919	0.030731	0	0.00362662	0	0	0	0.217902	0	0.00861458	0	0.00301251	0.0479626	0	0.0170747
LUAD	TCGA-62-A46V	01A-11R-A24H-07		0	0	0	0.00320934	0	0	0	0	0	0.135716	0	0	0	0.155092	0	0	0.0147571	0	0.00884735	0.0805625	0	0	0	0	0	0	0.536968	0	0	0.00426559	0	0	0	0	0	0	0	0	0.0118564	0	0	0.0990128	0	0	0	0
LUAD	TCGA-55-6970	11A-01R-1949-07		0	0	0	0	0	0	0	0	0.0204837	0	0	0	0	0	0	0	0.00821179	0	0.0314135	0	0	0.00443626	0	0	0	0	0.0735787	0	0	0	0	0	0	0	0	0	0	0	0	0	0	0	0	0	0	0
LUAD	TCGA-MP-A4T7	01A-11R-A24X-07		0	0	0	0	0	0	0	0.00499092	0.130594	0.1242	0	0	0	0.156333	0	0	0.14684	0.0650382	0	0.0837802	0.00466021	0.133101	0.00359195	0	0	0	0.946803	0	0	0.0344922	0	0.00229131	0.182155	0	0	0	0.120561	0	0	0	0	0	0.00306263	0.0487607	0.0321888	0
LUAD	TCGA-55-6985	01A-11R-1949-07		0	0.00107929	0	0	0	0	0	0	0.000677087	0	0.00754016	0.00122143	0	0.0344764	0	0	0	0	0	0	0.000567494	0	0	0.00243472	0.00653883	0	3.32154	0	0.00163546	0.000661364	0	0	0.042672	0	0	0.0324064	0	0.000676331	0.0308302	0.00156749	0	0	0.0134262	0.116381	0.0167243	0
LUSC	TCGA-21-1082	01A-01R-0692-07		0	0.00346727	0.00383232	0	0.00358331	0	0.0153391	0	0.0108245	0.00321082	0.00776128	0.00136133	0	0.00925778	0	0.00425395	0.00638485	0.00271605	0.00366298	0	0.00189749	0.033236	0.00389027	0.0027136	0.0124934	0	0.173094	0	0.00364557	0.0480872	0	0.0161711	0.0238213	0.00164518	0	0	0.00133574	0.0256292	0.0024544	0.00349408	0.0023773	0	0.00332535	0.00264717	0.00233	0.0114694
LUAD	TCGA-73-4662	01A-01R-1206-07		0	0.0129025	0.00471273	0	0	0	0	0	0.0168491	0.00298703	0	0	0	0.0989285	0	0	0	0	0.0204461	0.0338507	0.00235365	0.00577485	0	0	0	0	1.50659	0	0	0.00789881	0	0	0	0	0.0819328	0	0.00497057	0.0448807	0	0	0	0.123943	0.0680588	0.0394027	0	0.0394171
LUAD	TCGA-MP-A4T4	01A-11R-A262-07		0	0.00846637	0	0	0	0	0	0	0	0	0	0	0	0.00935555	0	0	0	0	0.0773425	0	0	0	0	0	0	0	0.0188509	0	0	0.00528583	0	0	0.0646224	0	0	0	0	0	0.259118	0.018444	0	0	0	0.055894	0	0
LUAD	TCGA-05-4427	01A-21R-1858-07		0	0	0	0	0.000768087	0	0	0	0.0019411	0	0	0	0	0.00144881	0	0	0.002463	0	0	0	0	0	0.00835984	0	0	0	0.0653314	0	0	0	0	0.00799916	0.000971328	0	0	0	0	0	0	0	0	0	0	0	0	0.00242403
LUSC	TCGA-85-A4PA	01A-11R-A24Z-07		0	0.00245412	0	0	0	0	0	0	0.04101	0	0	0	0	0.81356	0	0	0.00563806	0	0	0.0123724	0	0	0	0	0	0	0.812385	0	0	0	0	0	0.0300458	0.463184	0	0	0.302487	0.0276815	0	0	0.480153	0.0784053	0.0542736	0.0864098	0.0071303	0.0366515
LUSC	TCGA-18-3414	01A-01R-0980-07		0	0.0034233	0.00128294	0.00131188	0.00176893	0.00115689	0.0181734	0.00267516	0.0021976	0.000792524	0.00638569	0	0.00329121	0.00131239	0	0	0.00280854	0.00804479	0	0	0.00187342	0.00153219	0.0172842	0	0.00102791	0	0.0350611	0	0.00179967	0.00334323	0.00404122	0	0.0100665	0.00487294	0.00197623	0	0.0013188	0.0260483	0	0.00258732	0.00469429	0	0.00820793	0.261359	0	0.00581442
LUSC	TCGA-63-A5MU	01A-11R-A26W-07		0	0	0.00611036	0.00106847	0	0	0	0	0	0	0	0	0	0.00213778	0	0	0	0	0	0	0.00203444	0.0224624	0	0	0	0	0.0467925	0	0	0	0.00658283	0.00200057	0.0108548	0	0	0	0.00214822	0.00727384	0.0197365	0	0	0	0.0267402	0	0	0.00327378
LUSC	TCGA-22-1011	01A-01R-0692-07		0.0017565	0.00204037	0.00141081	0.000727468	0.00196183	0.00128305	0.00559867	0.00296688	0.0196761	0.00263684	0.0141641	0	0.00243341	0.0670113	0.00148593	0.00103511	0.0214677	0.00396536	0.00334242	0	0.00900342	0.00113285	0.0362278	0.00297134	0.00608	0.00228443	0.107893	0	0.00410015	0.0569674	0.0145381	0.00181611	0.0148857	0.00180144	0	0	0.000487537	0.0222857	0.00268752	0.00127532	0.0381787	0.000935145	0.0133511	0.0260874	0.00170087	0.0239329
LUSC	TCGA-NC-A5HQ	01A-11R-A26W-07		0	0.00518468	0	0	0	0.00168345	0	0.00389276	0.0329977	0.00115324	0	0.00195582	0	0.00209734	0	0	0.0229246	0.00780428	0.0105252	0.0043564	0.00726964	0.124577	0	0	0.0044873	0	0.149214	0	0	0.0262221	0	0	0.0667312	0	0.00287572	0.0034594	0	0	0.126944	0.00250997	0.00341546	0.0515331	0.00238876	0.129308	0.033475	0.0163943
LUAD	TCGA-86-A4P8	01A-11R-A24X-07		0	0	0.0102567	0	0	0	0	0	0.153008	0.196156	0.000745523	0	0	1.85612	0	0	0.116879	0	0.00211113	0.0017476	0	0.0126459	3.95288	0	0.00720044	0	2.1498	0	0	0	0.0377446	0	0.166022	0	0	0	0.00153968	0.0616912	0.0961906	0.00704823	0.0548053	2.51028	0.274064	0.0335648	0.408233	0.0471328
LUSC	TCGA-39-5028	01A-01R-1443-07		0.00162804	0.00244168	0	0.00134853	0.00181835	0	0	0	0.0375285	0.0309573	0.00131282	0	0.00338316	0.053438	0.00435255	0	0.0231593	0	0	0.00153871	0.00256768	0.0110797	0	0	0	0	0.0927249	0	0.0043023	0.018496	0.00778385	0.0631234	0.0206955	0.00667877	0.00203144	0	0.00406693	0	0.00498193	0	0.00241272	0.0390039	0.00168745	0.131644	0	0.0163359
LUSC	TCGA-56-8625	01A-11R-2403-07		0	0.00320281	0	0	0	0	0	0	0.0221019	0	0.00172206	0	0	0	0	0	0.0530174	0	0.0877756	0.0201836	0.00168405	0.0299278	0	0	0	0	0.269043	0	0	0	0	0	0	0	0	0	0.00355646	0	0	0	0	0	0	0	0	0
LUAD	TCGA-L4-A4E6	01A-11R-A24H-07		0	0	0	0	0	0	0	0	0	0.0690091	0	0.0819243	0	0.201643	0	0	0	0	0	0.0260683	0	0	0.150502	0	0	0	0.805604	0	0	0	0	0	0	0	0	0	0.206702	0	0	0.0075097	0	0	0	0	0	0
LUAD	TCGA-78-7542	01A-21R-2066-07		0.016949	0	0	0.00233985	0	0	0	0	0.0656149	0	0.0227789	0	0	0.196391	0	0	0	0.0526116	0	0	0	0	0.137358	0	0.0183337	0	0.279505	0	0	0	0.0703564	0.00438105	0.0678282	0	0	0	0	0	0.242038	0	0.00837269	0.126329	0	0.186463	0.0082061	0.00334909
LUSC	TCGA-60-2696	01A-01R-0851-07		0	0.00313927	0	0	0	0	0	0	0	0	0.00506368	0	0	0.351386	0	0	0	0	0	0	0	0	0	0	0	0	0.566501	0	0	0.00388362	0	0	0	0	0	0	0	0	0.00640528	0	0	0	0.0303738	0.151984	0	0
LUSC	TCGA-77-7140	01A-41R-2045-07		0	0.0242214	0	0.0505368	0.0561182	0	0	0	0.00329148	0.00179588	0.0303873	0	0	0.00936621	0.00910826	0.00317244	0	0.00303829	0.0122927	0	0	0	0.14361	0	0.025622	0	0.67574	0	0.00882016	0.00642921	0.10411	0.0723588	0.00785139	0	0	0	0	0.0387887	0.236121	0	0.0106374	0.00573211	0	0.0710697	0.00260643	0.0212748
[truncated: 3,733 more columns]
